# Supplementary material for: Lipid remodeling in response to methionine stress in MDA-MBA-468 triple-negative breast cancer cells
Source: J Lipid Res. 2021 Feb 26;62:100056. doi: 10.1016/j.jlr.2021.100056 (PMC8042402; doi:10.1016/j.jlr.2021.100056)
Supplement: Supplemental File S1 [file mmc2.xlsx]

## Sheet: final submit
							Data File	CSH_BioRec_Plasma_01a_pos_1132014.d	CSH_BioRec_Plasma_02_pos_1132014.d	CSH_BioRec_Plasma_03_pos_1132014.d	CSH_sample_1-2_100uM Met _0 hours_pos_1132014.d	CSH_sample_2-2_100uM Met _0 hours_pos_1132014.d	CSH_sample_3-2_100uM Met _0 hours_pos_1132014.d	CSH_sample_4-2_100uM Met _0 hours_pos_1132014.d	CSH_sample_1-2_370uM Hcy _2 hours_pos_1132014.d	CSH_sample_2-2_370uM Hcy _2 hours_pos_1132014.d	CSH_sample_3-2_370uM Hcy _2 hours_pos_1132014.d	CSH_sample_4-2_370uM Hcy _2 hours_pos_1132014.d	CSH_sample_1-2_370uM Hcy _4 hours_pos_1132014.d	CSH_sample_2-2_370uM Hcy _4 hours_pos_1132014.d	CSH_sample_3-2_370uM Hcy _4 hours_pos_1132014.d	CSH_sample_4-2_370uM Hcy _4 hours_pos_1132014.d	CSH_sample_1-2_370uM Hcy _8 hours_pos_1132014.d	CSH_sample_2-2_370uM Hcy _8 hours_pos_1132014.d	CSH_sample_3-2_370uM Hcy _8 hours_pos_1132014.d	CSH_sample_1-2_370uM Hcy _12 hours_pos_1132014.d	CSH_sample_2-2_370uM Hcy _12 hours_pos_1132014.d	CSH_sample_3-2_370uM Hcy _12 hours_pos_1132014.d	CSH_sample_4-2_370uM Hcy _12 hours_pos_1132014.d	CSH_sample_1-2_370uM Hcy _24 hours_pos_1132014.d	CSH_sample_2-2_370uM Hcy _24 hours_pos_1132014.d	CSH_sample_3-2_370uM Hcy _24 hours_pos_1132014.d	CSH_sample_4-2_370uM Hcy _24 hours_pos_1132014.d	CSH_sample_1-2_370uM Hcy _48 hours_pos_1132014.d	CSH_sample_2-2_370uM Hcy _48 hours_pos_1132014.d	CSH_sample_3-2_370uM Hcy _48 hours_pos_1132014.d	CSH_sample_4-2_370uM Hcy _48 hours_pos_1132014.d
							Species	Human	Human	Human	Human	Human	Human	Human	Human	Human	Human	Human	Human	Human	Human	Human	Human	Human	Human	Human	Human	Human	Human	Human	Human	Human	Human	Human	Human	Human	Human
							Organ	Plasma	Plasma	Plasma	Immortalized MB468 BrCa Cells	Immortalized MB468 BrCa Cells	Immortalized MB468 BrCa Cells	Immortalized MB468 BrCa Cells	Immortalized MB468 BrCa Cells	Immortalized MB468 BrCa Cells	Immortalized MB468 BrCa Cells	Immortalized MB468 BrCa Cells	Immortalized MB468 BrCa Cells	Immortalized MB468 BrCa Cells	Immortalized MB468 BrCa Cells	Immortalized MB468 BrCa Cells	Immortalized MB468 BrCa Cells	Immortalized MB468 BrCa Cells	Immortalized MB468 BrCa Cells	Immortalized MB468 BrCa Cells	Immortalized MB468 BrCa Cells	Immortalized MB468 BrCa Cells	Immortalized MB468 BrCa Cells	Immortalized MB468 BrCa Cells	Immortalized MB468 BrCa Cells	Immortalized MB468 BrCa Cells	Immortalized MB468 BrCa Cells	Immortalized MB468 BrCa Cells	Immortalized MB468 BrCa Cells	Immortalized MB468 BrCa Cells	Immortalized MB468 BrCa Cells
							Identifier	Pooled Plasma-QC	Pooled Plasma-QC	Pooled Plasma-QC	M0 1-2	M0 2-2	M0 3-2	M0 4-2	H2 1-2	H2 2-2	H2 3-2	H2 4-2	H4 1-2	H4 2-2	H4 3-2	H4 4-2	H8 1-2	H8 2-2	H8 3-2	H12 1-2	H12 2-2	H12 3-2	H12 4-2	H24 1-2	H24 2-2	H24 3-2	H24 4-2	H48 1-2	H48 2-2	H48 3-2	H48 4-2
Annotation	Acquisition Mode (Positive/Negative)	Adduct(s)	Quant m/z	Ret. Time	ID	InChi Key	Treatment	QC	QC	QC	Baseline; 0hours 100µM Met	Baseline; 0hours 100µM Met	Baseline; 0hours 100µM Met	Baseline; 0hours 100µM Met	2hour time point; (+) 370µM Hcy (-) Met	2hour time point; (+) 370µM Hcy (-) Met	2hour time point; (+) 370µM Hcy (-) Met	2hour time point; (+) 370µM Hcy (-) Met	4hour time point; (+) 370µM Hcy (-) Met	4hour time point; (+) 370µM Hcy (-) Met	4hour time point; (+) 370µM Hcy (-) Met	4hour time point; (+) 370µM Hcy (-) Met	8hour time point; (+) 370µM Hcy (-) Met	8hour time point; (+) 370µM Hcy (-) Met	8hour time point; (+) 370µM Hcy (-) Met	12hour time point; (+) 370µM Hcy (-) Met	12hour time point; (+) 370µM Hcy (-) Met	12hour time point; (+) 370µM Hcy (-) Met	12hour time point; (+) 370µM Hcy (-) Met	24hour time point; (+) 370µM Hcy (-) Met	24hour time point; (+) 370µM Hcy (-) Met	24hour time point; (+) 370µM Hcy (-) Met	24hour time point; (+) 370µM Hcy (-) Met	48hour time point; (+) 370µM Hcy (-) Met	48hour time point; (+) 370µM Hcy (-) Met	48hour time point; (+) 370µM Hcy (-) Met	48hour time point; (+) 370µM Hcy (-) Met
1-(1Z-octadecenyl)-sn-glycero-3-phosphocholine	Positive	[M+H]+	508.376	2.508				2977	2389	2601	4707	4026	5869	4240	4202	3560	3983	4311	3455	4196	3950	3340	4275	4859	4928	4040	4437	5195	4150	4439	3823	3951	4322	5483	5007	5277	5361
1,2-Benzenedicarboxylic acid	Positive	[M+H]+	149.024	3.419				727703	616499	703472	100844	78570	125533	87776	66811	72187	68126	75126	73229	74307	81857	73641	100555	93744	104211	89902	98745	115425	90146	92369	89433	88016	103165	120018	113421	116585	115472
1-hexadecyl-2-(8Z,11Z,14Z-eicosatrienoyl)-sn-glycero-3-phosphocholine	Positive	[M+H]+_[M+Na]+	770.6009_792.5862	5.800_5.790				11388	11661	12336	1271075	1111439	1396394	1223854	1200414	1170611	1122504	1141118	1094004	1167085	1159876	1124216	1178427	1132218	1168509	1205191	1217932	1291618	1133340	1201054	1175701	1197083	1246107	1115107	1053419	1057997	1137906
1-Linoleoyl-2-stearoyl-sn-glycero-3-phospho-(1'-sn-glycerol)	Positive	[M+H]+	792.584	5.496				12433	12304	13180	0	321667	0	342360	326512	305413	7287	316390	8400	9262	321838	8522	310599	0	9562	301481	8740	312102	8264	11254	8583	0	0	0	0	0	8500
1-octadecanoyl-2-(9Z-octadecenoyl)-sn-glycero-3-phospho-(1'-sn-glycerol)	Negative	[M-H]-	775.544	5.725				643.333	700.333	834	299177	210522	381329	253436	224656	51647.7	231264	230483	58574	226479	233211	193419	205813	154986	229601	155325	166129	230862	138597	131579	136603	136495	91572	264866	247114	130621	275197
1-Octadecanoyl-sn-glycero-3-phosphoethanolamine	Positive	[M+H]+	482.326	2.258				3620	3399	3350	9387	7197	11009	7846	6679	5114	6052	6421	4267	4951	5030	4193	5096	5958	5766	5137	5848	7195	6023	6158	5621	6042	6602	8159	9040	8583	9427
1-Stearoyl-2-oleoyl-sn-glycero-3-phosphoethanolamine	Positive	[M+H]+_[M+Na]+	728.5598_750.5414	6.011_6.020				11701	11251	11816	710871	566683	825009	633702	569980	561901	534023	531300	482586	545087	595383	534475	596420	584749	612317	625147	617353	747364	539754	734544	717368	741336	773676	841259	770644	776212	860254
Acylcarnitine C16:0	Positive	[M+H]+	400.344	1.555				2468	2459	2953	5508	4665	5971	5852	5088	3380	4059	3026	4797	6767	3537	4281	6572	8589	3700	7194	5399	3242	4905	2839	4108	2472	2842	3987	4653	2565	3699
Acylcarnitine C18:1	Positive	[M+H]+	426.356	1.704				3000	3174	3459	2244	2210	2998	2991	2545	1464	1544	1778	2571	3503	2472	2403	3802	4068	2528	3089	2533	2166	3226	2315	3153	1724	2186	2870	2540	2575	3064
Benzyl dodecyl dimethylammonium cation	Positive	[M+H]+	304.3	0.987				5425	3913	3184	157342	116827	201811	143490	148654	127382	105873	105390	97890	105899	117189	99741	120041	116800	135899	92406	93812	121488	89773	73626	74952	76920	81692	141789	133763	140206	142581
Benzyl tetradecyl dimethylammonium cation	Positive	[M+H]+	332.331	1.446				6431	4684	3551	83974	64933	115686	78386	110785	74557	58074	56018	56578	56167	59198	60293	59658	59435	68939	47649	49482	55934	44046	33432	35601	32049	34802	89010	86067	79081	80295
CE (16:1)	Positive	[M+Na]+	645.557	10.282				21448	20680	23929	23449	24495	22118	25324	16586	13111	15008	15793	14268	16828	17679	15390	21212	22469	19416	25695	24085	23219	23684	25055	25705	24875	24351	17014	17255	14177	17312
CE (18:1)	Positive	[M+NH4]+_[M+Na]+	668.6333_673.5893	10.845_10.854		RJECHNNFRHZQKU-RMUVNZEASA-N		43159	42002	45170	40207	42886	39848	41577	25046	24947	24180	24705	26152	24177	26916	25740	36282	35716	35540	49316	45291	52629	45752	51446	61334	54933	56789	26388	25443	27705	29427
CE (18:2)	Positive	[M+NH4]+	666.62	10.396		NAACPBBQTFFYQB-LJAITQKLSA-N		251584	219312	264082	2781	2600	2978	3019	2545	2462	2643	2381	2193	2193	2500	2391	2568	2679	2505	3452	2895	3472	2834	3380	3597	2893	3384	1872	1985	1868	1846
CE (18:3)	Positive	[M+Na]+_[M+NH4]+	669.5585_664.5978	9.974_9.953		FYMCIBHUFSIWCE-WVXFKAQASA-N		40263	41025	45443	2574	2547	2919	2564	2221	2189	2052	1979	1919	2106	2177	2059	2465	2682	2680	3138	3047	3341	3255	2860	3287	2852	3845	2033	2488	2264	2629
CE (20:4)	Positive	[M+NH4]+_[M+Na]+	690.6154_695.5737	10.098_10.101		IMXSFYNMSOULQS-BEDFLICRSA-N		141901	133332	141303	8572	7140	9631	7975	6814	5710	5453	5997	6057	7059	6311	5659	7862	8008	8312	7338	6667	8080	6823	5549	5533	5280	5805	4813	5551	5017	6308
CE (20:5)	Positive	[M+Na]+_[M+NH4]+	693.5570_688.6008	9.703_9.704				20293	19874	20759	4471	3644	5081	4010	3164	2699	2396	2743	2476	2839	3278	2553	4065	3926	4958	3958	4771	5349	3629	3240	3315	3179	3640	3441	3397	3605	3174
CE (22:6)	Positive	[M+Na]+_[M+NH4]+	719.5727_714.618	9.852_9.869		VOEVEGPMRIYYKC-HNJOWPRISA-N		36527	34373	39220	11816	10634	14064	11112	9002	7810	7374	8162	7259	8415	8957	8895	10457	10983	10962	9822	9903	11566	8984	7242	7520	6808	7958	8673	8468	8175	8284
Cer (d32:1)	Negative	[M+HCOO]-	554.477	5.039				477	442.333	451	10035.7	9371.33	11917.7	9935.67	11682	12514.3	13048.7	12329.3	13642.3	14718.3	15294.7	14556.7	17921	19188	17699.3	15631.7	13346.3	16146.3	13398.3	13888	13034.3	13598.7	15058	12044.7	11841	12005.7	11978.3
Cer (d34:0) A	Negative	[M+HCOO]-	584.523	6.071				373.667	0	267.667	7053	6223.33	8539	6252.33	5040.67	5511	5207.33	4928.67	4630.67	5290.33	5213	4949.33	5807.33	6197.33	6548	6613.67	6561.33	6853	5671	5219	5787.67	5067.67	6137	6054.33	5595	5921	6337.67
Cer (d34:0) B	Negative	[M+HCOO]-	584.523	5.966				825.333	566.667	900.333	3329	2749	3639.33	2912	3601	3669	4376	3565.33	3607	3695.67	4234.67	4232.67	5855.67	5772.33	6548	6613.67	6561.33	6353	5671	5133	5787.67	4561.67	5123.33	3793	3565.67	3550	3341.33
Cer (d34:1)	Negative	[M+Cl]-_[M+HCOO]-	572.4778_582.508	5.729_5.724	no MSMS			11221	11564.3	11560	151350	131408	172876	148731	156053	162974	167474	159968	173348	203315	200057	184577	246036	264446	253454	221202	219852	256239	215236	217810	225550	215732	241545	189834	173708	191722	189647
Cer (d34:2)	Negative	[M+HCOO]-	580.491	5.141				582.667	705	713	8223.67	7515.67	10293	9005	6798	7145	6599	7492.33	7076.33	8480	8059	7357.67	10141	11524	9317.33	8555.33	8975.33	10152.7	8214.67	7065.67	6876	6659.33	7473.67	6320.67	6049.67	6111.33	6740.33
Cer (d38:1)	Negative	[M+Cl]-_[M+HCOO]-	628.542_638.5703	7.142_7.132				5251.33	5732.33	5150	141059	114499	161846	131508	105097	105725	108233	110923	161030	203943	183260	182450	295864	265607	320789	309693	318082	364282	298773	287294	293813	284480	334476	208740	245388	248054	243857
Ceramide (d40:1)	Positive	[M+H-H2O]+_[M+H]+_[M+Na]+	604.6013_622.6124_644.5944	7.596_7.598_7.606		KEPQASGDXIEOIL-GLQCRSEXSA-N		10752	10943	11979	130603	97648	160411	108439	73796	68758	69924	70409	95675	110675	122450	107262	182848	174769	210794	197706	214956	275411	197795	214445	223423	220813	258923	249783	220841	230896	232046
Cer (d40:2)	Negative	[M+HCOO]-	664.586	7.134				396.333	1691	2278.33	37778.3	27477	46526.3	32885.7	28092.7	28556	29303.7	28085.3	33673	42780	41335.7	37968.3	50882	48337.7	60392	47248.3	43487.7	56980.3	40751.3	33112.7	34002.7	32437.3	41691.7	33179.3	33155	33707	35174.3
Ceramide (d42:1)	Positive	[M+H-H2O]+_[M+H]+_[M+Na]+	632.6331_650.6437_672.6254	8.231_8.231_8.232		ZJVVOYPTFQEGPH-AUTSUKAISA-N		37568	34519	36334	303864	236167	356420	252504	158760	143579	147880	154278	161834	195201	205886	179126	260564	251698	306208	268392	294977	366346	266322	308835	308587	303190	348400	445405	398413	418655	416050
Ceramide (d42:2)	Positive	[M+Na]+_[M+H-H2O]+_[M+H]+	670.6100_630.6167_648.6276	7.567_7.572_7.575		VJSBNBBOSZJDKB-KPEYJIHVSA-N		10761	11171	12113	650083	478967	746211	497304	466031	431010	429821	430734	495143	619849	686279	581396	739513	727352	867413	692982	725094	928304	659992	542104	545172	545906	635159	553697	492562	517056	524445
Ceramide (d18:1/23:0)	Positive	[M+H]+_[M+H-H2O]+_[M+Na]+	636.6281_618.6170_658.6083	7.920_7.921_7.923		NAJHAHQNQCNWOP-UHFFFAOYSA-N		10714	10093	10926	42900	33032	53284	36607	25503	22803	24118	25554	31629	37323	38796	36439	55554	54860	62695	55136	55714	73088	53286	47895	48747	49778	54914	53263	46791	48208	51131
Cholesterol	Positive	[M-H2O+H]+	369.351	4.779		HVYWMOMLDIMFJA-DPAQBDIFSA-N		178539	175403	170228	103660	114854	98805	111025	113939	119614	118943	112078	119883	117672	114202	117143	115976	115811	113290	126722	120821	112124	125279	125666	129040	126753	122246	123918	117541	117497	118976
Choline	Positive	[M+H]+	104.108	0.435				20423	22270	12287	34857	36476	36470	34489	29029	21295	25542	24613	25050	32843	27774	19606	26918	51475	28651	22693	37113	36171	28536	16750	21587	18468	26938	38530	52055	43003	30638
DG (30:0)	Positive	[M+NH4]+	558.508	6.122				467	417	275	5759	5101	5628	4975	5251	5328	5128	5125	4326	4086	4215	4067	4636	4412	4976	4359	4143	4435	4441	3853	4235	3448	4007	3593	4638	3989	4115
DG (32:0)	Positive	[M+NH4]+	586.539	6.797				855	1199	461	21620	16732	25559	18613	16773	13893	12672	16214	12001	14459	13819	13056	16459	18465	19324	15925	17410	20271	16475	15741	15929	12930	18673	16563	20109	18346	20840
DG (34:0)	Positive	[M+NH4]+_[M+Na]+	614.5642_619.5233	7.461_7.454				3628	3095	2651	29605	23702	32818	26360	26484	23203	24331	23552	22506	26826	24809	22340	32313	32697	35528	30234	34479	36879	31765	32814	35268	30161	37391	34675	40712	38468	40125
DG (34:1)	Positive	[M+Na]+_[M+NH4]+	617.5119_612.5557	6.843_6.851		YEJYLHKQOBOSCP-OZKTZCCCSA-N		18483	18982	22367	524639	451511	571602	453050	501781	458934	459280	480804	396140	439576	424726	393928	419593	423783	453018	326636	336727	394020	330701	244114	251086	233370	268625	312846	359746	339204	369060
DG (34:2)	Positive	[M+NH4]+	610.546	6.262				5316	5518	5858	36377	28993	38609	30149	37636	35731	33778	36723	23936	26757	27621	24160	22773	23823	23573	7675	6865	10824	6593	3270	3934	3299	3302	4691	13853	13748	13158
DG (36:2)	Positive	[M+NH4]+_[M+Na]+	638.5771_643.5316	6.896_6.902		AFSHUZFNMVJNKX-LLWMBOQKSA-N		12186	12365	15045	433464	347441	468731	373612	458985	419572	414355	421696	317547	351305	371303	326262	331632	337978	337114	272867	251541	312429	253113	171659	182488	161566	177338	197558	234785	215229	232911
DG (36:3)	Positive	[M+Na]+_[M+NH4]+	641.5142_636.5577	6.443_6.386		BLZVZPYMHLXLHG-JOBMVARSSA-N		22012	20771	27191	20305	16852	22461	17312	20011	18140	17493	19768	15818	17771	17104	15014	16749	18565	17378	13670	13907	16938	15142	10110	11354	9600	10103	13907	17397	15401	16257
DG (38:4)	Positive	[M+NH4]+_[M+Na]+	662.5708_667.5261	6.871_6.871				1166	472	1420	100007	83905	113235	85228	73828	70480	65801	75304	61612	72878	75508	66380	85207	96565	98997	82235	83326	104276	88728	78613	93467	87558	94859	109746	127734	125202	127884
DG (38:5)	Positive	[M+Na]+_[M+NH4]+	665.5080_660.5558	6.232_6.234		GRGDLDNREYVILP-CNWVQWJYSA-N		6463	6417	7046	65692	57243	72798	58151	67498	66232	59594	68900	52303	56168	60783	57617	57865	66095	62231	50103	45984	55158	55745	30392	33363	31816	30577	33572	42679	38314	40193
FA (18:1)	Negative	[M-H]-	281.246	3.273		ZQPPMHVWECSIRJ-KTKRTIGZSA-N		9343	10953.7	11475.3	8396.33	5897	8743.33	7140.33	5721.33	5127.33	8647	6708.33	6142	5350.67	5315.33	5002.67	8230.67	1932	9727.33	6225.33	5995	8440.33	7677.67	7045.67	8251.67	7066	6308	7943	10976.3	9654.33	10628.3
Gal-Gal-Cer(d18:1/16:0) or Lactosylceramide(d18:1/16:0)	Positive	[M+H]+_[M+Na]+	862.6184_884.6012	4.753_4.729				14568	13433	15428	21625	15371	22534	18963	12858	13113	12789	13454	11565	13243	13351	12776	13844	14010	15812	12589	12740	15315	12218	8983	9196	9456	11207	10312	8307	10426	9730
GlcCer (40:1)	Positive	[M+H-H2O]+_[M+H]+_[M+Na]+	766.6525_784.6639_806.6476	6.916_6.923_6.925				5988	5015	5494	145547	100073	191043	122381	80313	67632	71324	73318	62605	78967	83750	69512	115769	110011	139679	127036	138035	194945	122763	151111	155405	148404	182816	231116	198340	220947	223993
GlcCer (42:1)	Positive	[M+Na]+_[M+H]+_[M+H-H2O]+	834.6792_812.6951_794.6848	7.567_7.575_7.578				5683	5407	6731	201718	143880	268953	169500	134773	120245	117884	123503	103290	127176	139129	114027	151582	149979	187796	149728	160354	233634	140543	149819	154295	149402	176930	260799	224231	243384	248172
GlcCer (42:2)	Positive	[M+H]+_[M+H-H2O]+_[M+Na]+	810.6791_792.6672_832.6632	6.906_6.906_6.913				3400	4052	2001	500450	356898	641457	415822	303269	261921	259525	272988	225182	288331	318436	259441	376924	386380	471323	386436	409353	584091	357651	345087	355958	341358	412644	383626	344268	353506	370777
GlcCer (d41:1)	Negative	[M+HCOO]-	842.664	7.471				1843.33	1734.33	1801	15109	10963.3	18705	14226.3	7094	7127	8104.33	8175.67	7269.67	8662.67	8680.67	8397.33	12180	12661.3	9171.67	12379.7	12711.3	15580	12622.7	15195.3	9791	7971.33	15753	17138.7	16991	16544.3	11891
Lactosylceramide (d18:1/24:1(15Z))	Positive	[M+Na]+_[M+H]+	994.7167_972.7318	6.632_6.641				2160	2030	2395	51920	39762	57284	44023	33754	30683	29568	31900	26109	30521	33062	27989	33144	31739	38808	29769	30909	39151	27481	24799	25348	25423	28610	30437	28508	29922	29967
LPC (14:0)	Positive	[M+H]+	468.309	0.892				10449	9502	10346	6000	7319	7100	6256	8090	5023	7567	7143	6849	7407	7791	5376	5649	6512	8939	6017	6214	9579	5905	3837	3975	2523	4786	6290	5232	5469	4264
LPC (15:0)	Positive	[M+H]+	482.325	1.143				8545	7603	8978	601	776	838	719	659	780	803	966	643	691	657	642	823	1015	613	707	553	605	764	700	500	495	627	590	863	606	643
LPC (16:0)	Positive	[M+H]+_[M+Na]+	496.3399_518.3222	1.451_1.454		ASWBNKHCZGQVJV-UHFFFAOYSA-N		1821266	1651718	1853351	69580	49263	83144	63210	60268	56407	57467	60411	39610	51541	48903	42111	45777	56106	51185	44619	41350	55617	40895	40781	42674	41777	51423	60504	61113	54636	57600
LPC (16:0) A	Negative	[M+HCOO]-	540.328	1.37		ASWBNKHCZGQVJV-UHFFFAOYSA-N		20050.7	17840.3	21271	4255.33	5304.33	5103	5599.67	5710.33	3558.67	5964.33	6016.67	4395.33	5173	5511	4254.67	4600	5335.33	6400.33	4323	4336	5713.33	4359	2680	2677	1854	2970.33	3927	2998.33	3495.33	2059.67
LPC (16:1)	Negative	[M+HCOO]-	538.312	1.025	no MSMS			2291	2346	2517.67	1193	1761.33	1690.67	1604.67	1857.33	940.333	2140	1867.33	1298.67	1664.33	1885.67	1091.33	1038	1609.67	1781	1113	1291.33	2233.33	1310	1017	776.667	768.667	1165.67	1543	1602.67	1183.67	1043.33
LPC (16:1)	Positive	[M+H]+	494.324	0.997				15984	14536	15483	7763	12085	11232	10933	13080	7450	14109	12837	10112	11805	12544	7882	8131	9758	14570	8687	10005	16853	10909	7395	6418	5368	7808	9930	9561	9277	5617
LPC (18:0)	Positive	[M+H]+_[M+Na]+	524.3711_546.3539	2.203_2.202		IHNKQIMGVNPMTC-RUZDIDTESA-N		687120	648883	670389	127274	103306	155368	111507	156513	146328	140333	135977	106909	128055	114443	98623	106726	115300	111057	101778	90989	110282	78567	78830	87935	77867	84804	111396	110609	93998	94648
LPC (18:1)	Positive	[M+H]+_[M+Na]+	522.3550_544.3384	1.484_1.485		YAMUFBLWGFFICM-PTGWMXDISA-N		239816	221419	233277	50338	61986	63169	63842	69938	41245	76577	70757	53616	60996	63513	45347	48794	59627	77509	51703	61715	104075	58701	45970	43901	32146	47147	76453	72622	73813	42238
LPC (18:1) A	Negative	[M+HCOO]-	566.343	1.519	no MSMS	YAMUFBLWGFFICM-PTGWMXDISA-N		2773	3105	3005.33	8100.67	10287.7	10240.7	10616.7	10789	6801.33	12427.3	11423.7	8645.33	9149.67	9581	6382.33	6977.33	9322	11287	7814.33	8665.33	16238	8319.33	7322.33	5985.33	5065	7163.33	12461.7	11533	12143.7	6388.33
LPC (18:2)	Positive	[M+H]+	520.339	1.146		SPJFYYJXNPEZDW-FTJOPAKQSA-N		362966	331574	347410	2027	2560	2103	2422	2936	2246	3171	2660	1950	2577	2190	1883	1969	2258	3217	2169	2532	4102	2767	2089	2475	1097	1553	1398	990	3397	1132
LPC (20:0)	Positive	[M+H]+	552.402	3.023		UATOAILWGVYRQS-HHHXNRCGSA-N		4061	3884	4324	4830	4112	6519	4175	8350	7056	7034	6650	4649	5445	5200	5169	4084	4746	4882	3464	2698	3651	2656	2252	2158	2143	2728	2721	2982	2452	2300
LPC (20:1)	Positive	[M+H]+	550.386	2.325		GJTDRNFWIDPARY-GTPZACKGSA-N		4590	4247	4359	4343	3461	4771	4542	3944	3704	3808	3472	2386	2898	2924	2280	2866	3177	2931	2867	2784	4628	2360	2459	2072	2717	3084	2123	2204	2081	1887
LPC (20:4)	Positive	[M+H]+_[M+Na]+	544.3394_566.3222	1.113_1.125				94536	87150	91537	3005	4920	4306	4380	4651	2624	4999	4685	4476	5186	5137	3561	4684	6349	9109	5563	6498	11993	6372	3934	3627	3032	4489	7922	8822	6943	3168
LPC (22:6)	Positive	[M+H]+	568.339	1.083				16450	15428	15438	1118	1655	1357	1657	1238	1005	1810	1356	1784	1709	1793	1254	1990	2127	3102	2017	2165	4049	2093	1685	1580	1211	1563	3070	3467	2618	1453
LPC (O-16:0)	Positive	[M+H]+	482.363	1.713				18504	17096	17953	26148	19708	28608	24495	20469	17665	19008	18795	15000	15138	16715	13929	16853	19337	20782	21384	21234	29719	22553	23447	22149	22555	26196	19878	17553	17079	17505
LPC (P-16:0) or LPC (O-16:1)	Positive	[M+H]+	480.342	1.659				17755	16857	16809	8034	6900	8993	7910	6446	5941	6350	6534	5041	6221	6643	6049	6647	7288	7587	6858	6879	9500	6645	5988	5903	6167	6811	8052	8824	7620	7140
LPC (P-18:0) or LPC (O-18:1)	Positive	[M+H]+	508.375	1.856				11616	11645	11962	14881	11296	16281	13953	9404	9087	9513	8477	6086	7485	7291	6320	9300	10938	10077	12951	11991	15736	10911	13709	11974	11897	15115	7263	7050	6865	6388
LPE (16:0) A	Negative	[M-H]-	452.275	1.408				329.667	349	343.333	3522.33	3790	3471.33	3972.67	3676	2431.33	3562	3254	2693.67	3476.67	3288.33	3026.33	2957.33	3069.33	4108.33	3026	4179.67	5061.33	3510	2368	1597.67	1322.67	2614	1969.67	1756.67	2032	1173.67
LPE (16:0) B	Negative	[M-H]-	452.275	1.538				2630	2802.67	2601.33	3095.33	2680.33	3735.33	3191.33	2199.33	2431	2479.67	2567	1597.67	1768	1864	1745	1738.33	2180.67	1912.67	1911.67	2017.67	2561.67	2087.67	2148	1866	1824	2105.33	3176	3180.33	3345.67	2807.67
LPE (20:4)	Negative	[M-H]-	500.276	1.171				2465	2398	3019.33	10991.3	13151.7	14933.3	14158.7	12513	8639.33	13187	13334.3	11684.3	12921.7	12047	10577	12123.3	13633.7	15840.3	9860.67	12008.3	17332.7	10750	10048	8118	7211.67	11711.7	20855	21360	19216.7	13286.3
LPE (22:6)	Negative	[M-H]-	524.275	1.125	no MSMS			1619	1364	1397.67	6543	6914	8211.33	8369	7290	4658	7112	6861	5609	6581	6540	5293.67	6620.67	8089.33	8756.33	5725.67	6590.33	10274	7261.67	5326	4822.33	3674.33	6546.33	10152.3	9682	9294.33	6239.67
Lyso-PAF C-18	Positive	[M+H]+	510.392	2.568				5777	4766	6249	6496	4952	7802	6265	6242	5101	5261	5277	4061	5302	4399	4154	5441	5150	5177	5376	5701	6996	5404	6376	6823	6298	7724	5981	6251	5958	6192
lysoPC (20:3)	Positive	[M+H]+	546.357	1.365				19908	19080	20160	1145	782	2012	2250	760	436	2128	1596	1132	1470	807	483	476	1028	2863	832	912	833	875	541	874	617	578	787	2794	1940	1237
N-(15Z-tetracosenoyl)-1-.beta.-galactosyl-sphing-4-enine	Positive	[M+H]+	810.68	7.407				625	838	0	160183	104055	219696	122003	116906	93603	98512	103256	81046	103490	115192	93198	103810	98005	123153	85488	94012	144614	75906	61375	63568	59487	69345	50091	45558	48142	47769
Niacinamide	Positive	[M+H]+	123.057	0.456				1353	1063	951	4483	4675	4718	4168	5605	1810	10823	7675	7211	8400	6858	4237	3090	9773	7855	6752	11553	19057	12221	5810	8642	11702	9677	12459	9510	14792	15751
N-Stearoyl-4-sphingenyl-1-O-phosphorylcholine	Positive	[M+H]+	753.584	5.329				33432	29060	36107	216241	205183	215946	213845	212280	198140	205054	203836	191092	203421	208634	196576	206573	197196	215004	216652	228977	232447	211670	230172	224669	225306	225107	264514	258583	264379	252460
N-Tetracosenoyl-4-sphingenyl-1-O-phosphorylcholine	Positive	[M+H]+_[M+Na]+	813.6835_835.6664	6.644_6.644				501486	452787	500567	3326812	2742459	3684984	2937512	2796293	2616682	2591102	2609541	2345770	2646344	2844953	2471314	2745390	2728027	3040965	2691548	2785226	3359566	2544478	2657378	2629326	2601342	2877481	2820416	2678964	2709510	2753553
PC (16:0/16:0)	Positive	[M+H]+_[M+Na]+	734.5720_756.5540	5.379_5.375		KILNVBDSWZSGLL-KXQOOQHDSA-N		253111	231132	250949	4634604	4231258	4663481	4124586	4019094	3843045	3873473	3875735	3817655	4238498	4375869	4092868	4099554	4133877	4439122	3695336	3754679	4123060	3580325	2937624	2964123	2905355	3070746	3208429	3022837	2996048	2984559
PC (16:0/20:4) (OH[S])	Positive	[M+H]+	798.563	3.423			C44H80NO9P	6147	5969	6312	1099	1235	1160	1335	1422	1194	1401	1438	1439	1212	1325	1034	1204	1319	1731	1253	1371	1880	1266	1249	913	839	1037	1227	1141	1310	839
PC (18:1/16:0)	Positive	[M+H]+	760.584	5.451		WTJKGGKOPKCXLL-VYOBOKEXSA-N		2534419	2366241	2475492	9350445	9070014	9480182	9144916	9004090	8879671	8866904	8899274	8721796	8941614	8985612	8801715	8975687	8956364	9094280	9048870	9056442	9344580	8938014	8888175	8910869	8887037	9079385	9523265	9459846	9453784	9458738
PC (28:0)	Positive	[M+H]+_[M+Na]+	678.5080_700.4918	4.200_4.202		CITHEXJVPOWHKC-UUWRZZSWSA-N		3191	3369	3111	1148149	911313	1406870	1001246	942904	862004	859510	884129	697770	817808	856870	734817	725244	723857	782605	658329	627098	867870	595904	661470	662336	667977	740126	1135889	1011141	1032185	1129467
PC (30:0)	Positive	[M+H]+	706.54	4.766		RFVFQQWKPSOBED-PSXMRANNSA-N		68160	61518	67874	6145922	5696996	6376565	5764914	5659065	5427898	5475046	5441043	5153648	5484619	5631181	5323323	5374738	5362847	5598005	5210396	5165383	5707759	5019357	4674044	4710376	4686633	4877612	5158885	4940181	4982931	5007721
PC (30:1)	Positive	[M+H]+_[M+Na]+	704.5230_726.5058	4.279_4.288				3979	3998	4245	1755685	1382096	2094388	1493425	1379073	1251218	1249829	1277735	932725	1133565	1223948	1039518	942977	927290	1027260	768160	712830	1016381	656983	526903	538501	541941	599636	867129	779930	780522	836575
PC (31:0)	Positive	[M+H]+	720.557	5.075				7084	7071	7193	449243	371728	489675	386148	351608	326254	330336	332528	307250	361417	387507	344575	379730	373608	424216	330946	335254	408595	308703	238669	240095	234502	260776	270560	249354	253904	249267
PC (32:1)	Positive	[M+H]+_[M+Na]+	732.5530_754.5376	4.844_4.846		QIBZFHLFHCIUOT-NPBIGWJUSA-N		189784	171636	195040	8597981	8280798	8763380	8356477	8175930	7984637	7962061	7962332	7597713	7926342	8025867	7779662	7749823	7839108	7917746	7714900	7533757	8121010	7414947	6964209	7007877	7002986	7211447	7888330	7673442	7692756	7792040
PC (32:2)	Positive	[M+Na]+_[M+H]+	752.5243_730.5383	4.376_4.378				43584	40507	42315	1637837	1293254	1901703	1380466	1214308	1097859	1088937	1119330	801533	985863	1084844	929019	834557	817594	900845	651095	600845	855353	549786	301363	313244	308879	357590	411512	376491	369503	403241
PC (32:3)	Positive	[M+H]+	728.523	4.759		UXEFXNOSLOCOLX-ZCHSEWAGSA-N		9448	8002	10079	1006237	997350	978089	979221	1021296	992504	1002961	1007858	948756	982199	989942	954543	952629	950364	975001	984690	959161	986488	944224	864527	876177	860677	893422	926039	895349	885925	909159
PC (33:0)	Positive	[M+H]+	748.583	5.592				6346	5825	5889	215924	181773	237258	190239	179356	161886	164443	163836	149230	167100	176692	160009	173747	170290	187985	161686	164085	198167	152004	144565	140176	146695	156488	176518	165577	165728	169422
PC (33:1)	Positive	[M+H]+_[M+Na]+	746.5725_768.5594	5.151_5.154				29884	27801	28664	1966105	1715693	2153579	1803079	1537454	1412935	1419540	1454965	1348445	1514166	2046032	1421378	1582947	1576408	1698446	1564762	1572786	1840944	1500047	1495699	1508833	1482337	1632457	2172105	2091071	2108345	2117757
PC (33:2)	Negative	[M+HCOO]-	788.542	4.762		MWRBNPKJOOWZPW-CLFAGFIQSA-N		3503	3465.67	3815.33	20104	17797.3	23941	18768.3	13839	13204	14446.7	13850	11154.3	13795.7	14853	13167.7	12711.7	12721.7	13678.3	9736	9971.33	12974.7	9649.33	7173	7449.33	7641.33	8148.67	8342	8142.33	7886	7659.67
PC (33:2)	Positive	[M+H]+	744.553	4.647		MWRBNPKJOOWZPW-CLFAGFIQSA-N		39246	35795	38405	283687	219896	350433	252150	194863	177516	170453	177677	146180	175979	191805	162078	169661	169651	184587	146145	138765	189248	128238	83203	86865	85613	96359	100222	91663	95111	95974
PC (34:0)	Negative	[M+HCOO]-	806.587	6.211	GPCho(16:0/18:0)	PZNPLUBHRSSFHT-RRHRGVEJSA-N		4155.33	3985	4643.33	53214.7	45352.7	61104.7	47310	44299.7	40275.3	42589.3	45479.7	41374	49103	48509.3	43397	50171	51263.3	57223	44576.7	48794	52564.7	41043	40358.3	40284.7	37302.3	40897	44936.7	45281	45212.7	43639.7
PC (34:1)	Positive	[M+Na]+	782.57	5.431				560900	530945	555942	609876	708057	559610	675416	741756	761474	760936	749545	790885	722371	688009	737051	706338	707736	657242	780371	772766	671068	786889	798843	803811	799602	750696	758661	766782	754762	741122
PC (34:2)	Positive	[M+H]+_[M+Na]+	758.5688_780.5537	4.933_4.953		JLPULHDHAOZNQI-ZTIMHPMXSA-N		6599071	6335774	6525889	6067021	5652512	6371213	5833513	5616774	5430045	5386412	5386765	4917810	5282102	5398648	5130230	5074197	5078763	5199439	4983763	4805447	5388717	4556587	3755326	3805159	3771667	3987153	3713053	3527598	3553695	3635140
PC (34:3) A	Positive	[M+H]+	756.556	3.606			C42H78NO8P	16818	14402	15867	1771	1643	2366	1932	2219	1792	2158	2396	1742	1894	2123	2246	1635	1677	1804	1621	1876	2658	1950	1170	1145	1109	1460	1875	1679	1874	1397
PC (34:3) B	Positive	[M+H]+_[M+Na]+	756.5531_778.5388	4.513_4.519				85788	81543	84744	347244	263480	441909	302297	238785	220635	215463	224531	187378	230369	240742	214848	235159	240178	262337	200135	191348	256172	173973	107660	112470	107328	130836	118580	115417	114087	117968
PC (34:3) C	Positive	[M+Na]+	778.54	4.708				9271	8270	9664	16377	13383	17584	14424	14014	12426	11654	12908	12325	13386	13654	18308	14974	14899	17906	15383	13720	15280	13559	20096	10774	10315	12564	16556	17890	16830	17402
PC (34:4)	Positive	[M+H]+	754.535	4.338			C42H76NO8P	13980	12815	13404	73857	54785	85895	60469	56858	54526	50107	57698	43617	54810	55645	50085	50597	50323	58778	36619	37311	51858	36838	26168	28458	27722	31976	60072	57725	55213	59451
PC (35:1)	Positive	[M+H]+	774.601	5.767				32187.1	29123.5	31371	573314	509076	628321	541391	456104	428038	426538	436476	429775	477594	494889	457922	539388	532736	554643	538772	545549	604031	517006	522928	535303	520060	569679	822440	811694	820011	796951
PC (35:2)	Negative	[M+HCOO]-	816.573	5.363	GPCho(17:0/18:2(2E,4E))	ZSKWZJYUVZYDQU-WESJWMGVSA-N		3478.33	10323.7	10430.3	78074.3	69216.3	86645	74137	58589.7	59145.3	60308	58834.7	55000.7	60736.3	64822	56134.7	59254.3	58983.3	64540.3	54041.7	56233	63427	47799.3	42847	45787.3	42413.7	49116	44937	45607.3	46168.7	43760.7
PC (35:2)	Positive	[M+H]+	772.585	5.223		CLPMAPXZURYSNH-CNBLIUODSA-N		110601	100161	107759	1176712	1009885	1308548	1072835	879599	834831	827964	837589	760141	856864	884427	817547	876002	871070	926840	860664	846532	1007290	795081	696735	705337	685993	757472	736389	708679	726447	726506
PC (35:4)	Positive	[M+H]+	768.551	4.621				13568	12630	13446	16706	12496	20709	14190	12593	10642	10322	11485	10439	12829	13299	11717	13697	13725	16817	11388	10314	14812	9174	6102	6250	6093	7253	9179	9194	8925	9306
PC (36:1)	Positive	[M+H]+_[M+Na]+	788.6155_810.6001	6.105_6.104		ATHVAWFAEPLPPQ-VRDBWYNSSA-N		545040	499395	529645	5186904	4610106	5577034	4886816	4671233	4385615	4359353	4453098	4312871	4642589	4750261	4461833	4921357	4829696	5142065	4893252	5023789	5405552	4740793	5026431	4989019	4976157	5295279	6647678	6471700	6517893	6586384
PC (36:2)	Negative	[M+HCOO]-_[M+NaHCO2]-	830.5864_898.5808	5.675_5.706	GPCho(18:0/18:2(2E,4E))	PNNRCVLUZNDRRG-SGMTWIHVSA-N		390311	372936	400711	1042837	943032	1.14931e+06	995390	407748	806681	868221	834530	477184	522980	514114	818723	868092	904373	865930	716195	686449	919573	735445	712631	710348	503825	730400	614041	603502	599065	632664
PC (36:2)	Positive	[M+H]+_[M+Na]+	786.5999_808.5852	5.534_5.562		SNKAWJBJQDLSFF-NVKMUCNASA-N		4459552	4201692	4356180	8231512	7982258	8442740	8108938	7894891	7788163	7758818	7704799	7494380	7732096	7822445	7648945	7731545	7728629	7764832	7826055	7722634	8068658	7570094	7203229	7204913	7170262	7311691	6675344	6571652	6581544	6614012
PC (36:3) A	Positive	[M+H]+	784.585	5.064		BXRLDROZWDUSGM-ZRYFCQOPSA-N		1168212	1080459	1159083	2145681	1838654	2450773	1981355	1551792	1485025	1447501	1474912	1411074	1637177	1647772	1546975	1800864	1768054	1872790	1752136	1677433	2028278	1591460	1281057	1321636	1274791	1436350	1051669	1015226	1054869	1031293
PC (36:4) A	Negative	[M+HCOO]-	826.564	4.749	GPCho(16:0/20:4(5E,8E,11E,14E))	IIZPXYDJLKNOIY-JXPKJXOSSA-N		40407.7	31522.7	41126.7	12639.3	11030	15494	11589.3	9565.67	6849.33	9322	9044.33	9333.33	11743	11552.7	10975.3	8794.33	10229	8863.33	7218.33	7035	8797.67	7336.33	4926.33	4737.67	3955	6206	5423.33	5208	5134.33	4752.33
PC (36:4) B	Positive	[M+H]+_[M+Na]+	782.5669_804.5548	4.898_4.896				3530287	3298800	3438800	634519	568211	686429	608765	585770	586137	563546	580558	610096	669554	659316	648658	708915	730195	794565	635815	623588	699599	618124	500373	511067	504461	560427	820911	823195	814925	813070
PC (36:4) C	Positive	[M+Na]+	804.554	4.639				33211	30594	31957	54197	39436	68681	46373	36716	31036	31035	32986	26776	37714	38217	33260	38050	38941	45910	28894	27511	40481	23631	15445	16257	15515	18966	17054	16559	16211	16489
PC (36:5)	Positive	[M+H]+_[M+Na]+	780.5527_802.5385	4.45_4.522				166517	152676	162780	145012	111061	186596	129766	145611	136658	127485	136880	107943	135497	133382	125195	116045	117100	128544	76577	71082	95669	66554	38517	41066	39945	46808	75839	73118	71080	75666
PC (36:5) A	Negative	[M+HCOO]-	824.54	4.628	no MSMS	DYDDZDMJSQYFGN-OIVUZXIWSA-N		15891.3	13464	12350.3	6905.33	6078.67	9020.33	6619.67	5980	5349.67	4939.33	5766	5481.33	6014	6301	6216.67	7330	6807	7819.67	3155.33	4222	5601.67	4527.33	3923.33	3959.67	3341	4634	6654.67	6482.33	6522	6394.33
PC (36:5) B	Negative	[M+HCOO]-	824.543	4.504	no MSMS	DYDDZDMJSQYFGN-OIVUZXIWSA-N		1919	1857.33	1833	9172.33	7175	7984	8964.67	9092.33	9427.67	8695.67	9426.33	7816.67	9415.33	9205.33	8119	5999.33	7746	6400.67	4877.33	4923	5941	4467.33	2492	2590	2439.33	2993.67	3618.67	4323.33	3967.33	4379
PC (36:6) B	Positive	[M+H]+	778.543	4.203			C44H76NO8P	4565	4606	4726	20096	16030	25011	17663	14447	14261	14215	14874	13247	15475	14691	14457	15623	17405	17326	13760	13417	16333	12716	12695	12803	12826	14374	27373	25907	26642	28657
PC (37:2)	Positive	[M+H]+	800.616	5.837		MCZUABDVGPPWPM-HJTCUGKVSA-N		14408	12493	13950	413445	367854	454698	382880	337435	323954	312542	316268	289045	328778	336940	305654	331377	331014	339728	324839	318721	372741	301930	275647	284456	277856	297865	324216	306553	313895	306835
PC (37:3)	Positive	[M+H]+	798.596	5.325		OOYQEEUUQRMQKL-JUUDQZDJSA-N		9408.79	8827.62	7011.97	82568.8	67717.5	94897.4	75452.1	57211.6	56267.6	52902.2	55688.9	52172.6	59643.8	61752.4	57343.6	66714.2	67796.2	72861.3	66807.8	63515.6	78913.7	59507.9	50917.3	51436.4	48021.1	53570.1	45494.6	46924.3	46311.1	46400.3
PC (37:4)	Negative	[M+HCOO]-	840.612	6.065	GPCho(17:0/20:4(5E,8E,11E,14E))			8009.33	8270.67	8762.67	9156.67	7770	13142.7	10123	7911.33	8029.33	6373.67	7518.33	8197.67	8804.33	7997.33	7623.33	11898.7	11530	11301.7	11594	12789.3	11362.7	10168.3	11943.3	11073.7	12412.7	14343.7	13666.3	13746.3	13747.3	12995.7
PC (37:5)	Positive	[M+H]+	794.565	4.683				6587	4021	7022	37540	33245	43636	35772	34522	32722	32788	33667	31011	38408	37334	34892	37540	39591	40658	30543	29682	36436	26892	19656	21374	20208	20046	20541	21814	24997	16253
PC (38:2)	Positive	[M+H]+	814.634	6.138		KXXLFCAPKGRXBT-FMJYHZMHSA-N		47710	44168	45758	2095279	1824118	2338081	1929037	1813072	1711340	1693031	1688149	1523958	1712334	1797016	1647743	1720401	1698117	1757248	1683676	1648791	1933292	1519538	1309159	1299289	1294153	1367533	1002712	951181	956414	1002411
PC (38:3)	Positive	[M+Na]+_[M+H]+	834.5970_812.6153	5.632_5.641				543092	507462	530462	508229	448822	568812	476763	396814	378322	371782	376221	358250	398981	412510	381502	435004	428993	452464	420879	413552	474990	390883	313432	324527	318825	344742	265357	262882	260183	259509
PC (38:4)	Positive	[M+Na]+_[M+H]+	832.5881_810.597	5.55_5.53				2298753	2164080	2251728	210188	203753	217479	210916	229273	232627	223501	232364	263441	279426	264232	270520	273745	278622	280493	230845	219922	224873	221825	172804	174553	172437	176617	230218	238969	233094	234411
PC (38:5)	Negative	[M+HCOO]-_[M+NaHCO2]-	852.5697_920.5623	5.073_5.074	GPCho(18:1(11E)/20:4(5E,8E,11E,14E))			37270	35193.3	37354.3	52243	50632.7	61440.7	54738.3	52708.3	34469.3	54178.7	54361.3	57012	66135.7	46171	43678.7	55497	65939.7	50995.7	45013.3	41931.7	46832.7	39747.7	25698	26372	25813.3	29489	28526	28881.7	35596	29940.3
PC (38:5) A	Positive	[M+H]+	808.58	4.944				429688	396058	421569	969288	799897	1104536	894867	870127	869165	816728	855643	868197	994546	964420	942008	949512	968771	1019284	670789	719087	838318	698452	409120	429401	411278	469928	566041	560575	551569	563051
PC (38:6) A	Positive	[M+Na]+_[M+H]+	828.554_806.5686	4.742_4.752		PLZBTDKJYHXIEW-DZUXOTHRSA-N		1299158	1213893	1312708	388952	313671	449341	360596	265892	263495	244975	263730	266224	316737	312133	299486	372424	368461	416527	323798	329248	362193	313240	276437	291878	282521	329303	546456	542363	516796	552907
PC (38:6) B	Positive	[M+H]+	806.568	5.06				191713	154581	168288	358001	360224	365934	367615	321050	317722	314997	313755	312160	340696	333261	333872	361632	352173	354955	367772	355278	375273	353944	298273	300318	296579	318764	236102	227609	232911	227231
PC (38:7)	Positive	[M+H]+	804.558	4.268				5826	4949	5485	47376	35200	57235	43374	44846	43342	40004	43297	32832	41955	39484	37886	35345	34442	37608	26335	24243	30474	22543	12351	12975	12068	14154	20043	19185	18112	19819
PC (39:4)	Positive	[M+H]+	824.625	5.894				5695	5170	5310	11133	8254	9729	11232	7638	7642	10238	11246	8802	10235	9519	8901	9219	8792	17124	7648	8263	8103	9872	7864	8189	11780	7887	8613	18112	8048	7230
PC (39:5)	Positive	[M+H]+	822.599	5.273				4378	4530	4633	17159	32485	18537	14996	14116	26116	14024	14166	14103	27438	29130	16420	34694	16716	37095	14181	12180	14735	12572	8403	7407	7015	8393	11915	11372	0	11643
PC (39:7)	Positive	[M+H]+	818.571	4.529				564	654	893	9562	7123	11550	8166	7838	7431	7305	8394	6568	8111	8665	7243	7831	8288	8414	5844	5409	6531	5210	3086	2930	3004	3327	4092	4370	3479	4605
PC (40:1)	Positive	[M+H]+_[M+Na]+	844.6798_866.6630	7.321_7.322			C48H94NO8P	1473	1548	1594	114154	85095	131602	88797	102881	92734	88663	92985	74609	89667	95007	81237	75594	76933	86987	56731	59381	79523	51084	33968	34367	33924	37649	33668	29400	30684	30996
PC (40:3)	Positive	[M+H]+_[M+Na]+	840.6442_862.6251	6.247_6.244				2534	2362	2421	54023	44527	62189	47642	41718	39374	37592	37705	35509	40200	41996	37780	43069	42091	46139	39552	39508	46498	35764	28446	27621	28268	30332	23977	22184	22682	23191
PC (40:4)	Positive	[M+H]+_[M+Na]+	838.6287_860.6162	5.979_5.97				54765	50293	54904	45217	38599	50985	42065	38566	36789	35391	36447	38849	45593	45263	42482	49272	48226	49383	38276	36053	40638	35056	23325	24656	23489	25059	38518	39101	38411	36472
PC (40:4)	Negative	[M+HCOO]-	882.62	5.976	GPCho(18:0/22:4(7Z,10Z,13Z,16Z))			5022.33	4030	5320.33	3781	2882	3696.67	3939.67	3357.33	3081	3629.67	3084	3092.33	3447.67	3146.33	2786	3499.67	3336.33	3387.67	2933.33	2766.67	2545.33	2301.67	2269	2608.67	2380.33	2348.67	1809.33	2744.33	2178	1958
PC (40:5)	Negative	[M+HCOO]-	880.608	5.665	GPCho(18:0/22:5(4Z,7Z,10Z,13Z,16Z))			7168.67	7343.67	6033	5744	5859.67	8209.67	6572.67	4500	3583.67	4299.67	4536.33	4883.67	5376.33	4950.33	4924.33	4883.33	5238.33	5163.33	3475	4064.33	4601	3112.33	2700.33	2762.33	2700.33	2518.33	4122.33	4530.33	4368.33	4187.67
PC (40:5) A	Positive	[M+H]+	836.612	5.374		LJFKFKIYUJNFPZ-ZLFSCUDPSA-N		53035	50301	53860	121670	106708	141588	113981	90330	89971	83750	84329	86770	97707	95968	91981	104309	100249	103985	83373	78930	91372	75654	44610	49143	44455	51534	50581	51214	50914	51850
PC (40:6) A	Positive	[M+H]+_[M+Na]+	834.5983_856.5799	4.988_4.994				17052	15881	16772	531855	449031	601326	492150	367638	368687	339782	348906	349993	415608	399100	391108	410870	402957	413958	313256	285604	329314	273689	147148	156469	150452	164213	148908	146572	144884	147707
PC (40:6) B	Positive	[M+Na]+_[M+H]+	856.5818_834.5986	5.336_5.346				363266	331550	369955	130174	109869	147426	119481	110103	112741	101390	104111	114209	139538	130062	131712	140739	133959	146509	103492	101439	110097	97239	75015	76026	75672	83680	151054	146797	146980	151991
PC (40:7)	Positive	[M+H]+_[M+Na]+	832.583_854.5672	4.794_4.782		BPUROMFCPFGBOT-ZEGPSQTJSA-N		90354	83410	87633	624751	565407	698759	596119	598718	627894	585188	591283	623331	716860	644363	680535	677643	677952	673313	556770	526056	551922	510606	278860	298645	286469	316950	298859	303195	292101	311509
PC (40:8)	Positive	[M+H]+_[M+Na]+	830.5704_852.5569	4.42_4.397				11241	10720	11508	33208	24466	42224	28738	82998	83861	75399	77268	67589	85474	75131	71093	40964	43043	53571	18476	15051	21850	14165	4823	5031	4666	5614	5710	6233	4328	4759
PC (40:9)	Positive	[M+H]+	828.558	4.084				0	0	0	3099	2505	3945	2828	9356	8958	8417	9716	7521	9073	8819	8046	3918	4501	5121	1996	1506	2569	1411	938	845	889	0	1296	915	0	605
PC (42:10)	Positive	[M+H]+_[M+Na]+	854.5677_876.5561	4.289_4.304				4042	3019	3048	16238	11582	20662	12919	46986	45959	39951	41717	35243	45744	41287	39678	19962	23855	29071	9038	7424	11298	7132	2005	2963	2462	3039	3758	4399	4154	3632
PC (42:4)	Negative	[M+HCOO]-	910.659	7.473				372.667	373	396.667	1531.33	1344	1816.33	1446	1042	1017.67	1099.33	1222.67	903	1036.33	1091.33	1138.67	1453	1421.33	1689	1453.33	1739	1614	1376	1627.67	1735.33	1551.67	1716.33	1766.33	1774.33	1845.67	2198.33
PC (42:4)	Positive	[M+H]+	866.659	6.424				1255	1545	1218	9252	6774	10480	8062	7605	6651	6640	6753	5841	7460	7896	6452	7031	7110	7691	5784	6100	7348	5860	3819	3931	3743	3997	3741	3609	3341	3355
PC (42:5)	Positive	[M+H]+	864.643	5.995				2392	2108	2605	11822	9462	12872	10034	8671	9263	8020	8380	7884	8670	9417	8508	9332	8837	9539	7117	7456	8840	7059	4643	4986	4235	4938	4745	5057	5553	5288
PC (44:12)	Positive	[M+H]+	878.572	4.178				413	0	251	2246	1619	2973	1766	4779	4602	3731	4114	3451	5569	4463	4334	2634	3357	3225	1194	1257	1533	1136	690	687	675	691	1103	1613	982	1018
PC (O-32:0)	Positive	[M+H]+_[M+Na]+	720.5876_742.5706	5.775_5.770				40327	37525	41815	3516756	3165856	3545243	3116911	3329127	3171171	3180667	3174560	2999920	3239207	3360588	3120563	3093861	3086137	3276527	2988802	2981895	3298645	2830060	2410307	2400518	2364491	2475187	1697776	1549677	1545253	1643527
PC (O-34:0)	Positive	[M+H]+	748.619	6.453				5567	5400	5615	808264	649012	911647	662019	680716	614930	610734	630015	575750	658020	718050	613261	687910	681181	788095	651592	690113	834883	616473	539063	544910	525628	585740	439903	392808	398889	433580
PC (P-32:0) or PC (O-32:1)	Positive	[M+H]+	718.569	5.666				31340	27778	30894	2471868	2119854	2681507	2196349	2104955	1971366	1961024	1974631	1821619	2005610	2102434	1900713	2022954	1984881	2123073	1958306	1977975	2281877	1837673	1670414	1668754	1674063	1788231	1643711	1594603	1540240	1629424
PC (P-34:0) or PC (O-34:1)	Positive	[M+H]+_[M+Na]+	746.6046_768.5858	5.839_5.831				77006	69453	75992	6683008	6163162	7014039	6225391	6264774	6071249	6020433	6019765	5809676	6186468	6325009	5958063	6296895	6214748	6441507	6444648	6401136	6922740	6145980	6102984	6073722	6078212	6318887	5521054	5171192	5296190	5501384
PC (P-34:1) A or PC (O-34:2) A	Positive	[M+H]+	744.588	5.296				101662	90007	98462	789727	663263	890327	706232	653153	629852	615086	597399	543031	610648	656808	582826	621463	620874	643337	661647	623459	769678	570840	588013	577708	596140	632084	538726	506081	512078	537336
PC (P-34:1) B or PC (O-34:2) B	Positive	[M+H]+	744.582	5.735				45823	42636	47930	3469260	2995142	3877434	3225009	2992021	2861269	2775177	2815929	2657604	2910381	3017406	2768831	3023817	2943906	3114865	3048622	3094144	3495279	2850940	2988862	2970814	2982447	3183343	3128063	2960331	2996808	3135825
PC (P-34:2) or PC (O-34:3)	Positive	[M+H]+_[M+Na]+	742.5706_764.5539	5.210_5.202				174788	157466	173610	510326	438211	566644	441616	447274	431313	394500	408718	377275	412052	444288	404389	416312	400610	440569	432442	412226	495678	386082	381399	359218	373380	378671	344527	323947	327430	345675
PC (P-36:1) or PC (O-36:2)	Positive	[M+H]+_[M+Na]+	772.6198_794.6012	5.909_5.903				54119	31301	51697	2209749	1896349	2471208	2023307	1894665	1808464	1776482	1792373	1604737	1796160	1896802	1727511	1891620	1852788	1963070	2027700	1978428	2339845	1844916	2167001	2166781	2172387	2329571	1999318	1862422	1894234	1996892
PC (P-36:2) or PC (O-36:3)	Positive	[M+H]+	770.602	5.521				43615	40003	42599	148763	131816	157634	137601	129217	123266	122348	124555	120932	126929	130738	121387	149056	147356	151700	166952	174639	180218	163528	187182	190421	187008	203228	181431	178832	175982	183393
PC (P-36:4) or PC (O-36:5)	Positive	[M+H]+	766.567	5.142				221145	206775	217217	462313	359378	537799	409917	338412	327743	299749	308237	323564	384585	392758	361596	468008	451619	495820	425887	428717	494536	400304	302797	314135	307960	342918	412656	411810	409240	423190
PC (P-38:2) or PC (O-38:3)	Positive	[M+H]+_[M+Na]+	798.6328_820.6175	6.187_6.191				11243	10017	11605	136392	104171	163511	116094	98237	88959	86123	91333	84364	96087	103216	89393	109310	107179	121076	115904	119347	146796	106541	124174	122321	123086	140852	136011	133202	134345	138234
PC (P-38:3) or PC (O-38:4)	Positive	[M+H]+	796.614	5.909				100948	92092	100076	222806	179726	249783	194559	165901	157455	152015	158361	160407	179490	181022	170123	226480	217137	246840	242271	260770	282579	243260	252476	260077	258244	285775	267956	257351	254048	272300
PC (P-38:4) A or PC (O-38:5) A	Positive	[M+H]+_[M+Na]+	794.6037_816.5877	5.294_5.299				212620	194181	211912	1120151	922567	1271147	1026260	822650	800689	754594	777789	805797	931179	924590	877997	1155999	1144842	1246997	1283299	1305099	1423305	1213202	1184241	1232007	1197889	1345817	961865	952035	933934	984124
PC (P-38:5) or PC (O-38:6)	Positive	[M+H]+	792.586	5.111				46347	41452	45808	419444	327732	475456	372948	286835	283813	256437	270280	291357	342659	344497	321229	461251	446073	500293	492491	533007	561262	495597	497077	518993	505158	571346	477614	456304	449590	503930
PC (P-40:3) or PC (O-40:4)	Positive	[M+H]+	824.649	6.574				13669	12338	12779	28495	21593	34216	23768	18327	16214	15345	17341	15911	20290	20890	18336	27203	25860	29004	26211	28293	34227	24931	23922	23908	23799	27936	25477	24803	25254	25236
PC (P-40:4) or PC (O-40:5)	Positive	[M+H]+	822.634	5.936				19247	19055	19065	92719	74668	103519	83838	63871	60970	59099	60880	61287	69416	72993	64879	91070	86472	100223	96184	106574	115714	94886	109606	109342	105829	121322	110108	106336	103710	115047
PC (P-40:5) or PC (O-40:6)	Positive	[M+H]+_[M+Na]+	820.6187_842.6000	5.713_5.716				13401	12037	13471	82132	73752	92967	76899	61050	61246	56987	60119	66740	70862	71466	67207	94687	93770	101097	105638	116112	115729	111418	124328	126285	123480	135700	130583	126214	127041	134104
PC (P-40:6) A or PC (O-40:7) A	Positive	[M+H]+_[M+Na]+	818.6026_840.5853	5.127_5.127				21233	19453	20758	252614	208745	291771	243642	140406	145819	133749	133285	144769	169706	171663	164650	257091	253544	262940	328254	330372	338701	306299	339011	356692	349105	384366	242534	242309	233413	256128
PC (P-40:6) B or PC (O-40:7) B	Positive	[M+H]+	818.602	5.603				10033	9342	10561	67240	55982	77567	60806	46537	46989	41945	42935	50218	53889	54051	51923	71355	64588	70425	69948	70664	73683	65554	65651	63641	62871	66752	59149	59750	57090	59741
PC (P-42:3) or PC (O-42:4)	Positive	[M+H]+	852.681	7.219				6498	6467	6667	15227	11557	17442	12402	9492	9498	9106	9179	8800	10393	11319	10464	13204	12342	14522	13414	14562	16941	13761	12417	12139	11665	14054	12334	12325	12120	12674
PC (P-42:4) or PC (O-42:5)	Positive	[M+H]+	850.665	6.578				14162	12906	14631	48631	37966	58508	40452	30105	27214	25569	26905	25407	30493	32642	28711	41375	40761	46324	40722	43521	54500	39148	38757	39552	37218	43642	36109	33317	33233	36244
PC (P-42:5) or PC (O-42:6)	Positive	[M+H]+	848.648	5.951				9318	7846	8028	14058	12375	15138	11715	10217	9492	8562	9602	8674	9992	10056	9345	11947	11663	12349	12872	12629	13887	11444	12345	12422	13740	14116	10574	10404	11576	11356
PC (P-44:4) or PC (O-44:5)	Positive	[M+H]+	878.698	7.189				16757	15981	15993	47926	35247	54351	39078	29539	28601	26181	26575	26181	31592	34340	29690	42234	42185	47274	43283	45572	52008	42549	36888	39341	36870	42600	29186	26806	26320	27984
PC (P-44:5) or PC (O-44:6)	Positive	[M+H]+	876.682	7.034				3716	3037	3220	7367	5436	8957	6146	4064	4248	4128	4353	3926	5011	5164	4568	5969	5791	7213	7001	7102	8017	6476	6189	6391	6085	7038	6282	6378	7332	6721
PE (34:1) B	Negative	[M-H]-	716.521	5.799				1854.67	1868.33	1778.33	937346	801767	1019432	863076	725651	747911	737729	737555	624093	716375	745063	700432	729419	744322	734178	572748	585283	706577	543453	549577	553147	555758	606953	685908	633793	643979	687121
PE (34:2) B	Negative	[M-H]-	714.504	5.223	GPEtn(16:0/18:2(2E,4E))			4031.67	3978.33	4354.67	366740	283767	423930	319825	268262	258936	269918	260298	213992	260737	294245	235860	250661	177894	267584	217563	211678	280425	185444	147124	150852	149174	155769	93970.7	104946	101423	130836
PE (36:1)	Positive	[M+H]+	746.575	6.291		JQKOHRZNEOQNJE-ZZEZOPTASA-N		7815	6977	7270	3053491	2614825	3395745	2758029	2450517	2302034	2278943	2338448	2079634	2323749	2435439	2220351	2350818	2321978	2512886	2344129	2406869	2814950	2237223	2325075	2351034	2364133	2548079	2815435	2627609	2713279	2776502
PE (36:2) A	Negative	[M-H]-	742.536	5.055	GPEtn(18:0/18:2(2E,4E))	MWRBNPKJOOWZPW-CLFAGFIQSA-N		18463.7	16267.3	17066	1899	12394	15891.7	12848.3	10837.7	11378	10967	11219.7	9800.33	11032	12273.3	10390.7	10415.7	10742.7	10968	9219.33	8918.67	10467.7	8514.33	7418	7292.33	6701	7629	6984.67	6954.67	6729.33	6796
PE (36:2) B	Negative	[M-H]-	742.536	5.869	GPEtn(18:0/18:2(2E,4E))	DXXUYBAISOHOLM-XRIXOMQFSA-N		9935.67	8974.33	9761	1123936	994240	1.28363e+06	1.07631e+06	952695	928576	944206	920954	822319	926850	953771	833048	966826	974158	970683	899647	891876	1010505	796387	786703	830430	812432	839604	683130	640854	639136	694293
PE (36:3) B	Negative	[M-H]-	740.519	5.352	GPEtn(18:1(11E)/18:2(2E,4E))			2472.67	2649.67	2709.67	157241	123882	175680	134049	93715	91654	93184	92799	78965.7	98395	106605	88964.3	105220	108136	117751	92176.3	97316.7	126245	80527	74007	76386	73641.3	83618.3	72821.7	70247	64457.7	71964
PE (36:4)	Positive	[M+H]+	740.528	5.056				7946	6338	7879	137000	107445	157475	116461	96883	89057	88244	89062	75659	90940	93848	85875	96051	93973	106106	86629	85017	108323	76385	63125	63065	63044	75150	102561	98075	100158	100948
PE (36:4)	Positive	[M+H]+	740.534	4.604				362	466	344	56780	21419	51932	23802	17778	15012	17856	29749	13467	20995	22354	18848	26330	30143	29689	18552	18318	39880	16003	12422	13145	13363	16355	18479	17027	15801	17632
PE (36:4) B	Negative	[M-H]-	738.505	5.191	GPEtn(16:0/20:4(5E,8E,11E,14E))	DUQDVNACTOXOJA-KTKXOIIHSA-N		4348.33	4427	4877.67	65932	49642.3	74950	57339	42943.7	37370.3	39181	39805.3	34476	42478.3	42012.3	37387	45811.3	44707.7	51355	35071.3	34115	45778.7	30716	26976	29132.7	26228.7	30804.7	44734.3	45407.7	42783.3	46288.7
PE (38:1) A	Negative	[M+HCOO]-	818.588	5.929				3045	2862	2961	38875.7	34527.3	46841.7	34942.3	27785	23134	12762	27703.7	27714.7	30317	31795	28166.3	34471	35785	35832	30609.7	32243	38867	28848.3	34707	33475.3	32575	34690	53803.3	53667	52613.3	52836.7
PE (38:2) A	Negative	[M-H]-	770.567	5.67	GPEtn(18:2(2E,4E)/20:0)	CLPMAPXZURYSNH-CNBLIUODSA-N		591	567	0	20785.7	19807.3	24375.7	19989.7	17344.7	16763.3	17764.3	16885.7	16293.3	17472.7	18017.3	16896.3	18101.7	18497	17388	15061	15030.7	18434.7	15276.7	14840.7	14995	14224.7	15062	13652.7	12614.3	12297.7	13775.3
PE (38:3)	Positive	[M+H]+	770.581	6.171				862	891	979	43132	34092	51388	37429	31894	29472	28799	29547	25623	31288	32110	28753	31073	31222	32894	30299	30286	40130	28495	32764	29923	31491	33683	39418	39413	39033	40718
PE (38:4)	Positive	[M+H]+	768.56	5.691		ANRKEHNWXKCXDB-BHFWLYLHSA-N		21415	19690	20111	900975	774594	989883	827031	753221	715647	690691	719276	660846	732757	748831	698437	761294	748905	793653	729117	729971	837295	691618	653615	665730	658499	730820	909455	894257	909612	915577
PE (38:6)	Positive	[M+H]+	764.533	4.91		LFGBKOUQHCWBQI-BZGLIJSBSA-N		8917	8528	8876	77551	64275	90149	67708	56948	52965	51880	52843	45279	51970	56978	49210	55795	54943	60295	46259	48803	63031	45669	44235	42440	42483	54945	79727	77423	80114	80871
PE (40:4) A	Negative	[M+HCOO]-	840.583	5.422	no MSMS			3910	3766.67	4216	6454.33	5366.33	7378.67	6218.67	2375.67	2367	2604	2930.67	3393	3455	3941	3417	5673	6255.33	5939.67	3776.67	7476.67	7717.33	6590.33	5781	2388.67	5468	5946.67	4294	4481.67	4339	5004.67
PE (40:6) A	Negative	[M-H]-	790.537	4.908	no MSMS	FEABWDMFZNBFCT-KUVQHVNNSA-N		2264.67	2061.33	2484.33	3181.67	2916.67	3525.67	2937	2442.33	1998.67	2674.67	2252.33	2284.33	2631.33	3210.33	2606.33	2609	2720	3640.67	2321.67	2268.33	4102.67	2381.33	1618.67	1419.33	1817.33	2117	2933.33	2963	2700	2142.33
PE (44:3) A	Negative	[M-H]-	852.658	6.542				742.333	713.667	852.667	17083	17924	26364.3	20899.3	14785.7	15766.7	15320	15868.7	14128.3	14722	17022.3	15665.3	21225	20232.7	18843.3	20176.7	17651	17433.3	13672.7	15417.3	16191	17133.3	17497	20760	19728.3	20606.7	18226.7
PE (P-36:4) or PE (O-36:5)	Positive	[M+H]+	724.528	5.341				24909	22277	24336	716016	546229	831013	608004	474435	476315	433952	456634	424862	495638	529145	479740	569129	567728	604896	575945	580604	692792	546728	655500	682475	679288	738171	851844	848268	826315	872572
PE (P-40:5) or PE (O-40:6)	Positive	[M+H]+	778.574	6.019				4103	3813	3951	126591	90868	147257	103509	84005	84672	75290	81620	75842	89137	93201	84629	109052	105441	113168	105598	108731	126537	100150	124743	130640	130749	146266	200108	200878	195996	207401
PE 35:2	Negative	[M-H]-	728.52	5.534	GPEtn(17:0/18:2)			0	0	0	37742.7	32632.7	41916.7	33573.3	30155.7	29461.7	30408.7	30227.3	26800.3	31113.3	35384	29581.7	33410	29961	32949	27801.3	25586.7	32926	23991.3	22999.7	22285	23245.7	23633	21401.7	20456.3	20182	21076
PE 38:5	Negative	[M-H]-	764.523	5.247	GPEtn(18:1/20:4)			1959.67	1782	1909.33	214035	131219	245632	183482	151350	145263	151771	149747	127309	157866	172841	149339	173016	169918	180944	124087	129590	152541	50338.3	82876	84714	79663.7	94437.7	91391	85791	86296	90167
PE-Cer(d38:2)	Negative	[M+HCOO]-	759.556	4.513	no MSMS			580.333	535	791	2721	2013	3145.33	4449.33	2893	2724.67	2609.33	4482	2253.33	2899.33	3403	2645.33	3608.67	3770	2369.67	3316.33	3617.33	4896.33	3211	2612.67	2579.33	1785.67	2899.67	1818.33	2567	2575.33	2316
PG (44:1)	Negative	[M+Cl]-	923.649	6.243				3054.33	3224.33	3284.33	6756	6082.67	6892.67	7070.67	6332	6475.33	6407	6390	5509.33	6379.33	4342	6486.67	5955.33	5815.67	6424.67	6479	6514.33	6245	5147.67	4075.33	4081	5734	4662.67	5602	4556	4600.33	4830.67
PG 34:2	Negative	[M-H]-_[NaHCO2]-	745.4988_813.4865	4.614_4.611	GPGro(16:0/18:2)NOID			251	0	193	65353	49530	77987	58507.7	47748.3	44051	46306.3	44573	31462	35109	19073.3	32511.7	27039.3	27134.7	27102.3	16155.3	17215.3	22665.3	14569	9592	7927.33	7931	9193	13155.7	13256.3	12433.3	12819.7
PG 36:2	Negative	[M-H]-	773.53	5.169	GPGro(18:0/18:2)			257.667	303.333	284	159757	103961	208333	137842	115702	96273.3	102769	105992	68628	88517.7	95978.3	80867.3	74999	69235.7	76258.3	43575.3	45126	65838.7	36833.3	22991.3	23049.3	22417.7	25318.3	32956.3	34046	31201.7	36839.7
PG 40:7	Negative	[M-H]-	819.513	4.185	GPGro(18:2/22:5)			0	0	207.667	28010.3	19373.3	37874	22234	17321.7	17971.7	18023.7	18210.7	16063.7	20271	21320.3	18848.3	23649.7	22962	27334.7	15233	15239.7	21251.3	14290	10974.3	11025	9799.67	13048.3	15633.7	14531.3	15338.3	14098.7
PI (32:1)	Negative	[M-H]-	807.5	4.385				653	737.333	806	170672	132899	193476	135744	90929.7	83167	93377.7	93273	70330	83646.3	94211.7	83806.3	80346.3	71642.3	88121	70873.7	71032	87926	64168	58432.7	54070.7	58385.3	71275	87833	88374	84491.3	81492.3
PI (34:1)	Negative	[M-H]-	835.535	4.93	no MSMS	PDLAMJKMOKWLAJ-AGORXRROSA-N		2925.67	2713.33	2948.33	2.04518e+06	1.69991e+06	2204291	1755343	1.32091e+06	1119028	1461978	1430202	964052	1503851	1602593	1.42902e+06	1.54948e+06	1.36335e+06	1548034	1.23403e+06	1.34566e+06	1.69743e+06	1179844	1097403	1130769	1.12463e+06	1.37511e+06	1.53659e+06	1506693	1.49542e+06	1.46704e+06
PI (34:2)	Negative	[M+NaHCO2]-_[M-H]-	901.5024_833.5167	4.449_4.451	GPIns(16:0/18:2(2E,4E))			8003.67	7056.33	7747	347201	280877	407645	297955	228944	246400	234072	264430	190868	231625	262909	237625	199747	174193	223392	145850	149732	213542	143491	82550.3	83012.7	86980.7	80376.7	79409.7	85783	89899.3	83463
PI (36:1)	Negative	[M-H]-	863.567	5.57	GPIns(18:0/18:1(11E))	YOBFISPJJWPPTK-JUCSSFOXSA-N		5050.33	4682	4936.33	290184	214741	309206	189522	154336	107009	168603	164337	123598	163399	174166	138703	180586	122312	218316	175378	203994	276295	172454	239816	177421	199030	278779	307347	234389	303553	247227
PI (36:2)	Negative	[M-H]-	861.553	5.008	GPIns(18:0/18:2(2E,4E))	KZVRAFHIKMDULK-PDPKURFXSA-N		12466.7	10494	12233.7	942528	731141	1.11961e+06	646373	623364	588319	622692	712704	520692	577015	678627	643760	700279	539897	735451	478764	483644	557798	336089	277645	254097	354397	328757	268790	333423	351029	317808
PI (36:4)	Negative	[M+NaHCO2]-_[M-H]-	925.5041_857.5129	4.444_4.443	GPIns(16:0/20:4(5E,8E,11E,14E))			6685.33	6954.33	7090.33	98542	72724	112896	82880.7	52948	52734.3	41847.7	45510.7	50383	61666.7	67797.3	60855.7	70660.7	61253.7	88823.7	66478.7	49675	80178.7	63900	61627.3	62447.7	67211	81838.3	79450.3	86113	81080.7	87392
PI (38:3)	Negative	[M-H]-	887.56	5.266				6443	5745	6340.33	43511.3	33747.7	49224	35503	25267	23271	25396	27828.7	17625.3	28025.7	32531.3	26989.7	28067	29114.7	41093	30729.7	37167	38728	28003	37718	37702	38440.7	46955.3	44538.7	46096.7	37594.3	45064.3
PI (38:4)	Negative	[M-H]-	885.551	5.021	GPIns(18:0/20:4(5E,8E,11E,14E))	KRTOMQDUKGRFDJ-MWZLTEOLSA-N		51177	43084.7	40413.3	293503	194859	323152	217332	129615	125235	126095	157956	148881	185566	199149	175780	244410	184477	286602	229663	258758	303306	213614	233667	243177	232999	271266	163913	267241	284942	256511
PI (38:5)	Negative	[M-H]-	883.529	4.498	no MSMS	WDEXQPPLSHRNLR-ZGNZFFCSSA-N		1551	1670.33	1653.67	268178	193832	317300	229484	119999	180181	177160	192148	171538	163156	228171	207593	222212	196866	269094	190246	213704	239881	165806	106385	114726	102505	123448	86910.3	82128	90320.7	89396.7
PI (40:5) A	Negative	[M-H]-	911.541	4.919				503.333	509	544.333	6807	4924.67	30868.7	6242.67	5255	5586.33	6268.67	2244	1995.67	8515.67	10492.7	7785.67	3275	3509	3541.67	5112.67	12466.3	15204	8804	5207	5389	3851.67	5115.33	4307.33	2198.33	1544.33	5822
PI (40:5) B	Negative	[M-H]-	911.553	5.043				1381	1204.67	1333	19241	13114.3	15853	15378.7	8327	9933.67	9466.33	9820	8480	9961.33	11170	10450.7	7189.67	18482.7	16859.3	9822.33	10423.3	10673	6820.33	5457.67	6379.67	8940.67	10667	5917.33	12084	6268.33	12303
PI (40:6)	Negative	[M-H]-	909.543	4.89				1970.33	2091.33	1924.33	11818.3	8023	17138.3	10638	3893.33	4704.33	5044.33	4348	3698.67	5532.33	6447.67	5212	6679	5461.33	8367.33	9937.67	10101.7	14449.3	7301.67	7183	6281.67	6738.67	7288.67	9414.67	9110	9666.67	9171.33
PI (40:8)	Negative	[M+HCOO]-	951.527	4.82	no MSMS	LNIFOSYXONRIDT-OSYPFGHQSA-N		3444.67	3610	4265.33	3097	3036.33	3513.67	3708	3183	3126	3335	3526.67	3188	3541	3742.33	3102	3455.67	3184.33	3625.67	3300.33	2790.33	3298.33	2893.67	3424	3169	3127.67	3156	3354.67	3114.67	3503	3178.33
PI (34:0)	Negative	[M-H]-	837.542	5.495	GPIns(18:0/16:0)			385.333	355.667	280.333	41325	28643	46326.3	31701	13889.7	13609.7	18556	19010.3	14510	18593.7	20225.7	18012.7	23445.7	11231	29114.3	26018.3	32989.7	40286.3	27503.3	44691.7	26428	46995	59820	71871.3	72659.7	79969.7	43309
PI (38:6) A	Negative	[M-H]-	881.519	4.177	GPIns(16:0/22:6)			0	0	0	4145	2622.33	4718.33	3532	2652.33	2439.33	2329.67	2525.33	1931.33	3189.67	3581	3355.67	3221.67	2366.67	3379.67	2363.33	2313.67	2498.67	1955.67	1202.67	1223	1398.67	1542.33	1024.67	932.333	1257.33	1147.33
PI (38:6) B	Negative	[M-H]-	881.511	4.312	GPIns(16:0/22:6)			2082	1667	2213.67	15691.7	6314.67	17825.7	12162	8169	6384	5902	6221.33	6366.67	7829	7764.33	7421.33	10032.7	9891	10777	8491.33	9456.67	9952.67	7945	7039.67	7061	7245.33	7609.33	11464.7	13406.7	13637.3	12121.3
PC (P-32:0) or PC (O-32:1)	Negative	[M+HCOO]-	762.562	5.825				2925	2815.67	3557.33	84924	71367.7	95864.3	73880	66523	65753.7	71402.7	68558.7	65888.7	73430.3	74975	66230	81084.3	78239	83941	67952.3	71578.3	82667.7	66219.7	69071.3	69514.7	67962.7	73824	63896	62713	63416	66217.3
PC (P-34:0) or PC (O-34:1)	Negative	[M+HCOO]-	790.594	6	no MSMS			5266.33	4557	5490.33	670851	537531	751630	587579	552088	560617	568179	560151	519914	579346	602854	525698	626536	598489	632276	557980	528740	651744	482500	534940	520537	508939	572382	431960	404693	415816	431235
PC (P-34:1) or PC (O-34:2)	Negative	[M+HCOO]-	788.576	5.658	no MSMS			773.333	765.333	878.667	551769	534706	653560	407420	308611	274075	412520	413929	328576	427724	476133	412169	440295	388169	508246	236755	272853	390307	238966	275740	258123	360109	328063	422794	388881	604321	579945
PC (P-36:0) or PC (O-36:1)	Negative	[M+HCOO]-	818.626	7.146				4747.33	4216.67	5443.33	58255	47891	64325.3	53960	35810	37712	38177.3	39329.7	32794.7	36524	36011.3	36220	43685.7	41818.7	50576	48009.7	46470	51193.7	46245.7	61913	64813.7	61519	70607	89032	85721.3	90296	84833.3
PC (P-36:1) or PC (O-36:2)	Negative	[M+HCOO]-	816.609	6.066				2256.33	2083	1925.33	143564	120675	173924	129734	114552	113362	63836	107466	94352	104631	78708.7	98050	120846	118624	120023	119068	120029	150364	67542.7	144876	139728	133928	141301	122050	118629	116983	125692
PC (P-36:2) or PC (O-36:3)	Negative	[M+HCOO]-	814.603	5.68	no MSMS			2301	1542.33	2328.67	10920	16338.3	11628.7	13581.3	10573.3	12229.3	13502	14163	10887	43376	14743	13031.7	14068.7	13489	14909	11075.3	14019.3	15350	11219	9573.33	12399	12653.7	14297.3	10615.3	10796.3	8216	10540
PC (P-36:3) or PC (O-36:4)	Positive	[M+H]+	790.5703_768.5859	5.265_5.256				254078	232718	248319	996652	826994	1099002	894539	813603	795006	753128	792413	806309	897084	895646	842147	1137041	1110597	1237836	1182234	1244054	1361858	1175608	1069818	1097254	1085470	1217067	1018325	1003008	989232	1049481
PC (P-36:4) or PC (O-36:5)	Negative	[M+HCOO]-	810.562	5.288	no MSMS			19803	17915.3	21456	16464	13320.3	17767	14438.3	11017.3	12068	11305.7	11996.3	13944.3	16528.3	16918.7	14897.7	20366.3	21170.3	23580.3	18147.3	18575.7	20302	17699.7	14849.3	15917	14827	17233	20956.3	23188.7	21387.3	20986.3
PC (P-38:0) or PC (O-38:1)	Negative	[M+HCOO]-	846.654	7.8				5342	3658.33	6606	56885.7	28415.3	67471.3	56045.7	36405.3	47628	41483.7	48578	31900.7	31476	39243.3	32398.7	38244	38591	37945.3	38001.3	37613	38556	38322.3	41842	42471	40198	44590.7	65518.7	63149.7	61263.3	66817
PC (P-38:4) or PC (O-38:5)	Negative	[M+HCOO]-_[M+NaHCO2]-	838.5932_906.5817	5.432_5.432	no MSMSno MSMS			15901.3	16191.7	15966	65760.7	47275	73799.3	58975.7	36135.7	43554.3	39774.7	40694.3	44975.3	52537.3	49500	48797.7	63614.3	62212.3	69553.7	69386	71116	79165.7	65797.3	69127.3	68280.3	65250	76512.7	48142	51695	48350.3	50462.7
PC (P-42:4) or PC (O-42:5)	Negative	[M+HCOO]-	894.661	6.733				1336.67	1309	1611.33	2164.67	2375.33	3519.67	2710.33	2031	2046.33	1773	1910.33	1957.33	2140	2129	1817	2933	3144.67	2496.67	2904	2585.67	2429	2849	2446	2471.67	2569.67	2219	1694.67	2246.67	2356	2256.67
PE (P-34:1) or PE (O-34:2)	Positive	[M+H]+_[M+Na]+	702.5428_724.5248	5.951_5.943				13617	12283	13093	1514515	1201946	1735036	1322966	1213211	1174397	1108717	1144323	1057415	1185692	1244333	1126864	1263800	1233589	1320571	1322284	1344426	1593903	1204056	1533601	1537166	1554789	1655908	1938697	1803328	1805199	1940352
PE (P-34:2) or PE (O-34:3)	Positive	[M+H]+_[M+Na]+	700.5280_722.5130	5.374_5.374				9512	8837	8828	108868	89070	129371	101054	89912	90041	83480	80763	73713	79819	89301	80623	85844	83142	87614	91219	88492	106392	80223	90626	88486	93146	97428	85952	77454	78781	90823
PE (P-36:1) or PE (O-36:2)	Positive	[M+H]+	730.577	6.634				4608	4597	4768	295535	216610	364362	247839	215171	197953	194453	200062	172860	205467	224467	192977	224991	223323	251264	233314	250167	317079	212018	302313	299436	308967	342064	464986	409229	426849	462634
PE (P-36:2) or PE (O-36:3)	Negative	[M-H]-	726.541	6.187	PE(P-18:0/18:2(2E,4E))			6973.67	6329.33	6512.33	352642	273048	454237	333486	251005	254746	123411	264891	233616	267092	282277	250134	298971	290206	310497	280991	278701	340043	246203	350301	349306	347430	365470	392771	390714	376105	420218
PE (P-36:5) or PE (O-36:6)	Negative	[M-H]-	720.494	5.057	PE(P-16:0/20:5(5Z,8Z,11Z,14Z,17Z))			810.333	910.333	958	32110.3	28428	33960.7	31950.7	22857.3	24533.7	23371.7	23015	23634	25291.3	27583.3	25822.3	34618.3	31972	31652	25153.3	24461.7	27000.7	25176.3	34156	33627	34034.7	39360.3	42023.7	43373	41784.7	45881
PE (P-38:1) or PE (O-38:2)	Positive	[M+H]+	758.605	7.237				3667	3127	3422	20014	15605	24683	16780	15050	13824	13947	13908	12797	14387	16286	13773	16883	15470	17605	17408	19216	21892	15775	19261	19295	18794	20700	20725	18287	19063	21273
PE (P-38:2) or PE (O-38:3)	Positive	[M+H]+	756.589	6.628				887	736	800	50389	36251	59748	42538	34482	32802	30005	31646	27134	31344	37548	32430	38316	37900	41469	40376	41169	51261	35352	49120	46506	48057	53257	43895	39844	41179	45717
PE (P-38:3) or PE (O-38:4)	Positive	[M+H]+	754.573	6.277				1646	1554	1722	33929	26940	39708	29238	27838	27460	25320	27708	24208	26874	28820	24913	29314	28741	29831	30172	29504	33737	27456	36439	35425	35044	37280	58586	57163	56798	59443
PE (P-38:4) or PE (O-38:5)	Positive	[M+H]+	752.557	5.989				32560	29678	31633	241542	178983	280731	201833	167310	161954	151644	160717	145145	169267	173918	160483	196789	192422	206920	196585	203711	235228	184806	246116	261349	258119	285547	422070	407244	405066	420401
PE (P-38:4) A or PE (O-38:5) A	Negative	[M+NaHCO2]-	818.531	5.975				451.333	300.667	336	3513.67	3049	3898	3293.33	3036.33	3340.33	2738.33	2775	2834.33	2933.33	2995.67	3257	3713.67	3604.67	3213.33	4059.33	3347	3464.67	3049.67	4036	4048.67	3925	4226	5088	5196	5038.33	4762
PE (P-38:5) or PE (O-38:6)	Positive	[M+H]+	750.546	5.377				18263	16413	17808	802009	628385	910359	689018	544116	547446	507449	524635	486676	551523	577845	547227	659931	656855	678670	680785	667137	773866	628912	785980	826548	820019	869311	901955	912795	883524	954390
PE (P-38:6) or PE (O-38:7)	Negative	[M-H]-	746.511	5.303	PE(P-16:0/22:6(4Z,7Z,10Z,13Z,16Z,19Z))			6140.33	6501	6738	479801	237525	547557	387524	255813	262280	243254	270517	223630	305298	329169	286670	385220	382229	413913	300702	328642	379555	281077	306092	343403	333402	393137	396160	415410	379921	400096
PE (P-40:4) or PE (O-40:5)	Positive	[M+H]+	780.59	6.465				1362	1305	1359	23309	16239	29676	18123	15958	15294	14153	14656	13959	16240	17594	15422	19037	19587	22309	19293	20180	24917	18545	21965	21835	21979	24601	36589	34022	34360	35578
PE (P-40:5) or PE (O-40:6)	Negative	[M-H]-	776.558	6.188				2348.67	1931.33	2059.67	63470.7	45928.7	75786.3	56476.3	42047	43231.7	39687.7	45356	40638.3	45839	49353.7	43043.7	56016.7	55210.7	58442.7	50166	50113.3	56330.7	44838	59071	61321.3	62710.7	67761.3	93486.7	98142	97169.7	96112.3
PE (P-40:6) or PE (O-40:7)	Positive	[M+H]+	776.572	5.811				10415	8876	10078	154556	123479	178385	137151	107642	110667	98962	106876	100135	116363	117766	112421	138789	135851	141451	137612	144166	161085	137843	181433	188801	188909	205882	280173	280242	276591	287795
PS (36:1)	Positive	[M+H]+	790.563	4.972				18036	17439	18228	227993	175282	262491	195522	150844	147911	138636	141757	147870	175974	184776	166515	213207	205174	229032	201286	205725	234728	190100	154982	161752	153465	180440	215212	214825	207696	225403
PS (36:2)	Positive	[M+H]+	788.548	5				1336	887	0	218135	169892	244002	170251	180225	158735	162550	165667	144646	177051	196606	170296	185164	163471	203733	177970	174636	226343	147524	98732	99102	96462	110133	106598	107177	110777	107477
PS (36:2)	Negative	[M+CH3COO]-	846.549	5.524				1966	1962.67	1806	9368.33	8889.67	9190.67	9319	9450	10089.3	9710.33	7715.33	9580.33	7967.33	10604.3	9562	8805	9199.67	9884.33	8082	7187.67	7890.67	7311	3700.67	6164.67	6077	4733	5869	5624	5981	5560.33
PS (38:3)	Positive	[M+H]+	814.563	5.131				6245	5756	5914	82989	70628	88403	72105	65677	66031	60640	62397	69071	76712	77211	74245	93967	92984	99976	109195	115561	105815	112474	120384	129344	124606	134495	119320	114255	113758	124965
PS (38:4)	Positive	[M+H]+	812.545	4.982				0	0	0	50711	43088	53362	45090	43495	40970	40151	40866	44701	49331	49033	45041	55897	53480	56984	55079	53598	56362	50488	40673	42679	42892	44568	51440	52375	50377	51767
PS (39:3)	Negative	[M+HCOO]-	872.556	5.584	no MSMS			13565.7	14853.3	14980.7	18444.3	20620	10034.7	19332.7	20549.3	22824.7	22423.7	17575.3	18495	22122	21476.7	22566.7	20761.7	20277.3	19717	21472	14356.3	18801	19778.3	21178.3	21536	19962.7	21524	18597	19492.7	19593.3	18713
PS (40:1)	Positive	[M+H]+	846.63	6.86				623	471	598	10444	7198	13521	8007	9058	7139	7207	8861	6569	7346	8323	6453	7764	6839	8864	6944	7574	10616	6507	5837	6035	5766	7257	8575	8702	9309	9244
PS (40:4)	Positive	[M+H]+	840.568	5.589				2555	2616	2562	11452	11091	10664	11365	10232	9749	10068	9672	10887	11897	10959	11054	13578	12611	21282	13126	12225	12513	12777	11232	11370	11524	11378	13021	12580	11893	12310
PS (40:5)	Positive	[M+H]+	838.557	5.021				0	0	0	65058	49495	68107	52765	41065	40139	38409	40728	39750	44416	48438	45103	54068	50076	54269	51533	51237	56521	47206	42421	42610	40832	46298	54784	52179	55705	54311
PS (p34:0)	Negative	[M+HCOO]-	792.547	5.074	no MSMS	OHPHIZCKAAJKOG-PBSRCHRYSA-N		10326	8787	7600.33	7332.67	6738	7576.33	6809.67	6039.33	6729.33	5703.67	5700.67	5486.33	7069.33	7242	5072.33	6501.33	4877.67	6076.33	4954.67	5232.67	5844.33	5118	4794.33	4857.33	4840.33	4894.67	4910.67	4524.33	5024.67	4225.67
PS (40:6)	Positive	[M+H]+	836.546	4.843				1062	954	1243	55047	43940	55797	46177	39388	38977	37941	38898	40385	42105	41421	41968	47185	44247	51992	47935	47770	52195	45506	52796	54281	52990	55229	70878	71478	69893	71128
SM (33:1)	Positive	[M+H]+_[M+Na]+	689.5562_711.5401	4.390_4.383		LQINJRUGTUOHGS-YPDYIYJKSA-N		56942	49894	54454	182702	138137	220605	152140	127832	113727	110203	115386	98670	118981	130679	109016	136994	131417	159526	127773	129932	177370	111847	98128	99222	95864	112393	111738	99877	105486	108665
SM (34:2)	Positive	[M+Na]+	723.538	4.202				17432	16497	18064	34365	22354	43659	26644	18567	16888	17223	18561	15653	18788	21421	16558	20970	20396	25295	18031	19156	28115	16302	14249	15693	14137	17810	19612	19092	19443	20284
SM (36:2)	Positive	[M+Na]+_[M+H]+	751.5673_729.5863	4.788_4.798		NBEADXWAAWCCDG-QDDWGVBQSA-N		390474	362409	392416	338720	255688	355101	343724	207339	150459	126479	201670	162706	213166	242544	219473	244057	312874	314761	299830	375553	416266	342403	393349	392392	384252	396032	347431	365118	333197	352549
SM (38:1)	Positive	[M+Na]+	781.611	5.996				12063	11498	13982	138671	133978	139702	141096	131924	126098	128501	127515	121596	128622	124895	122250	132531	131412	134511	145059	148601	149567	142743	154608	151537	151970	156547	165657	168869	168758	158939
SM (38:2)	Positive	[M+H]+	757.615	5.425		MDRFMTLYKHBJTF-NQYLGBTJSA-N		63368	59649	64984	57701	54062	71031	58711	48035	46860	41637	46942	50321	47236	47896	41428	51511	46386	53054	58020	63554	71948	55919	66002	67092	56781	66474	55338	61140	64530	57461
SM (40:1)	Positive	[M+Na]+	809.654	6.674				42481	36829	47150	175245	142818	199830	156522	148469	134643	137879	137891	122440	140187	147304	130675	151008	146656	163394	148287	157737	184930	141645	173188	174483	169824	192144	272594	259816	262483	266108
SM (40:2)	Positive	[M+Na]+	807.633	6.005				4602	19742	26440	63804	62246	61355	61357	65410	64435	61146	61428	57974	60537	60808	59273	57232	59971	60485	62553	60719	61502	59595	55278	55464	56492	53784	45767	44664	45738	43692
SM (41:1)	Positive	[M+Na]+	823.674	7.246				675	612	649	14848	11625	16682	12361	9766	9023	9202	8777	8231	10614	10783	9093	11911	11248	11972	11449	12021	15943	10467	10973	11004	10850	12338	10941	10074	10074	10924
SM (43:1)	Positive	[M+H]+	829.709	7.627				4817	4635	4460	21002	15906	24926	17897	16036	15019	16066	15040	13822	16280	17226	14710	18090	17212	21154	16483	17323	23239	16171	15990	15873	15085	17444	19226	16666	18034	17687
SM (d18:0/14:0)	Positive	[M+H]+	677.553	4.311				2414	2701	2559	10165	8114	11427	8867	7173	6637	6689	7204	6202	6779	8115	6656	7595	7578	8670	6954	7439	9985	6434	6617	6081	5980	7334	7117	6631	7072	7736
SM (d18:1/12:0)	Positive	[M+H]+	647.51	3.591				3125	3001	3162	7374	5956	9242	7183	6002	5878	5914	5812	4296	5129	6011	5293	5642	5358	5940	5492	4699	6190	4456	3939	3724	3731	4164	3493	3460	3299	3378
SM (d18:1/16:1)	Positive	[M+H]+	701.555	4.2		YLWSJLLZUHSIEA-CKSUKHGVSA-N		209655	195165	203031	253649	190270	307053	212616	168661	149147	148231	156233	136407	163795	176120	147693	181086	175257	201452	171472	175379	228491	160630	143998	151171	142970	170733	173314	160474	167118	169243
SM (d18:1/14:0)	Positive	[M+H]+_[M+Na]+	675.5421_697.5245	4.109_4.110		KYICBZWZQPCUMO-PSALXKTOSA-N		89958	81248	88135	373356	284773	447846	311868	261037	243568	238120	238136	206786	250937	277761	233560	269250	262291	299001	264964	257333	344780	227982	207973	208044	206134	233294	189522	176108	185633	187315
SM (d18:2/14:0)	Positive	[M+H]+	673.525	3.672				8679	8209	9776	14374	11178	17702	13086	9960	9364	9289	9179	8173	10405	10486	9646	10366	10331	10080	8644	8509	11274	8131	6099	6459	6344	6823	5404	4787	5200	4731
SM (d33:1)	Negative	[M+HCOO]-	733.545	4.508	no MSMS			9291.67	9678.67	9218.67	18722	15166	21336	17297	12009.3	11770.7	11736	12240.3	11100.3	12253	12656.7	11349.3	13884.7	14590.3	15592.7	12368.7	13561.3	15252.7	12433.3	13697.7	12807	13188.7	13592.3	15275.7	14202.3	13625.7	14422.3
SM (d18:1/16:0)	Positive	[M+H]+_[M+Na]+	703.5722_725.5556	4.682_4.687		RWKUXQNLWDTSLO-GWQJGLRPSA-N		1816256	1667473	1794690	3164802	2572133	3572125	2786457	2469389	2260260	2286042	2328775	2032085	2420370	2553998	2230286	2535700	2505517	2841490	2483649	2487041	3102726	2232143	2211978	2246286	2180946	2462104	2481583	2326809	2366254	2408156
SM (d34:2)	Negative	[M+HCOO]-_[M+NaHCO2]-	813.5327_745.5443	4.305_4.303	no MSMS			35923.7	35631.3	38490.7	42841.7	31590.3	48984.3	37259.3	25448.3	24420	24948	24311.7	22156.3	27393.7	26254.7	23958.7	31315.7	31464.7	33000	26884.3	26918.7	34878.3	25038.7	24301.7	25315	24621.3	27063.7	26137	25403	25865	24715.7
SM (d36:0)	Negative	[M+HCOO]-	777.613	5.669				1305.33	1438.33	1457	8327.33	6349.33	10388.7	7220.67	5539.33	5170.33	7924.67	5505.33	4039	6930.33	7229.33	4691	6686.33	6077	7265	5575	1923.33	6867.67	5614.33	7257.67	5077.33	6936.33	5507	8397	8443.67	7678.67	8434
SM (d16:1/20:0)	Positive	[M+H]+	731.598	5.324		LKQLRGMMMAHREN-YJFXYUILSA-N		241663	225644	243511	1074461	862611	1214319	944601	843421	781374	777994	795553	719198	827516	866117	754763	888037	876683	994758	903835	955550	1129266	851500	967818	949488	944540	1043415	1161032	1091945	1104446	1133201
SM (d36:2)	Negative	[M+HCOO]-	773.588	4.767	no MSMS			0	0	6293	85078.7	61330.3	103817	67043.7	61205.3	40353	54883.3	43004.3	46267.3	46308	51349	43073	39403.3	37854	48596.7	53433	56438.3	83123.7	48947.7	50635	47875	47852.7	61868.3	33393.7	52403.3	54702.3	53639
SM (d38:1)	Positive	[M+H]+	759.634	5.994		AADLTHQNYQJHQV-SVLGDMRNSA-N		145344	130755	142178	639206	521248	739624	570237	507157	469384	466609	479987	435449	498142	529279	454045	536765	520440	577498	539314	571371	679189	525333	604588	603142	591610	658274	755878	704965	715549	725629
SM (d38:2)	Negative	[M+HCOO]-	801.609	5.586	no MSMS			8714	8050.67	8932	4153	3286.33	5154.67	3075.33	3494	3208.33	3705.33	3654.67	3248.67	3439.67	3670.33	3284	3495.67	3574.67	3901.33	3844.33	3821.67	4131.33	3341.67	4389.33	4415	3933	4351	3826.33	3708.67	3870.33	3271
SM (d40:0)	Positive	[M+H]+	789.678	6.913				6967	6157	6884	8494	0	0	0	0	0	0	0	0	0	0	0	0	0	0	0	0	0	0	0	0	0	0	15467	13824	14366	16050
SM (d40:1)	Positive	[M+H]+	787.665	6.669		FJJANLYCZUNFSE-QVMKKYBKSA-N		333111	310688	329328	633019	509244	740750	546235	520662	468220	476816	486025	427806	490980	527613	450366	535282	517909	581941	518300	547248	676157	491742	598793	590593	585318	663555	942964	876627	912492	920531
SM (d40:2) A	Positive	[M+H]+	785.648	6.013				188759	169694	185282	328862	270018	364302	282831	267824	248658	249589	250099	215700	257292	271342	237219	256973	261976	291361	257462	260645	322373	240918	238072	236234	238028	260226	240621	227212	228866	234851
SM (d41:1)	Positive	[M+H]+_[M+Na]+	801.673_823.6643	7.009_7.001		SXZWBNWTCVLZJN-ZIHSGIAZSA-N		58994.6	111662	81964.8	148359	111869	183657	127589	118031	103617	103488	105688	94601.1	110097	121197	104151	123564	119388	140358	123892	131830	171131	115373	135303	134935	132137	152261	189970	176338	182997	184851
SM (d41:2)	Negative	[M+HCOO]-	843.655	6.531	no MSMS			4809	7941.67	10268.7	26031	20750.7	29995	23241	18351.3	16396.7	11295.3	16776	17334.3	20549	21652.7	14672	22221.3	20748.3	21382	20502.3	20880.7	23052.7	19341.7	20109.3	21099	21383.7	23668.7	24386.3	23106.7	22432.7	22399.7
SM (d42:1)	Positive	[M+H]+_[M+Na]+	815.6979_837.6817	7.331_7.333		QEDPUVGSSDPBMD-XTAIVQBESA-N		220337	202442	214221	770826	588538	959734	654132	641474	585294	584064	603843	526876	608649	654677	562396	643059	631481	743460	611498	660240	854421	588137	707936	704791	686302	801094	1366417	1237867	1290349	1301551
SM (d42:2)	Negative	[M+2NaHCO2]-_[M-HCOO]-	993.6487_857.6752	6.847_6.843	no MSMS			70348.7	61401.7	70024	316011	205650	364100	273671	213723	225624	245902	252965	219277	248001	246338	207032	254612	252983	301900	238231	230783	236821	176523	194811	234496	196217	213698	202797	237573	242411	194238
SM (d43:2) A	Positive	[M+H]+	827.695	6.885				9493	8451	9019	52232	38665	64057	43961	38555	35895	34907	36300	29729	36619	40699	33330	39184	40133	47388	36009	39420	51079	35879	34317	34325	33898	38586	34309	35905	35568	36434
SM (d44:2)	Positive	[M+H]+_[M+Na]+	841.7133_863.6946	7.298_7.303				2374	2998	2805	68574	50509	83587	55848	53400	47020	48858	50033	43323	49929	55677	47718	54916	54526	63770	52395	56514	75271	50170	54223	52846	51852	60448	66318	58331	61160	61149
TG (14:0/14:0/14:0)	Positive	[M+NH4]+_[M+Na]+	740.6757_745.6308	9.401_9.405				14857	14010	13163	30455	23829	34470	25465	16991	17917	17695	18220	21310	21403	23767	21225	30567	28769	34394	32310	39509	44910	35110	55927	53228	56305	65630	110634	95768	106474	107811
TG (42:1)	Positive	[M+NH4]+_[M+Na]+	738.6589_743.6148	8.906_8.908				6439	6381	6435	11795	8701	14395	9699	6480	6290	5845	6403	7335	7357	8994	7866	9454	8694	11703	8947	10149	13367	8194	10480	9615	10647	12434	26904	22437	23500	24630
TG (44:1)	Positive	[M+NH4]+_[M+Na]+	766.6911_771.6458	9.432_9.436		UZLGGKDLJGDGEY-WVSHCNQOSA-N		14641	13914	15053	77850	58625	99212	66023	41620	40467	37499	39231	48381	52484	57725	49569	74531	64293	83883	64929	74655	97714	62320	80098	74397	82735	93650	190926	159115	171002	175154
TG (44:2)	Positive	[M+NH4]+_[M+Na]+	764.6734_769.6300	8.954_8.955				8765	9247	10726	12364	9051	14822	10304	6584	6126	6237	6746	7226	7334	9226	7287	8590	8287	10308	7313	7195	9578	6377	6792	5562	5980	6282	14981	12495	13072	13481
TG (46:0)	Positive	[M+NH4]+	796.739	10.356		JWVXCFSNEOMSHH-UHFFFAOYSA-N		77803	74437	71991	290819	215156	352358	250867	138411	124604	119561	133213	171506	184699	190315	166158	337644	310871	395286	426337	507594	583209	468603	819128	814591	819446	981312	1100885	1079042	1092530	1058534
TG (46:1)	Positive	[M+Na]+_[M+NH4]+	799.6777_794.7224	9.920_9.924		RSDIQTNCDWUNDP-VHXPQNKSSA-N		73040	72432	76158	631322	463088	769090	519733	356737	318674	308330	333444	400183	440688	471802	397306	607015	537365	700893	569098	659716	832489	553193	674682	627274	694135	802619	1214623	1075047	1151066	1130019
TG (46:2)	Positive	[M+Na]+_[M+NH4]+	797.6624_792.7059	9.478_9.480		XUEMVUXNOCIHLG-MOFPORNTSA-N		32305	32553	37446	111211	78743	140965	90184	61618	56680	55295	59533	67733	75618	83938	67604	88753	77880	99196	63939	71173	99138	60548	52755	46082	51935	60227	111294	98569	104001	105043
TG (46:3)	Positive	[M+Na]+	795.645	9.06		AQARPXOEHQBBQN-OJJDTYCWSA-N		3717	3945	4966	4001	2587	4598	2794	2161	1928	1892	2195	2388	2513	2560	2174	2746	2823	3175	2160	2570	3130	2376	2249	1834	2160	2351	3538	3054	3274	3448
TG (48:0)	Positive	[M+Na]+_[M+NH4]+	829.7241_824.7709	10.766_10.785		PVNIQBQSYATKKL-UHFFFAOYSA-N		214421	200475	203624	394963	337065	431174	369033	218949	192074	200839	211289	253397	261704	260130	246701	477293	457348	533583	645775	736005	782066	734968	1328160	1337386	1313801	1504363	1429579	1495999	1480223	1436210
TG (48:1)	Positive	[M+Na]+_[M+NH4]+	827.7097_822.7561	10.359_10.373		FEKLSEFRUGWUOS-DLOIZKPKSA-N		393600	377364	395607	1753986	1384481	2019151	1527907	1091043	990970	960075	1032003	1245274	1360684	1390574	1235522	1891406	1742795	2102894	1958755	2192470	2527385	1951636	2417089	2337834	2441368	2748399	3354437	3055091	3253210	3174739
TG (48:2)	Positive	[M+NH4]+_[M+Na]+	820.7386_825.6945	9.950_9.955		RUOVJPPUXXFZPC-YZEIBMOJSA-N		208311	203565	216855	844423	632841	1016341	706414	522182	477819	464771	494660	555271	631674	670033	573000	749323	654681	831755	596731	670203	854048	551486	482108	427530	481801	547964	859405	761618	789722	775442
TG (48:3)	Positive	[M+NH4]+_[M+Na]+	818.7225_823.6787	9.530_9.536				56811	55532	62807	71666	51244	92712	56943	44016	38767	37566	41426	44270	50088	55418	44556	55311	48252	64351	38507	44148	58107	35750	26318	23812	25156	30817	44208	39362	41462	39233
TG (48:4)	Positive	[M+Na]+	821.66	9.132				8805	9784	11770	2210	1770	2623	2137	1335	1563	1423	1672	1946	1783	2000	1863	2226	2060	2427	1583	1812	2120	1637	1366	1380	1550	1678	2122	1871	2077	2025
TG (49:0)	Positive	[M+Na]+_[M+NH4]+	843.7409_838.786	10.918_10.957		TTWJTJMWHOYBPQ-ANFMRNGASA-N		12177	11028	11332	27611	22102	32352	24608	16614	15475	14871	16328	20288	20728	21177	18305	34276	31685	41019	43926	50866	62821	48148	77336	76722	85142	99476	124240	128875	129206	115852
TG (49:1)	Positive	[M+NH4]+_[M+Na]+	836.7697_841.7265	10.584_10.584		VYYGQDOPVVYUKW-UKFBYESTSA-N		37379	36463	38828	144285	100398	186932	124160	82583	74001	71562	76423	98015	112787	115272	99381	186959	164891	225226	189287	228169	286025	198507	250659	236707	250062	302850	385567	360319	378632	339450
TG (49:2)	Positive	[M+NH4]+_[M+Na]+	834.7533_839.7099	10.175_10.179				26397	25497	26433	97949	70947	125273	82625	57945	58246	53740	56265	70631	77904	85549	74486	106856	93763	119222	85511	100005	129436	83487	74930	69060	74742	86270	125501	108258	118243	113379
TG (49:3)	Positive	[M+Na]+_[M+NH4]+	837.6952_832.7309	9.768_9.777				6467	6902	7057	13195	9877	16967	11507	8259	8559	7911	7989	8917	10600	11800	9972	13659	11220	14412	9541	10674	13811	9715	7237	6907	7234	8453	11897	10710	11953	10558
TG (50:0)	Positive	[M+Na]+_[M+NH4]+	857.7552_852.8025	11.195_11.18		QRJMBNGGFSPTQP-UHFFFAOYSA-N		94472	89478	95289	215453	160187	249876	184479	108767	93333	90069	100444	135458	148351	139605	128398	286617	267512	351201	452685	551481	594175	508970	1122976	1095379	1108664	1283744	1453558	1486627	1466596	1426028
TG (50:1)	Positive	[M+Na]+_[M+NH4]+	855.7405_850.7908	10.771_10.789		YHMDGPZOSGBQRH-YYSBDVFPSA-N		1356914	1284329	1329338	2436999	2107385	2628007	2223878	1698543	1558034	1557895	1639850	1856587	1949665	1968234	1821603	2625435	2475276	2840728	2900667	3180255	3399324	3017247	3747231	3709383	3800085	4138052	4504170	4271228	4470386	4310092
TG (50:2)	Positive	[M+NH4]+_[M+Na]+	848.7706_853.7263	10.391_10.395		QEZWFCZNHWUARW-XQCAQTCHSA-N		1240437	1200234	1226199	2773609	2188378	3179056	2400547	1910970	1798900	1733639	1827600	2117790	2305482	2389247	2108606	2745137	2488350	2952635	2425427	2638291	3096877	2341030	2177406	2002625	2171114	2384254	3047692	2767174	2871760	2811316
TG (50:3)	Positive	[M+NH4]+_[M+Na]+	846.7538_851.7103	9.979_9.989		UFHNZOACKFBCOM-YXKNDSBASA-N		524303	502611	536706	485109	352218	611041	400165	308598	295988	278797	298249	318589	361581	396076	325779	387340	347898	444170	275205	303960	407111	248174	180155	152871	172452	195098	290343	256226	263552	257454
TG (50:4)	Positive	[M+Na]+_[M+NH4]+	849.6942_844.7374	9.616_9.618		PVMBAGXWHHZKFP-JMPJWMFJSA-N		87379	84831	94125	27421	19802	37118	23405	17917	16195	15443	16465	20613	23760	25942	21482	29380	27746	34946	21677	27036	34542	20564	17020	16221	17330	19689	27420	24496	27303	24036
TG (50:5)	Positive	[M+Na]+_[M+NH4]+	847.6775_842.7201	9.348_9.356		AFTBPUXZTDLRSP-UDQIKIEDSA-N		11141	10760	12544	6060	4786	7652	5661	4518	4545	4350	4773	5873	6570	7760	5770	8042	6877	9783	5933	7071	8750	6103	5904	5358	5513	6397	11704	10710	11077	10079
TG (51:0)	Positive	[M+NH4]+_[M+Na]+	866.8205_871.7808	11.330_11.340				6569	6406	6243	17812	15650	20711	16426	13769	12650	11345	11529	13540	15382	16018	15221	22834	28327	25216	28834	31913	38755	29675	55928	53895	56661	68607	78108	79889	79994	75424
TG (51:1)	Positive	[M+NH4]+	864.797	10.972		OZAXLAGNPZMZAD-BOEMPQCLSA-N		16780	15366	16305	87014	63185	106908	77145	49230	45306	42839	47406	64850	73852	66333	64072	95084	110479	116243	116324	189296	147083	162515	230947	221995	228062	283752	248252	346595	242093	276762
TG (51:2)	Positive	[M+Na]+_[M+NH4]+	867.7426_862.7842	10.599_10.601		NSNSZGBCOIKUBU-SZOKBDNISA-N		77800	76498	82709	348781	240390	450390	290044	200627	181369	177157	187734	248519	275934	293713	243058	401080	355569	476227	348747	406234	520180	347005	335119	301321	333213	379576	535586	482687	505901	459648
TG (51:3)	Positive	[M+Na]+	865.726	10.216		ISSGPXMQOMAFMJ-DMGKHJLRSA-N		36519	36441	38541	33048	26804	41266	28343	22072	21775	21489	21571	26380	28028	31762	25985	35728	31088	37936	25794	28308	34319	23727	19173	16606	18770	20187	25935	23758	25738	23795
TG (51:4)	Positive	[M+Na]+_[M+NH4]+	863.7101_858.7438	9.852_9.872		IIRQXNVLAXQEKB-KBEZCZBDSA-N		17045	17322	18742	7797	5935	9339	6502	5313	5170	4571	4722	5635	7363	7053	6191	8309	7907	9611	6341	7328	9204	6297	5339	4855	5653	5730	7210	6840	7237	7263
TG (52:0)	Positive	[M+NH4]+_[M+Na]+	880.8376_885.7835	11.543_11.551		SDNYRTVJOFMYIW-OIVUAWODSA-N		27688	26737	27318	49788	33973	60375	41082	29793	22974	23146	26016	30962	35230	35605	30235	65322	59303	86079	114215	148882	167088	129956	431403	408993	417879	519793	822467	817886	837375	770932
TG (52:1)	Positive	[M+NH4]+_[M+Na]+	878.8187_883.7711	11.179_11.181		NPCZZYKITFKRQZ-RFBIWTDZSA-N		403804	380067	398653	1322032	1001200	1557881	1153872	838213	763033	727511	788052	975941	1057659	1062923	951618	1574837	1437010	1808263	1866027	2208192	2438084	2008450	3047881	2927890	3050782	3388537	4135281	3906093	4096948	3935885
TG (52:2)	Positive	[M+Na]+_[M+NH4]+	881.7574_876.8039	10.782_10.795		JFISYPWOVQNHLS-NBHCHVEOSA-N		3090788	2970557	3048354	4807659	4179733	5140381	4410847	3979962	3803683	3725599	3841163	4227047	4409752	4464707	4187635	4795911	4515719	5018292	4550113	4801699	5185306	4472099	4303495	4066715	4307447	4457511	5275580	4930387	5074747	4997447
TG (52:3)	Positive	[M+Na]+_[M+NH4]+	879.7421_874.7823	10.428_10.41		KGLAHZTWGPHKFF-FBSASISJSA-N		3946899	3765007	3893003	1808494	1384244	2163893	1580294	1297839	1239215	1175959	1221633	1400830	1553409	1637034	1424792	1714669	1541098	1873965	1356552	1492476	1810646	1278244	988341	856362	960402	1034184	1388913	1256694	1273950	1243945
TG (52:4)	Positive	[M+Na]+_[M+NH4]+	877.7256_872.7686	10.078_10.081		WHSWXEYWNPTUPW-HNJDVRDNSA-N		2059217	1934574	2010486	136591	100463	168807	113560	85767	85277	78751	85812	102732	118056	126971	108170	148813	136924	176728	120155	134256	165348	111178	94476	84383	92339	104000	131585	119309	125060	116293
TG (52:5)	Positive	[M+Na]+_[M+NH4]+	875.7041_870.7488	9.836_9.854		CQZAAIKPSLHIBC-KDJOUNIJSA-N		154576	154051	161581	53232	36308	67594	44650	38261	36819	35154	38163	47765	54133	56764	47277	66404	61073	81206	47615	56958	77162	47982	41030	37671	39296	49076	80305	74189	79231	68922
TG (52:6)	Positive	[M+Na]+_[M+NH4]+	873.6997_868.7354	9.418_9.397				18390	19575	20662	7584	5814	9728	6836	6024	5832	5639	6003	7153	7967	8241	7380	8888	8934	9978	6138	6676	9072	5723	5102	4909	4868	5101	8972	8480	8906	8388
TG (53:1)	Positive	[M+Na]+_[M+NH4]+	897.7897_892.8317	11.365_11.34		WWJIBIGWKGFVAQ-JNSYTQKUSA-N		9987	10538	11158	50381	37583	65349	44153	33447	28976	27600	29655	38803	42213	42192	38299	70554	63985	80328	81759	101125	116791	87192	141572	134146	143396	166228	244101	227457	241397	214941
TG (53:2)	Positive	[M+Na]+_[M+NH4]+	895.776_890.8139	10.994_10.98		RSINITWKVQRWSZ-RFVLVDBCSA-N		56709	56009	52509	324076	227164	415868	275697	201528	182500	178281	184876	241588	271650	280396	236356	375326	338309	448361	355445	426319	528458	361095	392186	367191	394041	460610	647410	570214	615878	559442
TG (53:3)	Positive	[M+Na]+_[M+NH4]+	888.7985_893.7580	10.612_10.616		ZNQBEJJYVJSZLM-LEDQTTRKSA-N		57916	58012	61092	255954	178356	341048	217018	154094	147135	140717	146938	182907	219033	226663	190879	271363	239881	321289	216444	250956	324932	207379	168226	146492	160014	181386	250673	226706	232142	213228
TG (53:4)	Positive	[M+Na]+_[M+NH4]+	891.7421_886.7846	10.262_10.337		BMSDHYZLQWTKSQ-LSJAAEOESA-N		46625	46317	48857	23651	9284	29979	20755	11581	8263	10692	9174	10649	11565	16174	10970	18631	21569	16012	16309	17416	36536	16202	9471	8054	8836	9271	32785	28850	32152	28385
TG (53:5)	Positive	[M+NH4]+	884.763	9.905		QHYAATSKYBYSLG-BXDFBOBBSA-N		4480	4255	4324	3218	2636	3931	3206	2229	2084	2288	2443	2577	2860	3203	2538	3464	3173	4051	2973	3267	3954	3048	2514	1980	2119	2696	3664	2981	3204	3043
TG (54:1)	Positive	[M+NH4]+_[M+Na]+	906.8511_911.8023	11.534_11.538		YFFIQXNTTVSKJC-NZEOUKRFSA-N		53425	53311	56368	274525	190187	367870	234565	164582	152389	141391	154563	196144	217263	224991	186204	340214	303627	426651	443544	562424	660594	468808	971442	909464	967667	1159972	1805976	1652164	1775694	1637769
TG (54:2)	Positive	[M+Na]+_[M+NH4]+	909.7895_904.8329	11.177_11.179		RYNHWWNZNIGDAQ-WGSDILPMSA-N		356438	337578	350780	2459657	1871286	2892317	2146497	1837303	1713833	1633898	1737372	2020046	2209239	2234084	1990705	2543648	2348376	2823188	2510600	2826928	3157670	2478405	2789800	2598750	2818637	2972160	3577601	3285670	3434708	3333180
TG (54:3)	Positive	[M+Na]+_[M+NH4]+	907.7747_902.8182	10.82_10.806		PHYFQTYBJUILEZ-IUPFWZBJSA-N		1252934	1200634	1238050	3098555	2655420	3425155	2884142	2784454	2720920	2629177	2648022	2885379	3043726	3105611	2884975	2994778	2794924	3140873	2634527	2748298	2988467	2468798	2064184	1874631	2050474	2005778	2391269	2228454	2261759	2226885
TG (54:4)	Positive	[M+Na]+_[M+NH4]+	905.757_900.7976	10.481_10.47		BRLGHZXETDWABO-NOFIOOQLSA-N		1369757	1323371	1377937	460496	327881	580126	393982	278458	267654	256035	273469	337733	379830	406348	344152	493001	446966	585588	402918	470574	574340	396906	330015	293291	320306	357614	455800	418714	430989	399740
TG (54:5)	Positive	[M+Na]+_[M+NH4]+	903.7384_898.7831	10.285_10.116		VVEBTVMJPTZDHO-YQFZQLSNSA-N		760848	718872	747789	99646	77168	119283	88105	80256	80686	74474	82177	101464	107696	111670	99428	125950	118548	149563	99189	108330	131038	98720	85443	78221	82833	92682	150883	142361	148555	132684
TG (54:5) B	Positive	[M+NH4]+	898.78	10.312		VVEBTVMJPTZDHO-YQFZQLSNSA-N		218990	206460	213102	107691	70435	136193	86835	58272	56860	52331	59606	85925	97057	102815	86498	147654	131854	188387	120507	139674	183312	122191	113577	100626	104661	131901	208236	195292	208397	179019
TG (54:6)	Positive	[M+NH4]+_[M+Na]+	896.7683_901.7308	10.130_10.140		CDNDFDKFZBPPFW-AXJGXPKFSA-N		11637	11202	11893	32344	23801	44685	31538	26493	23773	22174	26303	33436	36488	34971	30745	52011	46821	63846	43608	51689	65457	45313	47525	44395	47890	58068	105984	99111	106555	91696
TG (54:6)	Positive	[M+Na]+_[M+NH4]+	901.7261_896.7685	9.839_9.853		HBOQXIRUPVQLKX-BBWANDEASA-N		211708	206243	225757	79174	57414	106901	70690	63872	61661	57293	61461	76506	85780	86947	75324	91434	85610	107857	60930	67252	93490	58117	39680	35508	36086	43948	67965	64441	66113	59425
TG (54:7) B	Positive	[M+NH4]+	894.755	9.677				9949	9910	10183	18826	11615	26580	15618	13384	12580	12010	12528	15555	19480	19049	16135	23215	21008	28862	16433	18433	24602	15608	10735	10472	11483	13529	23482	22695	22349	21232
TG (55:1)	Positive	[M+NH4]+	920.868	11.696				3267	3015	2805	17444	13640	20724	15848	11196	10541	10622	11012	12881	13783	14376	12537	19576	18274	22083	24331	27835	32028	24553	41322	38296	39753	48143	72517	64432	68162	64085
TG (55:3)	Positive	[M+NH4]+	916.833	10.985				2511	2615	2702	144581	94567	200667	119460	88780	83052	75865	84610	102089	121158	128819	106023	156280	137475	189109	137437	161864	206294	130656	119771	105086	120051	135652	184586	162634	172303	153181
TG (56:0)	Positive	[M+NH4]+	936.893	11.976				10140	9692	7975	41123	32019	53245	36763	26040	23594	22127	25246	24544	26295	26466	22334	31863	30020	39085	43207	55308	60441	46865	127778	115493	117254	143283	255516	264181	264555	242865
TG (56:1)	Positive	[M+Na]+_[M+NH4]+	939.8359_934.8775	11.821_11.821		OCYFAHIHWCVZKS-FHSLLVMSSA-N		17785	18417	18450	245702	177623	319378	211013	147246	128757	126416	133279	150041	164324	177014	141468	227907	204393	277408	266780	323207	379572	284387	525262	480519	504750	614794	882172	819810	868299	813398
TG (56:2)	Positive	[M+Na]+_[M+NH4]+	937.8204_932.8654	11.522_11.536		PDEQUPGHMOMBFC-FYEHETCMSA-N		25962	25339	27897	603253	425410	779475	514698	403809	387719	359032	380192	446743	511603	545823	446174	637942	580894	754427	642409	766670	921419	643194	818226	758814	835272	957598	1227796	1085520	1154942	1090065
TG (56:3)	Positive	[M+Na]+_[M+NH4]+	935.806_930.8492	11.162_11.175		QXMHHXQBBKDSSL-BAQZNRHJSA-N		33289	31921	35270	1210950	923235	1229134	1083239	936853	911150	844196	866482	974810	1105110	1135351	1011505	1163069	1056474	1266549	1031478	1135891	1312051	977667	801192	734681	803539	837320	865015	790834	807835	791774
TG (56:4)	Positive	[M+Na]+_[M+NH4]+	933.7912_928.8269	10.898_10.874		YONCDTJKIZDSKQ-IYASBODOSA-N		51360	47813	51705	230718	174061	274983	203669	166232	164680	155446	163306	191540	214482	224387	200441	255884	233598	295928	228134	259244	300270	222287	201007	185555	199377	228226	317792	297581	312080	268003
TG (56:5)	Positive	[M+NH4]+	926.815	10.651		UHEJWASONFIROS-YPSHDQQVSA-N		53915	51654	55058	92445	62175	129204	77064	53592	51871	48198	53965	71933	85578	91402	76517	121794	111654	162948	113735	133669	166745	119762	127293	120739	124956	150718	237926	226995	241155	198933
TG (56:6)	Positive	[M+Na]+_[M+NH4]+	929.7574_924.8	10.302_10.319		ZTNDRFCABXFVMY-WJTCTALZSA-N		155400	147348	159043	253256	187878	326960	226961	183737	184470	168082	186545	249449	279040	284861	245684	338157	311498	401837	252874	284561	351846	250342	183240	163755	173818	201161	320506	297552	310395	266859
TG (56:7)	Positive	[M+NH4]+	922.784	9.912		DODZUDCYRVWEOJ-GKZBLMSTSA-N		56818	53264	57973	20869	14427	28203	18121	15942	15442	13707	14996	17799	21928	21616	18182	22032	20668	27472	14146	16871	23296	13863	8174	7034	7551	8422	12708	12375	12795	11083
TG (56:7)	Positive	[M+Na]+_[M+NH4]+	927.7429_922.7847	10.126_10.15		DODZUDCYRVWEOJ-GKZBLMSTSA-N		104377	101473	111136	122329	89959	167249	110265	89647	89353	83349	90613	125624	137994	135113	120644	177457	165760	212883	130509	152999	191193	131788	91940	88843	93998	112518	185687	175949	185398	163391
TG (56:8)	Positive	[M+Na]+_[M+NH4]+	925.7317_920.7682	9.714_9.719		UBGUHMDKBGQUND-VPFWBQFRSA-N		38365	36673	41065	37974	26372	51084	33835	27267	27326	24323	26905	33289	38359	39577	33762	43009	39814	51484	26698	29220	39532	26424	14827	12581	13690	15511	23917	21987	22961	20343
TG (57:2) A	Positive	[M+NH4]+	946.871	11.66				2143	2288	2285	16064	22871	13353	14114	24632	15230	14915	16165	28024	14208	12301	22432	17320	20855	19789	15186	51691	20187	15930	20447	18942	21721	17267	25199	20865	29914	24598
TG (57:2) B	Positive	[M+NH4]+	946.884	11.69				2143	2288	2285	44838	34230	53794	38404	30038	28869	27065	28527	32099	36509	36752	31867	43043	40468	46202	43116	51691	58524	41526	50102	47368	50150	58614	78712	69340	76790	70054
TG (58:1)	Positive	[M+NH4]+	962.91	11.971		OWZMHFAFGQCCNI-FBXRAONGSA-N		16751	13827	14445	270156	192026	346425	234472	162513	150273	136534	153728	159479	165459	173479	142860	192978	172907	230500	219518	275979	311642	232544	425119	391072	407759	481850	757327	688497	728179	681304
TG (58:10)	Positive	[M+NH4]+	944.772	9.457				3939	3737	3987	1017	839	1250	969	798	775	865	753	1017	1373	1095	1097	1101	1234	1448	824	952	1206	801	756	526	586	845	820	866	855	849
TG (58:2)	Positive	[M+Na]+_[M+NH4]+	965.8523_960.8934	11.811_11.815		GXWBCAVCOMAOHT-VMCJOIRWSA-N		24840	26092	26979	764020	581336	973989	677692	534539	488848	457868	494267	540672	594346	634846	520713	662638	611218	777864	623557	733522	869308	621644	725875	661545	713720	815213	1041396	937606	996705	935757
TG (58:3)	Positive	[M+Na]+_[M+NH4]+	963.8363_958.8809	11.524_11.539		RFMSTHTUAZETPD-JJPHLYBUSA-N		20849	19778	21528	357794	249309	483352	308079	242566	234534	218153	223253	258280	295715	329657	261863	344556	307774	408644	316430	367840	460222	301952	292593	261246	295747	322800	359711	320824	336696	317522
TG (58:4) A	Positive	[M+Na]+_[M+NH4]+	961.8252_956.862	11.256_11.242		CCKRHDUCFMOBKX-AAINFQTBSA-N		8043	8200	8725	64297	45185	78805	54512	45367	43467	39183	42088	49034	56042	58866	50966	66555	62141	78857	62568	71505	82443	60624	56687	52596	55938	65656	81910	75638	80954	71093
TG (58:5)	Positive	[M+NH4]+	954.845	10.93				2623	2170	2708	32421	21484	44572	27917	21090	20650	18477	20191	25708	31201	32675	26901	41392	38363	53776	35809	43449	56491	36827	29773	28152	29979	35037	56468	56331	58801	48871
TG (58:6)	Positive	[M+Na]+_[M+NH4]+	957.7884_952.8326	10.682_10.729		GSNFRUMSEHHPSY-LCXCSEBNSA-N		10262	10613	11522	91462	64552	116992	80224	68609	67588	61361	65655	83872	93576	94733	80572	115806	108072	140793	97485	118472	141320	100167	90724	88548	91453	105441	176514	167132	172816	151131
TG (58:7)	Positive	[M+NH4]+	950.817	10.317				9090	8475	9488	80962	56648	114529	74220	50151	47459	43844	47535	65277	75290	76300	63062	93672	83355	110640	69105	79806	102983	66563	44056	40295	41657	47814	67750	64796	66074	58133
TG (58:7) B	Positive	[M+NH4]+	950.817	10.565				5282	3303	5408	28126	18647	40575	24687	18385	17909	16047	18113	24470	30127	31041	24853	44537	38621	58808	34826	45526	57802	36248	31953	27554	31654	37829	68255	64453	67210	55241
TG (58:8)	Positive	[M+NH4]+_[M+Na]+	948.7994_953.7592	10.153_10.154		KWIGMCRWEINBIR-HUPVKWKYSA-N		18710	19041	19499	139885	96205	186234	119542	79843	80405	73107	77094	113870	129157	126675	114853	160611	142590	189718	109208	124259	154641	106643	61136	57302	60166	65998	93174	90502	89973	84490
TG (58:9)	Positive	[M+Na]+_[M+NH4]+	951.7466_946.7844	9.806_9.827		RVXFSLZMZOFGEQ-SWIIBWKZSA-N		19385	18374	20516	12964	8648	15805	10933	7207	7051	7083	7581	12424	13572	15011	11442	14842	14365	19663	9080	10502	14301	9048	5233	4730	4572	5351	6721	7003	7333	6215
TG (60:11)	Positive	[M+NH4]+_[M+Na]+	970.7886_975.7465	9.634_9.634				3177	3206	3542	6676	5207	9734	6553	4993	5257	4521	5063	7973	9507	9214	7956	9652	9632	13168	6040	5800	9592	5538	2380	2590	2317	2775	4033	4392	4657	3504
TG (60:2)	Positive	[M+Na]+_[M+NH4]+	993.884_988.9278	11.951_11.962		QPNVLDQSHXVPMG-JMYPUKFOSA-N		39247	36556	34873	786316	612965	983379	694889	584584	541229	501092	545379	561780	597711	618931	525940	577969	537296	663053	547834	628436	736788	530205	613004	561075	608947	667980	858915	763008	742477	705506
TG (60:3)	Positive	[M+NH4]+	986.912	11.81				24526	24134	22746	491071	356288	647574	431811	347230	329128	302627	314696	341173	390033	432640	343595	395964	364549	481310	350122	411204	495675	338511	327519	278839	313921	349874	388301	350377	362092	340671
TG (60:4)	Positive	[M+NH4]+	984.896	11.576				6521	6836	6698	22116	15332	28185	18963	15083	13924	12531	12852	14603	17759	20759	15879	20711	19054	27063	20851	25648	29302	20715	22148	20064	22941	25013	30097	27507	28429	26050
TG (60:5)	Positive	[M+NH4]+	982.879	11.285				1860	1761	1840	15568	11076	18418	13471	10100	9987	9203	9098	11731	13184	14097	11940	17648	15444	19960	16609	18495	21992	15768	15301	14126	14251	17089	20441	20501	20421	18584
TG (64:2)	Positive	[M+NH4]+	1044.99	12.126				23267	23052	21337	83736	65393	107172	77500	72332	70967	67316	65256	68557	74989	82207	71057	66018	64419	78197	69204	73298	78170	61475	69401	59582	63141	66031	85897	77909	82899	80109
TG (66:3)	Positive	[M+NH4]+	1071	12.116				8281	7506	6922	53226	39138	73669	49177	46201	46793	40740	40288	44166	46635	54705	43364	42949	39757	50230	41270	45010	48752	36439	33742	27445	31992	33331	33326	28240	30410	27666
CSH_negESI #056	Negative		964.547	5.189				2436.33	3685	3645	2056.67	2049.33	2216.67	1894.33	1776.33	2096	1882.67	1624	2284	2083	2020	1877	2164	2563	2082	1856.67	2069.67	1833.67	2121.33	1906	2019	1894.33	2006.67	1617	1736.33	1591.33	1641.33
CSH_negESI #071	Negative		1616.18	5.68				4787.33	3982.67	4930.33	22641.7	18423	25450.3	19984	16485.7	16192.7	16623.3	15839	14129.7	16288.7	16678.7	15081	15946.3	16961.3	16397	14337	14006.3	17799	13321.7	11385	11867.7	11201	12040.3	9112	8439.67	8224.33	9136.33
CSH_negESI #074	Negative		764.578	5.937				3287.67	3100.33	3267.67	196019	225712	300361	233312	238730	235178	248670	239857	220253	253450	258657	233198	232385	231506	248565	203357	202836	225954	172309	155984	150006	156184	159201	98561	88695.3	53653.3	44517
CSH_negESI #091	Negative		817.65	6.56				3739	6355	5812.33	10648	9925.67	13854	13893.7	9904.67	10047.3	9400.67	14051.7	8453	9590.67	9197.67	8115.33	9852.67	12929.7	10482.7	7867.33	8007	15760.7	11095.3	10240	10120.3	10335.3	12733	12416.3	15920	12070.3	11170
CSH_negESI #109	Negative		697.607	8.118				6755.33	5816	5534	32009	25037.7	33504	27657	19927.3	19818	21033.3	19584	23749.7	23311	28683.7	26006.7	29815	29343.3	30704.7	38708	36439.3	40562.3	36957	33210.3	33455.3	32433.3	35477.3	31013.3	29547	30164.7	28972
CSH_negESI #113	Negative		711.625	8.116				717.667	583.333	527	4783.67	3930.33	5492.33	4676.67	4282	4003	4103.33	3946.67	3367.67	3680	3638	3448.33	2904.67	3081	2942.67	5396.67	5628.33	5079.33	5164.67	4221.33	3841.33	3496.67	3776.67	3723.33	2852.67	2720	3159.33
CSH_negESI #120	Negative		843.588	5.473				3056.33	3154	3649	7046	6358.33	6420.33	6056	5856.67	5961.67	5745.33	5735.33	4698	5405.33	5768.33	4982.33	5542.33	6012.67	6316.33	5254	5959.33	5349	5551	4505	5838.67	5828.67	5041.67	5033	5720.33	5682.67	5261
CSH_negESI #120	Negative		911.58	5.478				1397.67	1155	1427.67	2492.67	2241	2876	2339.67	2173	2057	2239.67	2416.33	1750.67	2426.33	2440.67	2240.67	1815	2381.67	2514.33	2476.67	2073	2675	2274.33	2453	2482.33	2587.33	2635	2153	2155.67	2220.67	3052.33
CSH_negESI #133	Negative		265.149	0.754				3454.67	3815.33	2266.67	13085.3	6465.67	3948.33	5877	7157.33	7428	6676.67	6501.33	6207	6853.67	5240	7679.67	3058.33	6773	6603.67	13146.3	9465.33	6921.67	9819.33	9709.33	4546.67	6196.33	5414.33	7347	10660	2562.67	5107.67
CSH_negESI #136	Negative		339.197	1.331				6567.67	5401.33	4188	13994.3	12690.7	18455.7	9194	7459	13716.3	11550	12259.7	10394.7	10372.3	8086.33	8863	12599.3	11391.7	13109	7331.67	9771	9867	9654	8835.33	10655.3	10056.7	6726	12111	10557.3	7647.33	6928.67
CSH_negESI #140	Negative		568.36	2.279				97170.3	96085.3	116952	19677.3	17140	24153.7	18214	22957.3	23623.7	24462.3	21590	16244.3	20472.3	17130	15788	18269.3	17239	17232	16082.3	13069.7	16191	10847.3	12230.3	13485.3	11370	12732.7	15867	17389.3	13758.3	13878.7
CSH_negESI #223	Negative		339.197	4.923				1467.67	1300	1387.67	2444.33	2259.33	2748.67	2440.67	1697.67	1846	2018	2081.33	2204.33	1727.67	2316	2299.67	2098.67	1996.67	2136	2708	2489.33	2341.67	2046	2389	2424.67	2192.67	2146.67	2303	2096.33	2045.33	2086.67
CSH_negESI #223	Negative		325.182	4.924				2320.67	2629	2423.67	3895.33	4349	4662.33	4837.67	3018.33	3653.67	3883.67	3438	3607	3947.33	3638.33	3592.67	3888	3872	3533.67	3740	4373	4809.67	3441.67	4506.67	4224.33	4367.33	4548.67	3303.67	3873.33	4074	3596.67
CSH_negESI #261	Negative		816.514	5.521				1185.67	1248.67	1279.33	9027	9881	9092.33	10050.7	9809.67	10963.3	9256	9631.33	9585	9672.33	8844.67	9467.33	10142	10148	9816.33	10245	10628.7	9651	9976.33	12720	12278	11532	11947.7	11002	11412	11618.7	12315.7
CSH_negESI #275	Negative		1632.14	5.59				849	723	1036	3921.67	4462.67	3609	4749.33	5104.33	4614.33	4641.33	4761.67	4664.33	4790	4312.33	4784	4602	4538	4326.33	4577	5131.67	4245.33	4474.33	4767	4638.33	5058	5067.67	4863.33	4842.33	5271.33	4719.67
CSH_negESI #275	Negative		1564.15	5.604				2373.67	2235.67	2487.33	78622.7	66596.7	93792	70916.7	56649.3	57929.3	57337	60988	52302	61250.3	63928.3	58480	61205	62327.3	66575.3	56360.7	56600.3	71183.7	53068.7	55549	56219.3	54676	57515.7	79779.7	79480.7	78923.7	77509.3
CSH_negESI #298	Negative		1685.17	5.697				1618.67	1380.33	1910	1829	2034	1996.67	1874	1845.67	1876.67	1779.33	1952.33	1789	1760.67	1630.33	1658.33	1767.67	1848.33	1672	1731.67	1523.67	1625	1536.33	1452.33	1695	1551.33	1429.67	1162.33	1165.67	1112.67	1098.33
CSH_negESI #344	Negative		875.694	6.537				904	789	805.333	3285.67	2542	3601.33	2718.67	2054.67	3271	2897.67	2942	2909	3269.67	3326	2129.33	2886.33	2780	2808.33	2489	2649.67	2111.67	2391.33	2491.33	2457.67	1865.33	2322.67	2801.33	2664	2187.33	2492.33
CSH_negESI #344	Negative		875.676	6.538				1092	842.667	919.333	3114	2746.33	3375.67	3026.33	3043.33	1723.67	2014	2962.33	2909	2126.33	2358	3288	3282	2610.67	2444.33	3251	2794.33	3817.33	3064.67	2948	3069.67	2786	3703	3255.33	2450.33	2241.67	2926.67
CSH_negESI #365	Negative		922.681	7.108				463.333	483	456.333	11807	6628.67	10180.3	8004.33	4882	6739.67	4685.67	6985	7405	11049	7220	6263.67	7927.33	7069	12960	9193	8196	10517	8514.67	9076.67	9794.67	8944.33	10561	6631.67	7036.67	7010.67	6922.33
CSH_negESI #365	Negative		922.688	7.373				1561.67	1870.33	1648.67	3973.33	3298.67	4946.67	3713	2619	2624	2652.33	2524.67	2412	2885.67	2855	2596	3813.33	3194.67	3965.67	3669.33	3795.67	3612.33	3395	3391	2754	3334.67	3932.33	2438	2526.33	2658.33	3195.67
CSH_negESI #365	Negative		922.679	7.233				382.667	1324	1575.67	4489.33	9088.33	2157	2910	1737	1710.67	2008.33	1989.67	1723	12079	1653.67	1113	3843.67	3489.67	1616	9193	8196	7465	6125.67	9076.67	8251	1562	1593.67	2719	1884.33	2123	1872
CSH_negESI #366	Negative		896.667	7.139				428.333	524	404.333	3233.67	2833.67	4448.67	3687.33	2172.67	2165	1832.67	2171.33	1903.67	2228	1956.33	2228	2983	2562.33	3088	2425	2420	3167	3366.67	3081.33	4071.33	4515	2640.67	4409.67	5467.67	4631.67	4322.33
CSH_negESI #378	Negative		709.607	7.772				6850	5665.67	5516	52193	51122.3	53924	49471.7	47483.3	46413.3	49830.7	48331.3	49257	48871	51538.7	50406.3	50417	51077.7	50686.7	84541	75359	76253.3	77554	69260.7	67898	65630.7	62622.7	53008	48957.3	48842	46887.7
CSH_negESI #387	Negative		841.566	4.769				479	570.333	660.667	2044.67	1891	1639.33	1807.33	2005.67	1778.67	1835.33	1643	1514.33	1564.33	2531.67	1742.67	2101	1913	1585	2069.67	1521	2144	1832.67	1700	1727	1406	2054.33	1900.33	1769.33	1666	1658.33
CSH_negESI #388	Negative		807.487	5.51				4902.67	306.333	411	2080.33	2116.33	2289.33	2202.67	1985	1754.67	1754	1910	1623	1726.67	1643.33	1658.33	2009	1675	1747.33	2280	2702	2571.33	2336	2932.67	3097.67	2838	2874.33	2421.33	2653.33	2386	2535.67
CSH_negESI #394	Negative		760.558	4.915				899	824.667	905.333	27422	27415.7	34306	30857.7	19201.3	18655	19561.3	25991.3	25798	30544.7	33301	18351.3	38858	42494.7	40376.7	28640.3	29051.7	37804.7	26245.7	32395.3	31088	27948	30064	26522.7	40481	38609.3	24338
CSH_negESI #394	Negative		760.566	5.034				0	0	279.667	53124	34343	60812.3	37846.3	37052	28926.3	25717.7	27073	17532.7	32362.3	29950	29626.3	29424	23305.3	65305	28640.3	16471.3	33458	19186.3	19550.3	18000	36407.7	24165.3	17950.3	29581.7	17821.7	16673.7
CSH_negESI #397	Negative		810.523	5.876				1066.33	961.333	1132	21682	21391.7	20560.3	21590	20570.7	23237	22901	23334.7	21888.3	21444.7	20933.3	21323.7	23216.3	22095.7	20762.7	20595	20886	19922.7	20190.7	21557.3	23103.7	21498.7	21607	17826.7	17841.7	17761	17384.7
CSH_negESI #400	Negative		568.492	5.375				657.333	518.333	767.667	5815.67	4959.33	6902.33	5911.67	6035.33	5496.33	6144.67	5959	6087.67	7293.67	7370.67	6662.33	8935.67	8941.67	9293.33	8086.67	7201.33	9293.33	7030	5491.67	5726.33	5691.33	6106.67	5013.33	4641.67	4839.33	4542
CSH_posESI #002	Positive		719.567	4.515				5110	4451	4907	29508	20529	33295	21788	19465	19830	18557	20396	17502	21749	21760	18394	22497	21493	25329	21141	21153	30824	21107	16625	17346	19398	19019	26422	27829	23656	26105
CSH_posESI #015	Positive		279.161	3.418				244593	201529	222557	30757	25336	39352	29416	22753	20760	21781	24346	24449	24743	25967	23420	27886	29534	32668	28519	32204	38256	30133	28909	28422	28671	33093	38335	37367	39820	37531
CSH_posESI #017	Positive		549.487	10.375				4204	4099	4602	18373	14294	22644	15508	11413	10601	10791	10978	13622	14809	15587	13433	20618	17597	22455	16823	18987	24469	16598	17999	17749	18288	21587	27731	25705	25833	25328
CSH_posESI #022	Positive		615.495	6.241				14985	15813	18494	73188	77856	73019	72620	95879	99143	93361	101893	65120	69027	69850	62372	47551	51361	43764	38144	33601	33315	35874	17754	18584	18478	16947	22796	27318	23277	26506
CSH_posESI #034	Positive		896.54	4.738				11452	10606	15553	4337	3756	4540	4077	3614	3867	3571	3721	4217	4887	4511	4368	5337	5286	5673	3791	4382	4003	3669	3444	3427	3437	4052	5373	5610	5549	6289
CSH_posESI #036	Positive		858.595	4.712				849	750	779	10520	8221	12668	9325	11338	10956	9986	10412	10278	12584	11663	12056	9142	8972	10034	5125	4551	5864	4513	1489	1938	1751	1717	2056	1699	1741	1733
CSH_posESI #037	Positive		858.597	5.565				23951	22495	24207	8365	8151	8021	9648	8995	8540	8836	9469	10708	10512	9809	10106	10202	10442	10137	9349	8485	8143	9091	6334	6771	6151	6242	9306	10665	10425	9956
CSH_posESI #037	Positive		858.598	5.762				4567	3921	4514	1577	1436	1120	1229	1710	1468	977	1397	1551	1795	1433	1742	1904	1643	1814	1632	1611	1266	1360	1105	1101	1009	1140	2102	2367	2337	2128
CSH_posESI #042	Positive		900.57	5.572				30372	31647	36367	1057	1039	1043	891	1070	1198	1255	1106	1177	1129	1169	1138	1124	1330	920	1254	1120	1024	987	1139	1218	1004	902	935	1096	1094	1025
CSH_posESI #056	Positive		694.68	8.232				2378	2122	2232	15438	11837	19769	12969	7659	7189	7079	6912	8355	9404	9995	9047	12532	10980	13807	14457	14537	18770	13619	15415	15560	15284	19028	23065	19814	22055	21255
CSH_posESI #058	Positive		951.819	10.315				9653	9387	10245	63737	43389	87347	58558	42256	41112	35939	40269	55240	60101	63614	53496	74558	66620	89312	55008	61886	78425	53989	35690	32455	32663	38644	55698	54677	54161	47276
CSH_posESI #061	Positive	Matched [M+H] to [M+Na] (5.16_770.53) w/ R^2 = 0.963	748.5491_770.5291	5.160_5.162				11785	10455	10639	716849	558432	818073	614519	455299	460103	416644	441150	417726	490634	517564	472058	603622	589613	624343	577498	573934	667749	553412	598031	635362	626182	683828	743102	734043	719869	768113
CSH_posESI #081	Positive		951.78	11.164				4290	4323	4650	20715	20197	20108	21329	22159	21928	21800	21255	22118	21312	22540	21393	19364	20007	18982	18139	17802	17078	17365	13517	12602	13434	13306	13454	12613	12817	12826
CSH_posESI #091	Positive		902.698	6.997				2690	2121	2310	20569	15308	24050	17054	10582	10410	10059	9948	10294	12351	12864	12279	17035	17504	19327	18767	18945	22427	18524	17556	17693	18142	21334	13111	13090	12597	14176
CSH_posESI #098	Positive		813.638	9.48				4782	5620	7315	15614	12517	17659	13286	10662	9605	9571	11637	11604	11518	13399	11898	14389	13486	15715	10098	11196	12843	9921	8091	7964	8299	8734	14223	12852	13722	14407
CSH_posESI #103	Positive		766.562	4.855				9250	8779	10428	63726	43434	90151	42339	35945	62421	55661	37712	26103	67389	63835	22871	91504	89526	92186	96639	98632	29978	36245	33304	25736	32358	51598	55037	36505	44265	40138
CSH_posESI #109	Positive		929.833	10.864				45420	44111	46947	136770	104829	162080	122165	108420	109192	101215	104701	120804	132264	134658	121045	145804	133114	166714	126459	141665	166568	123585	106539	98628	104231	121316	165046	149403	157097	136868
CSH_posESI #116	Positive		885.676	9.37				22910	21635	23895	197852	160573	224028	160778	151009	140559	137287	149920	129604	152825	150899	138736	147676	139005	137657	118800	103639	141729	114856	117173	126015	123096	125717	140953	135457	121447	133384
CSH_posESI #117	Positive		915.81	10.68				4072	3747	4065	17947	26426	23667	15262	10479	10380	9198	10227	14131	17560	15971	13281	20879	20432	24385	18307	23493	52644	16533	14051	32023	31780	14569	32459	28724	25354	31261
CSH_posESI #124	Positive		864.529	5.052				6735	5730	6017	11608	11599	11263	11468	9419	9762	9726	10264	9585	12275	10983	10604	11373	10846	11379	11413	11527	11544	11182	9552	9122	9007	10094	8148	8011	7541	7267
CSH_posESI #125	Positive		865.671	9.624				13392	14537	18874	4971	4105	6137	4582	3305	3707	3613	3474	4186	4657	4886	4252	5562	4912	6285	4068	4748	5758	3752	3018	2670	3086	3882	4549	4074	4138	4336
CSH_posESI #130	Positive		903.654	6.649				4642	4778	5370	37766	36475	38349	37489	38713	36284	38402	36614	34862	39370	39945	37810	41239	40407	41548	36539	36366	38645	34641	33677	33521	32447	35224	31478	30909	31702	31035
CSH_posESI #134	Positive		895.718	10.444				51645	50890	52309	33957	32746	34411	33654	36367	35641	35582	35506	36588	37474	35797	37411	33653	33357	34115	31943	33431	32192	29781	27536	25516	27609	26145	29472	28542	27638	27742
CSH_posESI #134	Positive		895.73	10.459				1692	1747	1026	20848	13997	24584	18713	15360	13127	12468	35506	19300	37474	27631	19767	33653	30353	34115	20369	33431	25451	21161	15469	20422	27609	21890	20345	18079	17880	20584
CSH_posESI #141	Positive		899.751	11.185				27158	28795	30834	18988	19370	17669	18926	18392	16929	16558	17704	17470	17580	17786	17074	21127	20323	21794	24215	25283	24001	25500	30830	29714	30030	30055	31155	32289	32046	32499
CSH_posESI #142	Positive		435.323	3.418				55197	55835	54036	51609	51362	56977	55003	54028	51759	46815	48809	49447	51632	54051	49940	54082	56347	57180	55393	54568	57882	56357	53146	56619	53278	55226	57083	61033	54496	56100
CSH_posESI #156	Positive		803.543	3.418				589771	585765	597419	235382	180317	282331	220864	185303	159645	149725	164849	170412	200791	200675	167966	235895	227034	252211	214220	249402	292767	219187	223639	223679	217421	251081	270253	301853	263682	265249
CSH_posESI #164	Positive		841.67	9.957				11435	11752	13014	32274	32349	33475	33105	30340	30334	31415	31898	33505	31777	33264	34782	33794	34055	35385	31591	31379	31567	30856	26896	26468	27634	27970	33005	30214	31296	31534
CSH_posESI #165	Positive		1583.14	5.522				2432	2473	2794	8486	7156	10668	8002	7524	7168	7161	7562	6305	7210	7410	7157	7302	6492	7998	7760	7544	8851	6823	7089	6554	6792	7606	8684	8145	8579	9348
CSH_posESI #170	Positive		867.685	10				32733	33536	36886	27124	24261	29586	25488	25622	24290	23956	25824	25277	27486	28134	25847	26957	25992	27712	22690	23215	25470	20324	17086	15642	15485	17796	19662	18639	18575	19416
CSH_posESI #176	Positive		551.504	10.785				7673	7689	7084	15863	13627	18300	15342	9860	8676	9163	9649	11788	11774	12719	11376	18156	17335	21953	20833	25511	26914	23298	35219	32715	34664	38602	40810	40775	41047	38918
CSH_posESI #187	Positive		601.515	10.432				11525	10738	11516	3921	3418	4652	3682	2541	2269	2679	2432	2931	2944	3401	3266	3743	3282	4213	3175	3365	4336	2925	3266	2487	2600	2992	3868	4012	4043	3986
CSH_posESI #192	Positive		973.802	9.86				1429	1239	1509	3082	2687	4630	3196	1825	1731	1779	1885	2537	3251	2838	2973	3646	3437	4733	2416	2726	4229	2443	1295	1271	1244	1548	1915	1913	2001	1790
CSH_posESI #196	Positive		897.734	10.76				25026	26596	27113	33260	32503	30543	30989	32945	32952	33003	33291	33638	32138	33084	32624	31088	30246	31845	30390	32063	29970	28570	27285	26709	27301	26836	29160	28793	28645	29045
CSH_posESI #197	Positive		876.68	6.577				14970	13039	14186	10987	8955	13089	9587	7396	6668	6332	6375	6243	6791	7864	6687	8617	9075	10361	9566	9933	11598	9135	9619	9409	9590	12017	8067	8084	8103	7956
CSH_posESI #201	Positive		369.351	10.307				549471	497011	531850	89897	66924	111553	84250	31002	24582	28391	28904	31414	39615	42060	33710	79746	71620	81782	95514	103140	122793	86760	100587	101430	94408	114277	63163	65869	64749	69615
CSH_posESI #203	Positive		925.765	11.176				27168	28483	31171	35672	35313	35536	34973	36307	38740	36977	36956	37826	37187	37611	37442	34578	36610	34616	34548	32594	32116	32096	28520	29091	29044	27748	28500	28240	28749	28562
CSH_posESI #211	Positive		893.701	10.074				53133	57783	59733	14486	12977	16797	14011	12417	11864	12400	13472	15457	16183	15958	15938	17840	17489	17990	14297	14768	15412	11780	10812	10513	11116	11330	12753	11869	12131	11916
CSH_posESI #212	Positive		1538.61	4.941				8235	7661	8872	3064	2911	3076	3641	3276	3119	3083	3042	2667	2923	2905	2825	2852	2349	2475	2016	2160	2642	1689	1424	758	1353	1594	473	1395	1241	1354
CSH_posESI #214	Positive		931.852	11.174				25447	23186	23508	739546	548405	902316	652806	554519	535793	501190	522104	588012	660803	685815	601110	711985	648058	781945	638532	710841	824139	608195	531745	487821	532012	542253	571103	510440	535368	525039
CSH_posESI #215	Positive	Matched [M+NH4] to [M+Na] (10.15_813.69) w/ R^2 = 0.971	808.7382_813.6935	10.153_10.148				17778	17516	17207	57499	41909	70707	47691	34120	31717	31397	33254	41006	44265	49335	41292	68273	61554	77137	65398	75321	93670	64075	76569	71955	76192	88695	129077	113032	122401	113034
CSH_posESI #230	Positive		848.54	4.947				79423	85190	88463	24872	31152	21893	29431	35173	35892	36932	35437	38406	37021	32185	36134	34990	36835	33038	35516	35581	30556	37381	34339	33778	33181	32958	30708	31645	30823	31047
CSH_posESI #231	Positive		838.512	4.942				44526	42623	43230	18675	21138	16831	22165	22037	22479	23444	22222	23054	21474	21235	21923	21302	21319	19546	22523	23004	21157	22389	20706	20824	19887	20146	18510	19005	18206	18723
CSH_posESI #232	Positive		1162.86	5.441				3318	3160	3677	31252	37234	27441	34462	40177	43606	43564	41368	42595	39450	36849	39768	38154	38706	34148	43811	40662	33077	42770	41920	42508	41882	39027	39732	41164	40707	40459
CSH_posESI #261	Positive		1516.13	4.926				48006	37707	47128	76098	52774	100648	61558	49908	43405	41166	42369	29297	42061	46793	36842	35853	37031	41000	27925	25825	44223	22567	11313	11952	11026	15198	13605	12197	12500	14114
CSH_posESI #270	Positive		627.534	4.854				70030	63951	69264	209333	175026	232391	181330	137881	136743	136926	136592	145644	160882	173951	160183	221863	198355	238171	219420	246484	267547	226601	242430	252423	254470	291846	284508	265900	279225	274357
CSH_posESI #275	Positive		887.563	4.854				16881	16350	16972	59918	49956	64018	50796	44834	43806	42844	42447	43261	46985	50596	47081	65265	54084	69105	62966	69995	76376	63119	65469	68350	66644	75434	71427	71287	76571	72293
CSH_posESI #282	Positive		577.519	10.789				22760	22197	24062	50124	39112	56243	43866	33488	32826	30895	34954	37448	41579	41225	37828	49725	45323	54724	48022	53971	58156	49641	53696	49602	53931	59243	72914	65939	69699	72084
CSH_posESI #284	Positive		1201.88	5.558				15374	13259	15038	14673	16925	14289	17175	17694	17332	16341	16388	17213	17104	15914	16802	15851	16151	15242	16469	15710	14804	16304	14529	13420	14193	12899	9111	9357	9117	9597
CSH_posESI #285	Positive		876.571	5.576				67967	67337	77246	21981	29763	20302	27632	28980	31922	31561	30604	33565	31998	29926	33127	30060	31823	28300	28312	27181	22433	28955	29004	27579	28003	26108	23624	24089	22902	22970
CSH_posESI #286	Positive		1159.83	4.933				40140	36509	39645	10641	10709	10636	11223	11742	11403	10807	10684	9405	9353	10160	9446	8978	9745	8935	10201	9076	8843	8073	5701	5423	5962	5957	5212	4538	4357	4448
CSH_posESI #288	Positive		577.519	4.77				30665	26893	28428	802273	765602	800353	724421	686780	652084	708285	696593	633697	674317	688107	684597	660047	596959	680521	675912	744709	744957	709362	727221	719101	752771	810051	842998	845247	857318	825157
CSH_posESI #290	Positive		866.544	5.57				34025	30440	32383	17545	20225	15826	19364	20218	21815	21692	20862	21449	19628	20663	21058	19152	20662	18646	20194	21098	17153	20422	21427	19941	20723	19268	17972	16922	16195	17434
CSH_posESI #293	Positive		776.576	4.787				18434	16867	18218	98716	91578	103532	93571	79192	76866	78008	78512	76120	83905	86783	80132	99209	98189	101816	99129	103262	113730	99057	100320	102447	100928	106454	143169	144132	140608	141192
CSH_posESI #296	Positive		603.534	4.842				5759	5974	6201	986637	910869	1030115	895380	914305	880993	942778	899495	806145	868593	930387	874253	889531	795816	891754	867694	880593	1003386	815398	664966	649882	673202	696771	557540	559930	549894	564175
CSH_posESI #298	Positive		603.535	10.803				12403	12260	12286	36681	29771	41995	31849	27398	27927	25778	28532	31052	33398	33971	31409	35701	30949	39473	29648	32470	36316	28996	27063	23182	25787	25495	32856	31733	31749	31226
CSH_posESI #301	Positive		850.555	5.425				44169	43984	52457	20822	29932	19058	26946	32581	34334	35366	35195	40200	33600	30273	33484	30451	33508	28191	34247	32483	25105	34893	36323	33737	35168	30347	29945	31379	31408	30148
CSH_posESI #303	Positive		874.555	5.064				13422	14270	18014	17239	20759	17679	19417	18069	18990	18921	19484	19843	20311	20005	20417	21022	23204	21880	21274	20403	20199	20011	19047	18614	17614	18978	15727	15469	14930	14190
CSH_posESI #303	Positive		874.552	5.291				1713	1267	3958	4986	4865	4557	4990	4072	3875	4346	4147	4171	5072	4480	4339	5031	5467	5246	5501	5738	5729	5305	4794	5287	4690	5113	4186	4603	4104	4212
CSH_posESI #304	Positive		1533.11	5.411				2928	140	3093	12647	11193	13447	12326	10831	10282	9266	9891	9352	10888	10458	9900	13675	12295	12879	12358	12095	13577	12273	12774	13348	13265	13543	14017	14861	13914	14551
CSH_posESI #304	Positive		1533.09	5.717				114	161	177	13446	13979	13449	13868	14400	14344	14780	14279	14875	14339	13749	13836	14784	14142	14254	15187	14937	13794	14201	13845	13585	13624	13591	11566	10946	11314	12531
CSH_posESI #307	Positive		872.539	4.903				46453	46914	55805	2341	2853	2200	2765	3106	3085	3100	3424	4250	3698	3282	3970	4249	4781	3784	3634	3835	2846	4256	4117	4183	4016	3790	5662	5414	5829	4939
CSH_posESI #308	Positive		878.586	6.101				4753	4967	7304	51044	52523	47522	52482	54735	55224	54560	55330	57427	57015	55635	55442	59401	60872	57527	55189	56791	52121	54085	57125	55701	55632	56688	64042	63632	63481	60890
CSH_posESI #364	Positive		854.697	7.298				3909	3772	3823	19430	14709	22782	16343	15995	14737	13699	14275	12594	14471	15830	13932	15767	14865	16204	15631	15058	19385	14310	15668	15080	15005	17625	16193	14615	14747	15781
	Positive	Matched [M+H] to [M+Na] (0.44_159.03) w/ R^2 = 0.908	137.0485_159.0284	0.440_0.441				2867	2982	2790	54429	44522	39696	35804	55578	43800	97011	50680	34894	36995	40349	35084	36599	36957	28935	28965	31551	31588	29481	25116	23718	23905	34767	11282	24059	11406	19216
	Positive	Matched [M+H] to [M+Na] (0.75_795.36) w/ R^2 = 0.974	773.3785_795.3609	0.752_0.747				81	57	71	1147	15109	307266	3967	430	4918	2383	2309	689	9631	5007	45656	28465	787	1377	6825	5989	6151	1758	13000	652	1110	21778	5040	1138	2330	45385
	Positive	Matched [M+NH4] to [M+Na] (0.87_337.23) w/ R^2 = 0.998	332.2807_337.2347	0.865_0.867				20694	8578	14937	10092	11840	22411	16383	42928	21306	414938	234889	16667	14904	8775	399443	43545	44570	26632	24801	84008	11697	9632	7468	287011	40575	978518	430791	17447	834847	26742
	Positive	Matched [M+NH4] to [M+Na] (0.88_381.26) w/ R^2 = 0.997	376.3062_381.2608	0.878_0.880				3465	1842	3522	1947	1895	2070	2417	4610	2827	35500	8513	2626	2472	1281	18412	2869	4210	3816	2015	2902	1824	2140	1385	10918	5157	136244	40263	2515	98136	3653
	Positive	Matched [M+H] to [M+Na] (1.26_322.27) w/ R^2 = 0.939	300.2885_322.2711	1.251_1.259				2948	2491	1929	32245	30947	53989	39765	33850	36335	35198	35138	30605	33982	36483	33639	35198	33218	36913	24396	22982	34334	25953	16666	16876	17250	18917	11060	12014	12921	11934
	Positive	Matched [M+NH4] to [M+Na] (1.28_361.24) w/ R^2 = 0.910	356.2793_361.2354	1.278_1.277				4732	3763	4892	14932	13873	19312	16228	15352	12151	12619	14211	13022	16187	15184	15524	14235	13607	15903	12042	11791	17776	11887	10530	10010	10863	12235	11878	12797	10197	14899
	Positive	Matched [M+NH4] to [M+Na] (10.07_757.67) w/ R^2 = 0.985	752.7115_757.6669	10.056_10.066				803	287	265	10859	8307	13441	9470	9234	8727	7953	9405	10527	10525	11280	9500	14935	14115	15412	14826	13539	19130	12770	16627	16410	16426	17209	19712	19137	20103	19408
	Positive	Matched [M+NH4] to [M+Na] (10.13_902.73) w/ R^2 = 0.845	897.7708_902.7331	10.130_10.133				8043	6956	7728	22197	16441	27687	19480	17156	16611	15152	16698	21803	22098	23735	20739	32857	31085	40740	28553	33127	40732	29580	30161	28672	29694	37061	65606	62080	68702	59296
	Positive	Matched [M+H] to [M+Na] (10.25_1427.99) w/ R^2 = 0.977	1406.0116_1427.9948	10.255_10.252				337	734	582	13449	9635	15625	9614	4312	3891	3757	4377	2997	3897	3939	3316	3019	2829	3504	2055	2529	3180	2410	2672	2357	2302	2825	10582	10588	10584	10127
	Positive	Matched [M+NH4] to [M+Na] (10.52_759.68) w/ R^2 = 0.973	754.7275_759.6839	10.521_10.519				473	315	799	20219	15888	21683	16733	16454	14770	13684	14357	15367	16102	17060	15145	22720	20843	24369	30039	29299	39918	27951	52140	51568	50861	55546	61037	56472	59928	59422
	Positive	Matched [M+NH4] to [M+Na] (10.53_785.70) w/ R^2 = 0.949	780.7440_785.6996	10.528_10.528				803	812	260	61788	49179	74162	54758	50740	47387	44646	47803	49779	54977	56137	49893	74010	69071	77718	79884	83413	107889	76966	93632	90807	92270	104723	90238	84397	87345	84069
	Positive	Matched [M+H] to [M+NH4] (10.55_806.76) w/ R^2 = 0.960	789.7284_806.7593	10.538_10.546				524	306	242	25716	18588	33702	21985	18716	18915	16146	17379	19512	22313	24709	21027	30930	27768	35192	30089	31123	44712	26971	24923	21938	23604	28869	21089	18765	20071	19172
	Positive	Matched [M+NH4] to [M+Na] (10.56_981.79) w/ R^2 = 0.912	976.8347_981.7928	10.558_10.563				2020	2239	2325	22910	16302	30863	21824	15340	14969	14524	14272	19560	21759	23415	20219	28427	24727	31326	23302	26070	30230	20637	14945	13651	14820	16589	20691	19374	20365	17748
	Positive	Matched [M+NH4] to [M+Na] (10.56_982.80) w/ R^2 = 0.851	977.8348_982.7965	10.562_10.558				2072	2245	2552	19095	13752	25443	16590	13787	12611	12067	11940	16352	17787	18359	17528	22932	21229	26975	18559	22499	25760	18223	13317	12284	12229	15497	20062	19411	18878	16306
	Positive	Matched [M+NH4] to [M+Na] (10.57_815.71) w/ R^2 = 0.955	810.7535_815.7110	10.567_10.567				18163	17195	16210	29893	24904	36673	28932	20096	19436	18922	20494	23569	24700	25615	22785	37655	37039	44950	48755	53036	64595	48711	79091	74839	76079	90000	100294	103836	99443	91255
	Positive	Matched [M+NH4] to [M+Na] (10.59_870.75) w/ R^2 = 0.941	865.7900_870.7544	10.599_10.595				4270	5072	5182	16778	12508	20948	13790	10151	9402	8858	9577	11663	14573	13640	11647	18624	16633	22669	17207	19517	24452	17401	16416	14763	15869	19073	25280	23331	24388	23270
	Positive	Matched [M+H] to [M+NH4] (10.83_386.38) w/ R^2 = 0.954	369.3518_386.3775	10.842_10.832				317636	314831	298992	248607	229645	271767	248566	133720	117226	121929	128541	132996	141595	151227	132964	240834	233606	241378	305748	296695	334224	301804	334728	360903	345814	372652	205133	204109	212286	222047
	Positive	Matched [M+NH4] to [M+Na] (10.95_839.75) w/ R^2 = 0.939	834.7910_839.7527	10.951_10.945				2372	703	2503	406536	314466	486936	349860	316103	301835	287373	289339	319114	372752	401860	347876	505438	464122	538687	496613	515959	645262	461962	405781	389502	399896	442056	292619	273698	267605	284573
	Positive	Matched [M+H] to [M+NH4] (11.14_848.80) w/ R^2 = 0.971	831.7793_848.8048	11.136_11.140				0	160	0	28795	20705	35714	23732	20945	19782	18053	18234	22919	27969	29079	24794	41580	39248	45341	43665	47228	57008	42690	38638	37974	38199	44018	27214	27160	26805	27436
	Positive	Matched [M+NH4] to [M+Na] (11.23_970.84) w/ R^2 = 0.892	965.8700_970.8354	11.229_11.231				942	749	934	9581	8198	12080	8561	8497	7804	7084	7667	9384	9873	10613	10003	13776	13111	15434	12920	13778	15862	11313	10131	10152	10210	11547	9678	9969	10173	9708
	Positive	Matched [M+NH4] to [M+Na] (11.24_839.75) w/ R^2 = 0.838	834.7913_839.7501	11.230_11.239				950	986	598	77126	59948	90782	67926	62750	54376	54112	57783	63177	72218	75111	65713	87466	76688	90198	76618	80122	98523	75206	63214	61830	62567	67890	71471	65941	70226	67582
	Positive	Matched [M+NH4] to [M+Na] (11.23_813.73) w/ R^2 = 0.913	808.7739_813.7312	11.234_11.235				329	0	312	20310	17580	24736	19434	13925	13218	12269	14270	14822	17101	17581	16171	21357	20208	22405	23827	23603	28149	21391	21219	22872	22202	23015	24903	24840	25102	25716
	Positive	Matched [M+NH4] to [M+Na] (11.25_943.81) w/ R^2 = 0.864	938.8507_943.8139	11.242_11.247				1608	1738	2159	56887	40749	71148	51369	48164	46208	43673	46175	54605	63153	62428	57819	90566	80854	98864	85052	94511	111769	82582	75174	75560	74130	87542	84288	83025	86361	78552
	Positive	Matched [M+NH4] to [M+Na] (11.27_701.62) w/ R^2 = 0.957	696.6642_701.6204	11.258_11.265				1005	1349	1090	25506	27086	27618	25771	11235	9402	11169	12218	11090	14179	15112	13140	22412	23972	20269	29823	28680	29966	28937	30027	33126	32340	31015	20322	20861	21540	23559
	Positive	Matched [M+H] to [M+NH4] (11.32_888.83) w/ R^2 = 0.906	871.8019_888.8330	11.313_11.319				386	426	197	98965	72614	127041	87659	74670	70289	63595	65697	81364	98252	108078	90458	149082	133246	160193	154865	165587	198575	143730	131921	124057	131676	141852	88252	81468	83727	85217
	Positive	Matched [M+NH4] to [M+Na] (11.50_881.80) w/ R^2 = 0.845	876.8328_881.7987	11.501_11.504				0	0	2090	43082	30532	44718	38245	28702	25418	25411	26919	31846	36330	38952	33202	61665	51813	60429	63544	69561	82286	59783	61384	67001	62486	71978	52832	46784	46883	47744
	Positive	Matched [M+H] to [M+NH4] (11.50_850.82) w/ R^2 = 0.984	833.7935_850.8201	11.510_11.504				197	207	155	18271	13538	24308	15602	12097	11883	11316	11705	13571	16262	18014	14641	27161	25918	34039	33392	41064	52480	37023	53569	50629	51644	62883	54441	49076	52605	51193
	Positive	Matched [M+NH4] to [M+Na] (11.53_913.81) w/ R^2 = 0.955	908.8527_913.8113	11.532_11.534				13217	14038	13867	60913	42957	82403	52975	37259	35317	32801	36761	43923	49077	50743	43878	73783	67753	94065	97153	125269	147890	104718	229156	210708	228166	273948	445409	396967	437042	404386
	Positive	Matched [M+NH4] to [M+Na] (11.59_971.84) w/ R^2 = 0.930	966.8788_971.8444	11.584_11.591				350	739	464	14739	11802	17277	12973	11861	12037	10462	10674	12418	13743	14790	13586	19064	18282	22287	18336	18827	24461	17719	18300	17894	18243	21609	26721	24653	26994	23635
	Positive	Matched [M+NH4] to [M+Na] (11.60_945.83) w/ R^2 = 0.891	940.8665_945.8305	11.612_11.603				810	1044	392	13859	11350	17241	13119	11880	10620	10670	12410	13396	14761	14208	14151	18728	18139	21074	16908	19965	31942	18120	20552	19899	19965	27806	39684	38780	38706	34512
	Positive	Matched [M+NH4] to [M+Na] (11.61_842.77) w/ R^2 = 0.970	837.8096_842.7654	11.620_11.614				263	429	216	6269	5360	7662	6210	5685	5979	5139	5743	6171	6450	6709	5975	8089	7412	8728	8499	9490	11590	8593	9371	9519	10260	11367	13747	12646	12582	12265
	Positive	Matched [M+H] to [M+NH4] (11.67_890.85) w/ R^2 = 0.993	873.8290_890.8537	11.665_11.672				1159	897	1011	236350	185386	277147	203825	181623	174391	162903	169663	185054	220893	234128	206152	318155	295968	343545	357249	377703	455659	334206	354387	344611	359539	396214	289680	261483	275208	275648
	Positive	Matched [M+NH4] to [M+Na] (11.83_913.82) w/ R^2 = 0.990	908.8632_913.8210	11.833_11.835				17828	19617	17354	36776	26660	41619	30903	25446	20573	20538	22180	22336	27349	25144	22992	35772	31722	44485	49034	61289	69370	54364	161446	153762	151724	186229	349624	338463	348992	329773
	Positive	Matched [M+NH4] to [M+Na] (11.92_871.81) w/ R^2 = 0.958	866.8561_871.8147	11.921_11.924				0	0	0	62542	52358	76321	59613	53216	44491	44367	49875	53185	55455	60650	54158	75950	76003	91094	89613	108222	96610	105039	216428	252342	254854	276706	332774	369493	314206	305541
	Positive	Matched [M+NH4] to [M+Na] (11.93_758.69) w/ R^2 = 0.965	753.7324_758.6869	11.928_11.932				266	700	683	20499	18516	23369	20007	8812	8936	9529	9404	10335	10393	11435	12104	16784	18210	18779	19816	18377	23314	16655	16506	17485	17243	17095	9180	9289	10104	9515
	Positive	Matched [M+NH4] to [M+Na] (11.93_757.68) w/ R^2 = 0.976	752.7289_757.6841	11.939_11.932				1022	515	489	33148	31725	41106	34846	14438	14007	15370	14730	17387	17711	20618	19690	28716	30149	32817	34740	33559	38920	30821	28954	30952	27816	29568	14171	13771	15318	16126
	Positive	Matched [M+NH4] to [M+Na] (11.96_995.89) w/ R^2 = 0.960	990.9347_995.8948	11.963_11.961				11680	11017	10042	224860	167128	278832	194372	162329	150901	134980	151037	148776	162417	170885	143402	159852	145759	182554	154117	178595	210095	149362	173837	161090	177167	193715	258523	229338	248903	237668
	Positive	Matched [M+NH4] to [M+Na] (11.96_912.85) w/ R^2 = 0.943	907.8851_912.8456	11.965_11.961				0	452	420	24353	19159	27716	21705	18773	18006	17381	17305	17340	20117	22465	18935	27324	26435	31831	30294	33274	40604	30635	41506	40078	40521	46918	55171	51197	52696	50105
	Positive	Matched [M+H] to [M+NH4] (11.96_932.90) w/ R^2 = 0.887	915.8734_932.8985	11.965_11.965				312	403	0	53755	42205	63516	47909	40131	36956	34887	34536	36223	45984	50170	42258	58864	57479	69214	19569	70464	85763	59551	67495	63490	64812	73410	67581	62527	62225	61027
	Positive	Matched [M+H] to [M+NH4] (12.01_947.02) w/ R^2 = 0.991	929.9899_947.0219	12.013_12.014				519	501	0	669116	491557	730944	580062	488821	355973	403332	344116	315638	354178	376514	363854	181380	196550	211663	351681	9689	425570	584633	502114	665357	691076	791511	716180	642318	669060	670153
	Positive	Matched [M+NH4] to [M+Na] (12.03_899.94) w/ R^2 = 0.985	894.9813_899.9362	12.032_12.033				291	310	467	33183	25771	41271	29979	25726	26030	25516	26413	24457	25061	0	23048	30807	29588	34214	474	0	40804	41426	71782	80015	80032	90825	180139	160378	172706	167209
	Positive	Matched [M+NH4] to [M+Na] (12.11_927.87) w/ R^2 = 0.849	922.9232_927.8703	12.109_12.107				0	417	0	31940	25616	39516	26820	28494	25178	22603	34179	24811	28160	31194	30536	31593	31482	38877	34395	39431	46121	36531	58146	52812	53670	65989	121631	111874	121932	111959
	Positive	Matched [M+H] to [M+Na] (2.69_379.28) w/ R^2 = 0.944	357.2992_379.2826	2.695_2.687				1273	821	1061	9257	4344	9948	6152	7169	4600	5586	6244	4314	5205	5794	3950	5512	6639	6215	6427	6584	11384	8256	6564	7583	5058	5902	9733	15658	12735	13298
	Positive	Matched [M+H] to [M+Na] (3.35_423.32) w/ R^2 = 0.960	401.3414_423.3236	3.353_3.346				1972	1835	2237	177768	159674	207872	167316	161456	127339	151080	156881	123562	149674	158946	130275	130773	141031	161236	110569	128512	161826	111801	76152	73856	66631	83084	124140	110661	127734	112819
	Positive	Matched [M+H] to [M+Na] (4.47_891.54) w/ R^2 = 0.979	869.5540_891.5367	4.463_4.468				265	304	347	13450	9644	15814	11236	8070	7548	6601	7959	6553	8016	9006	7729	9578	8357	10733	8277	8859	9998	7580	5417	6408	5561	7200	7362	7587	7477	8298
	Positive	Matched [M+H] to [M+Na] (4.48_714.51) w/ R^2 = 0.893	692.5269_714.5089	4.476_4.482				1064	1270	771	205060	154787	258708	178399	140837	130142	130093	130499	108012	134863	148921	122353	138645	136660	153402	122868	119534	172276	110136	98375	99774	97067	111023	140382	128589	131722	134009
	Positive	Matched [M+H] to [M+Na] (4.48_878.57) w/ R^2 = 0.956	856.5838_878.5694	4.482_4.482				2075	2135	1921	21585	15316	25854	17960	34297	35675	31003	31759	30003	37320	33956	33723	20999	21494	24584	9210	7471	10250	8114	2830	2779	2516	2709	3133	3246	2992	3070
	Positive	Matched [M+H] to [M+Na] (4.51_710.50) w/ R^2 = 0.944	688.5199_710.5024	4.513_4.514				859	943	881	36812	27869	42767	29962	28884	25274	25718	25390	16919	24546	27270	23811	25317	24176	26385	22352	16728	28246	15049	13215	13267	13387	15339	14071	13591	13325	14586
	Positive	Matched [M+H] to [M+Na] (4.61_867.54) w/ R^2 = 0.967	845.5532_867.5383	4.609_4.611				1120	0	368	11240	8224	13098	8865	7674	7068	7271	7288	6157	7889	8071	8132	9668	7814	10576	8628	9059	12663	7793	6981	7013	7485	8294	7400	6774	7289	7285
	Positive	Matched [M+H] to [M+Na] (4.61_909.55) w/ R^2 = 0.982	887.5609_909.5465	4.613_4.609				960	1245	1057	16403	12209	19114	12415	12550	11086	11179	11448	10158	12170	13304	11546	14270	12221	15607	12434	13474	17776	11594	8066	8434	7507	9877	6583	6806	6799	6573
	Positive	Matched [M+H] to [M+Na] (4.64_893.55) w/ R^2 = 0.986	871.5702_893.5502	4.636_4.644				758	981	884	22042	17717	25699	17983	15034	13135	13007	14488	12248	14929	16063	14027	15898	15168	18277	15419	15971	21553	14499	11035	11023	11629	12964	12377	11450	12693	11212
	Positive	Matched [M+H] to [M+Na] (4.79_881.52) w/ R^2 = 0.967	859.5341_881.5184	4.795_4.788				9950	8250	9281	54822	56273	51092	55903	56231	54860	56381	54113	54122	56639	53946	55594	54246	51591	53694	62166	63437	60513	60919	65535	64219	65448	64652	66193	69143	66888	64015
	Positive	Matched [M+H] to [M+Na] (4.82_1460.07) w/ R^2 = 0.969	1438.0860_1460.0693	4.810_4.817				336	174	398	178426	134403	213417	150557	142454	126179	119689	121072	102828	128879	135590	114303	117868	127279	135481	99179	90537	128908	82114	63811	66730	62213	71083	87332	77133	77648	85413
	Positive	Matched [M+H] to [M+NH4] (4.83_880.58) w/ R^2 = 0.834	863.5639_880.5804	4.843_4.835				1531	825	780	78928	68532	80234	68132	71059	67106	70873	69106	59886	63308	72142	66016	70182	60821	69144	67737	66524	78302	61545	49300	50400	50857	51074	41407	39872	42847	38265
	Positive	Matched [M+H] to [M+Na] (4.86_1617.09) w/ R^2 = 0.954	1595.1091_1617.0929	4.854_4.862				389	415	690	13823	10464	14712	12124	11735	11262	10246	11703	8963	10181	11971	9828	10759	9785	10596	9120	8391	11121	7336	6019	5877	6115	6563	6993	6322	6762	6534
	Positive	Matched [M+H] to [M+Na] (4.87_907.53) w/ R^2 = 0.857	885.5473_907.5315	4.863_4.866				6136	5105	5368	57643	60889	58116	57512	63801	65319	66765	66282	63259	63018	64476	62639	62658	56794	61595	63966	67220	66447	62944	52012	53090	54288	52310	40840	40444	40416	40263
	Positive	Matched [M+H] to [M+Na] (4.90_1512.10) w/ R^2 = 0.862	1490.1139_1512.0957	4.906_4.902				877	951	1013	118015	92294	143480	98956	83622	75688	73867	74374	59818	73036	79953	66976	68854	68554	76125	58234	56234	77822	51180	37338	38654	37482	43484	45681	41164	41916	43754
	Positive	Matched [M+H] to [M+Na] (4.95_1570.09) w/ R^2 = 0.953	1548.1063_1570.0939	4.950_4.954				2258	2052	2123	11365	8341	13777	9901	8321	7836	7481	7998	6355	7926	9230	8099	8653	8590	8845	7047	6627	8825	5807	4252	4313	4069	5190	5025	5193	4636	5312
	Positive	Matched [M+H] to [M+Na] (4.97_772.52) w/ R^2 = 0.935	750.5434_772.5238	4.980_4.971				1432	1161	906	50986	43184	51806	44995	37167	36228	37209	35579	28457	32556	32961	31582	27764	26833	28004	25318	25209	28153	24403	24300	24449	26381	28245	43567	40962	41010	42650
	Positive	Matched [M+H] to [M+Na] (5.01_1470.07) w/ R^2 = 0.881	1448.0856_1470.0740	5.010_5.011				539	223	0	11989	8624	14698	9922	7893	7204	7146	6676	5765	7269	8397	6601	7688	8524	8096	7643	7439	10762	6496	5973	5883	6255	6824	7287	6554	7009	7017
	Positive	Matched [M+H] to [M+Na] (5.04_712.52) w/ R^2 = 0.916	690.5406_712.5229	5.041_5.040				3376	3543	3414	1137265	963131	1292770	1044893	1015846	949738	936789	942464	861385	950472	997893	890268	940356	920535	1001439	959216	955932	1136105	879948	955291	941103	950844	1014297	968630	902449	914243	966139
	Positive	Matched [M+NH4] to [M+Na] (5.05_683.51) w/ R^2 = 0.859	678.5464_683.5075	5.051_5.054				646	985	627	19328	17413	17240	15670	20283	18400	17616	19644	18307	17326	16573	16187	17221	16535	19436	17120	14969	19594	15033	12736	13970	13214	14173	15025	16107	15330	15005
	Positive	Matched [M+H] to [M+Na] (5.07_1545.07) w/ R^2 = 0.967	1523.0916_1545.0737	5.065_5.065				1222	974	1450	13106	10964	14811	11908	10246	9504	9244	8930	8706	9650	10804	9604	10983	10218	10598	9620	9011	11143	8079	5543	5618	5286	6258	5601	3978	4135	5485
	Positive	Matched [M+H] to [M+Na] (5.09_1454.04) w/ R^2 = 0.937	1432.0692_1454.0423	5.095_5.094				234	185	0	14705	9411	15237	11757	9695	8530	9210	9460	6996	9270	10283	8299	9201	8365	10093	7872	8228	10542	7239	5043	4814	4912	5542	3913	3576	3591	4322
	Positive	Matched [M+H] to [M+Na] (5.11_911.56) w/ R^2 = 0.936	889.5798_911.5641	5.109_5.114				2365	2400	2929	14750	10782	14783	12157	10760	9910	10624	10331	9620	11071	11261	9673	12970	10319	13736	13679	14529	16522	13173	14801	14047	14988	16737	16590	16363	17139	16338
	Positive	Matched [M+H] to [M+Na] (5.11_738.54) w/ R^2 = 0.949	716.5547_738.5375	5.117_5.110				8276	6841	5818	1226637	1039387	1388291	1123433	1046368	1005947	969740	985402	891319	989680	1035595	952233	997520	980532	1028997	1007878	986321	1154834	919407	879631	872427	890236	939366	864165	810739	807057	872788
	Positive	Matched [M+H] to [M+Na] (5.13_714.54) w/ R^2 = 0.951	692.5573_714.5385	5.124_5.126				6423	5409	6315	2540495	2231875	2716753	2269427	2436653	2317944	2299892	2284518	2110447	2299080	2396472	2184763	2213711	2154758	2305609	2194834	2173281	2519869	2025071	1913194	1882767	1899944	1983383	1208117	1085493	1104663	1191839
	Positive	Matched [M+H] to [M+Na] (5.12_841.59) w/ R^2 = 0.941	819.6074_841.5896	5.129_5.123				11994	10878	11885	135555	111132	154212	127753	75970	78019	70794	69263	79738	91745	90379	89808	133551	134804	144277	178103	176909	178651	162309	179380	187818	186318	204955	129789	125208	121545	135609
	Positive	Matched [M+H] to [M+NH4] (5.16_1533.11) w/ R^2 = 0.854	1516.0918_1533.1109	5.162_5.159				415	259	412	13571	10188	16016	11054	8762	7927	7483	7480	6675	9205	9023	8388	10647	10398	11869	9733	10055	12791	8732	8345	9550	8416	10717	12111	12316	11865	12614
	Positive	Matched [M+H] to [M+Na] (5.21_1550.13) w/ R^2 = 0.828	1528.1471_1550.1302	5.204_5.212				439	385	495	11630	8957	14652	9359	8035	7762	7587	7372	6753	9104	8830	8020	9228	8804	10099	8278	7990	10751	6989	5707	5862	5408	6202	4939	4560	2763	3039
	Positive	Matched [M+H] to [M+Na] (5.20_832.58) w/ R^2 = 0.948	810.5984_832.5815	5.211_5.203				86591	79798	87992	817231	708022	916809	748531	635695	623741	606916	614620	622182	702061	694696	666745	733284	734613	778362	630783	624679	711732	615295	383863	403608	383176	433094	356904	362851	356075	347240
	Positive	Matched [M+H] to [M+Na] (5.23_1458.12) w/ R^2 = 0.881	1436.1383_1458.1174	5.220_5.228				305	302	248	20251	14395	26294	16961	16646	14370	13984	14371	11804	14664	16234	13195	14190	14030	16021	14641	14581	20448	12563	12471	12142	12582	14491	9676	8001	7766	9646
	Positive	Matched [M+H] to [M+Na] (5.22_740.56) w/ R^2 = 0.952	718.5748_740.5557	5.221_5.217				11228	10883	11675	3676861	3274981	3982642	3378967	3421004	3263065	3233028	3234748	2938402	3197647	3320453	3056229	3173221	3107864	3276406	3277932	3259389	3724062	3015203	3136970	3099890	3103333	3273615	2714428	2511805	2531876	2718049
	Positive	Matched [M+H] to [M+Na] (5.32_696.49) w/ R^2 = 0.967	674.5125_696.4939	5.316_5.315				1761	1391	1465	197916	151989	233967	171133	157640	148389	140414	142178	129893	146221	157792	139508	154698	148217	156141	156216	155222	192348	134235	155329	157178	161543	173125	195227	172957	171009	196765
	Positive	Matched [M+H] to [M+Na] (5.33_842.60) w/ R^2 = 0.959	820.6179_842.5998	5.338_5.330				15137	13844	14898	255289	211503	294895	239503	176240	168487	159333	161193	161645	181507	190706	172815	238779	229421	241049	279836	279197	307447	257938	303222	305804	311909	338579	212456	208872	199756	212032
	Positive	Matched [M+H] to [M+Na] (5.36_1509.10) w/ R^2 = 0.940	1487.1128_1509.0995	5.368_5.360				349	188	334	15087	12850	15621	13550	12764	11521	11503	10946	10977	12432	13206	11848	13608	12436	14182	11686	12106	13212	11499	9681	9650	9256	10140	10171	10015	9447	10158
	Positive	Matched [M+NH4] to [M+Na] (5.39_1484.11) w/ R^2 = 0.977	1479.1463_1484.1065	5.389_5.389				463	277	464	36519	23820	41650	26007	20043	18202	16463	18252	16440	20624	24346	20527	23167	24137	27626	21705	20427	29565	18378	17891	18701	18177	21256	22675	20180	20262	21463
	Positive	Matched [M+H] to [M+Na] (5.41_1554.11) w/ R^2 = 0.866	1532.1287_1554.1083	5.413_5.406				651	711	810	20450	17175	21927	19533	17228	17746	15666	16217	14010	15482	16157	14916	19740	20276	19791	20262	17906	17546	18375	19295	21647	20857	20238	22688	23527	17996	20355
	Positive	Matched [M+H] to [M+Na] (5.49_1568.16) w/ R^2 = 0.848	1546.1780_1568.1583	5.484_5.493				1617	2006	2520	403702	340853	456941	372913	339900	318093	313045	317684	278333	322379	341695	311197	332788	330948	355184	327347	313653	376681	290367	267861	268842	269937	291025	285797	275818	272946	282534
	Positive	Matched [M+H] to [M+NH4] (5.53_1598.15) w/ R^2 = 0.898	1581.1253_1598.1545	5.536_5.530				2195	1464	1769	27984	25421	28035	23748	24556	22710	22583	22579	22827	25000	25990	24100	24868	24278	27450	26924	27146	30868	24741	24424	24555	22398	25178	23530	22289	23249	22860
	Positive	Matched [M+H] to [M+Na] (5.58_560.50) w/ R^2 = 0.887	538.5190_560.5005	5.566_5.575				4666	4528	4760	32637	31207	36569	33741	38970	39480	39122	37912	45917	48568	48982	47876	58856	58964	58339	62232	60982	67296	56946	54214	55003	53835	55776	44003	43419	42527	44552
	Positive	Matched [M+H] to [M+Na] (5.62_1500.10) w/ R^2 = 0.942	1478.1190_1500.1030	5.627_5.623				663	495	537	14369	11311	15862	12027	10712	10117	10034	9476	9012	10086	10197	9389	10245	9983	10230	9430	9315	12321	8214	8797	8542	9041	10276	13630	12375	12049	12899
	Positive	Matched [M+H] to [M+Na] (5.63_1526.12) w/ R^2 = 0.961	1504.1324_1526.1172	5.632_5.627				893	913	886	34968	29360	41541	30374	26202	24302	23293	24948	20526	23540	26733	22165	24700	24767	28162	23176	24533	29180	20593	18524	20174	18308	21304	23975	21988	22912	23812
	Positive	Matched [M+H] to [M+Na] (5.64_1458.06) w/ R^2 = 0.963	1436.0748_1458.0608	5.634_5.639				302	229	446	94605	72143	113217	77547	70827	62387	61254	64203	47907	58846	65097	52564	57717	55620	62780	51200	50173	67731	43787	38738	39689	40976	47029	56860	50367	52580	55275
	Positive	Matched [M+H] to [M+Na] (5.64_1502.05) w/ R^2 = 0.969	1480.0667_1502.0529	5.636_5.642				489	173	315	16447	15699	16647	16003	16531	15292	15745	15850	13798	14626	15466	14549	13624	13342	13533	12911	14154	13512	12857	12548	12273	11422	13001	16125	14871	13819	14506
	Positive	Matched [M+H] to [M+Na] (5.64_1503.04) w/ R^2 = 0.980	1481.0563_1503.0449	5.645_5.639				242	390	128	14308	14459	15182	13102	15031	14254	13859	14114	11972	13147	12960	13762	11497	12102	12440	12059	11463	12597	10958	10200	10281	10629	10643	12820	11815	11699	12747
	Positive	Matched [M+H] to [M+Na] (5.66_1529.07) w/ R^2 = 0.987	1507.0827_1529.0709	5.659_5.659				527	429	703	17693	18730	17612	17752	17986	18054	18150	17707	16822	16814	18540	16696	16900	16675	16775	17436	17757	16673	15690	16134	15690	16330	15081	15171	13833	14156	14535
	Positive	Matched [M+H] to [M+Na] (5.69_1556.09) w/ R^2 = 0.959	1534.1078_1556.0941	5.700_5.692				119	631	405	40651	39297	44057	41597	38698	36775	36300	37894	35388	36558	39324	37435	38509	37416	40664	38150	37225	42356	35996	34733	33481	35208	35439	34746	34319	35335	36499
	Positive	Matched [M+NH4] to [M+Na] (5.70_711.54) w/ R^2 = 0.852	706.5775_711.5375	5.708_5.704				1476	1299	1393	78044	76547	77301	75502	84964	83962	83725	82661	77032	80404	79234	79358	79951	77224	79255	82871	78889	83755	78254	73495	73711	70485	75461	52680	52843	50872	51335
	Positive	Matched [M+H] to [M+Na] (5.80_1542.16) w/ R^2 = 0.904	1520.1771_1542.1622	5.804_5.805				245	279	333	22716	17522	24495	19397	16182	16020	15110	14972	13562	16454	17613	15289	19174	18019	19645	18063	18981	20531	16506	18135	18136	17558	19461	18573	16114	17383	16896
	Positive	Matched [M+H] to [M+NH4] (5.82_1546.19) w/ R^2 = 0.885	1529.1593_1546.1901	5.819_5.819				275	202	253	13929	11230	16248	12218	10939	10572	9981	9926	8493	10931	11880	9753	11020	11441	12182	11609	11038	13550	10764	10360	10887	10563	11037	9037	8992	8903	10238
	Positive	Matched [M+H] to [M+Na] (5.84_1514.18) w/ R^2 = 0.913	1492.1993_1514.1773	5.836_5.836				281	337	199	121320	89396	148641	99335	94177	82635	81672	82507	72748	88313	97660	81123	95468	91272	104038	96446	98922	133301	83856	80065	79719	82961	93310	57565	50066	50382	59042
	Positive	Matched [M+H] to [M+Na] (5.89_795.61) w/ R^2 = 0.986	773.6231_795.6051	5.895_5.890				31946	29770	31872	1154443	970507	1284797	1042732	982237	934136	912038	914658	815364	920683	978327	885777	963835	946203	1006329	1044762	1023940	1218544	940933	1118792	1121332	1117997	1206828	1028918	962814	973556	1031518
	Positive	Matched [M+H] to [M+Na] (5.90_698.51) w/ R^2 = 0.966	676.5269_698.5109	5.899_5.896				908	1320	1147	44080	33862	42480	32493	27750	26505	25421	27046	24633	28312	32962	25972	31525	31665	38380	34245	35841	42167	32683	33132	33863	35522	36773	32158	28488	29644	31448
	Positive	Matched [M+H] to [M+Na] (5.92_819.61) w/ R^2 = 0.921	797.6184_819.6059	5.912_5.918				50525	47116	51316	116904	94279	130418	104480	86337	85054	79435	83081	84618	93358	98107	88660	118798	118800	131943	130426	139921	149614	131046	137684	135858	138657	153163	145335	141295	143299	147518
	Positive	Matched [M+H] to [M+Na] (5.93_1497.13) w/ R^2 = 0.976	1475.1444_1497.1307	5.936_5.933				265	145	267	15335	11452	19484	12855	11894	10936	9966	10987	8610	10717	11692	9695	11512	11535	13152	12680	12385	16657	10855	15752	14843	14896	17033	15748	14865	15988	17335
	Positive	Matched [M+H] to [M+Na] (5.95_1426.06) w/ R^2 = 0.973	1404.0795_1426.0616	5.952_5.945				323	117	254	42314	27100	53460	33496	29302	27717	25260	25194	24330	27763	30911	25639	32530	31452	36149	32521	35135	44943	28182	43215	43959	45495	49901	65793	57118	57765	69590
	Positive	Matched [M+H] to [M+Na] (5.98_1452.08) w/ R^2 = 0.949	1430.0946_1452.0791	5.981_5.979				140	232	91	23461	16957	28749	19209	15853	15484	14670	14294	12775	15547	17263	15105	18168	17899	19714	18337	18865	24231	15436	25412	24253	25455	26947	32718	27735	28461	33051
	Positive	Matched [M+H] to [M+Na] (6.01_808.63) w/ R^2 = 0.831	786.6402_808.6251	5.998_6.006				46913	50350	44511	233591	192267	241387	208088	182606	181732	180013	181080	159806	177317	193417	172024	185349	189486	200817	194710	187900	223027	171488	164689	164738	164874	180941	161991	154225	153466	159417
	Positive	Matched [M+H] to [M+Na] (6.00_940.66) w/ R^2 = 0.924	918.6831_940.6636	5.999_5.996				782	766	801	10660	8906	12042	9354	7401	7059	7462	7494	6934	6938	7298	6962	7658	7791	8849	7409	7419	8848	7463	7465	6889	6651	7509	8145	7787	8225	8015
	Positive	Matched [M+H] to [M+Na] (6.06_1572.19) w/ R^2 = 0.933	1550.2053_1572.1930	6.064_6.063				234	238	130	8389	5544	10765	6555	6219	5383	5296	5810	5085	6451	7358	6923	6684	7311	8457	6508	6663	8977	5612	5609	5223	5407	6157	8412	7727	7580	8224
	Positive	Matched [M+H] to [M+Na] (6.10_1598.21) w/ R^2 = 0.902	1576.2237_1598.2080	6.103_6.100				269	168	254	39124	27095	47807	32073	27454	24727	25323	24684	23531	28848	30707	26081	34436	32054	38191	31337	32864	42285	27524	31633	31140	30379	37267	73623	66368	70497	72897
	Positive	Matched [M+H] to [M+Na] (6.11_1624.22) w/ R^2 = 0.834	1602.2350_1624.2234	6.115_6.107				286	273	89	28925	20551	35592	24312	22035	18738	17907	18690	16766	20702	22395	19509	22495	22163	24739	21378	20669	26759	17607	17636	16704	16413	19311	20667	17543	18621	19216
	Positive	Matched [M+NH4] to [M+Na] (6.20_589.48) w/ R^2 = 0.968	584.5230_589.4809	6.190_6.199				3528	3345	4404	116276	117254	117443	104091	121697	120654	123237	125276	84113	96062	93382	87433	72197	85895	69510	61082	55271	53497	58199	36929	37318	37194	35395	47139	58952	52820	58199
	Positive	Matched [M+NH4] to [M+Na] (6.20_639.50) w/ R^2 = 0.916	634.5421_639.4959	6.196_6.199				3321	3155	3888	27885	25323	29213	23659	25302	23708	22360	26239	19693	22522	22595	20803	22966	25327	24003	20242	19598	24700	22926	15319	18206	16563	16674	26312	29932	30475	30937
	Positive	Matched [M+H] to [M+Na] (6.26_1488.10) w/ R^2 = 0.981	1466.1176_1488.1045	6.248_6.258				334	244	301	9887	9135	12852	9697	8944	7102	7198	7704	6673	7961	8080	7765	8994	7378	8751	7343	7928	9573	7354	7557	7895	7314	8468	8466	8732	8502	8712
	Positive	Matched [M+H] to [M+Na] (6.24_588.53) w/ R^2 = 0.984	566.5502_588.5320	6.249_6.243				1734	1780	1800	96042	79147	108197	87213	90556	85831	83720	82484	129000	153637	158418	147791	229130	225275	244020	234763	234003	277322	229234	190359	195850	185160	212001	139848	138990	135095	136057
	Positive	Matched [M+H] to [M+Na] (6.26_778.61) w/ R^2 = 0.980	756.6293_778.6136	6.268_6.261				0	0	1617	131773	112034	149712	124339	90255	88060	86536	86714	84118	96429	100131	91193	129279	133045	147198	163247	171528	194710	153640	192497	198139	193139	207799	203290	198336	198484	195785
	Positive	Matched [M+H] to [M+Na] (6.30_1540.13) w/ R^2 = 0.970	1518.1464_1540.1342	6.294_6.298				169	151	319	36050	26178	43303	29805	25440	21630	21306	21881	19050	22131	26062	21591	25011	23212	26266	24588	25136	30960	21763	22271	22255	22364	25265	19892	18451	19117	19609
	Positive	Matched [M+H] to [M+Na] (6.35_614.54) w/ R^2 = 0.967	592.5646_614.5435	6.349_6.351				179	257	419	10096	9834	11540	9687	8999	8344	7747	8295	13323	14834	13951	13483	24567	22577	23495	23930	24700	27307	24163	18845	20398	18506	20466	14787	13684	14538	15361
	Positive	Matched [M+H] to [M+Na] (6.41_820.62) w/ R^2 = 0.990	798.6317_820.6174	6.416_6.408				3162	3512	2236	151576	111362	183125	124903	117063	109644	101914	104516	94391	108612	119806	104097	119400	114295	126040	116198	120424	150727	105859	104639	101514	103110	113435	76815	71082	71375	81364
	Positive	Matched [M+H] to [M+Na] (6.50_796.62) w/ R^2 = 0.960	774.6359_796.6197	6.504_6.499				9704	9041	20698	1071657	831513	1316058	910245	923823	839917	824216	854363	760019	877419	946931	809134	916353	886684	982655	891618	930939	1177009	817067	913642	883883	889041	1005756	1006444	899733	930711	1008971
	Positive	Matched [M+NH4] to [M+Na] (6.55_667.53) w/ R^2 = 0.982	662.5771_667.5270	6.548_6.552				1139	1259	1081	25333	19478	28660	19692	23836	22427	20167	23136	17024	20842	22483	18382	21701	24995	23569	17665	18173	24432	18409	11272	13321	12180	12851	13702	17744	15223	15457
	Positive	Matched [M+H] to [M+Na] (6.57_726.54) w/ R^2 = 0.979	704.5566_726.5447	6.568_6.566				2682	2736	3099	24935	20157	30097	20372	15799	15640	16195	16313	15215	17239	19647	15490	20824	21449	25663	23259	26045	30016	23482	22181	22480	22221	24411	21850	20304	21875	21952
	Positive	Matched [M+H] to [M+Na] (6.58_649.52) w/ R^2 = 0.962	627.5349_649.5167	6.578_6.581				883	768	823	27938	24187	35711	26334	37280	35158	33774	38788	26261	29370	30469	29974	24119	24179	24463	17567	16745	22383	19270	10638	12034	12362	11963	10115	13070	11114	12312
	Positive	Matched [M+NH4] to [M+Na] (6.59_629.51) w/ R^2 = 0.941	624.5601_629.5137	6.585_6.586				1317	1283	1141	18528	14819	21213	15472	17254	15919	16547	18123	13635	15027	14586	13257	14317	15374	13771	10981	9962	13997	10623	5908	6388	5748	6996	8600	10590	9369	9506
	Positive	Matched [M+H] to [M+Na] (6.59_602.55) w/ R^2 = 0.974	580.5615_602.5455	6.590_6.590				1181	923	272	5889	5035	6398	4911	4791	4811	4184	4758	6419	7707	8088	7446	13717	12763	12916	12125	13242	16408	12004	8650	8958	8876	10078	7376	7086	7304	7721
	Positive	Matched [M+H] to [M+Na] (6.65_968.70) w/ R^2 = 0.972	946.7159_968.6988	6.650_6.649				1047	855	1041	16679	13094	18890	14799	11842	9992	10835	11013	9161	10223	11485	10169	10890	11541	13557	10309	11424	13354	9946	8836	9419	8592	10083	14165	13594	13983	13454
	Positive	Matched [M+H] to [M+Na] (6.72_848.65) w/ R^2 = 0.990	826.6667_848.6535	6.717_6.722				5416	5107	5333	122115	86969	154049	96231	86710	77678	79245	79042	68453	87729	96502	77362	91786	86802	102899	80502	87370	120410	72424	65134	66143	65596	75127	47269	42888	43252	46459
	Positive	Matched [M+H] to [M+NH4] (6.74_840.68) w/ R^2 = 0.956	823.6444_840.6785	6.744_6.736				2043	2477	2561	57602	40663	73200	49608	41601	35030	35530	37204	32072	40472	45104	36121	45157	41544	52369	37502	44002	59156	34208	34334	32218	32826	38056	32676	28913	31370	28643
	Positive	Matched [M+H] to [M+Na] (6.81_651.53) w/ R^2 = 0.960	629.5492_651.5326	6.815_6.811				822	423	468	32045	31708	40635	32469	53472	55761	50355	55019	37590	39864	42942	40640	32626	33455	33639	24722	24913	31439	25827	15268	16818	14839	17538	13884	15141	14963	15465
	Positive	Matched [M+H] to [M+Na] (6.84_677.55) w/ R^2 = 0.903	655.5645_677.5453	6.846_6.838				800	424	830	6862	6639	7863	6551	10857	12297	10579	11208	8411	9030	9437	8858	7348	7660	7195	5650	5377	6964	5980	3982	4174	3927	3929	3180	3348	3424	3969
	Positive	Matched [M+NH4] to [M+Na] (6.89_693.54) w/ R^2 = 0.934	688.5860_693.5403	6.881_6.886				1432	870	1649	20264	15860	21292	16437	16059	15182	13650	16181	13471	14062	15151	13846	16479	16991	17338	14365	14702	18528	15121	11289	12870	12648	13300	17824	20865	18791	20368
	Positive	Matched [M+NH4] to [M+Na] (6.90_645.53) w/ R^2 = 0.979	640.5748_645.5334	6.896_6.898				2793	2446	2875	45302	38345	51413	40408	49951	45402	45655	44944	34743	38612	41645	35847	36881	36494	38187	32289	29172	36602	30553	21844	21522	19808	21542	23888	27113	26479	27450
	Positive	Matched [M+H] to [M+Na] (6.93_616.56) w/ R^2 = 0.997	594.5808_616.5631	6.930_6.933				2008	1766	1956	66669	46948	82682	52183	43892	40796	41036	41158	60671	75750	83355	69833	129843	127841	151878	131247	144438	187218	130091	119846	119575	115991	139758	103191	93932	98692	98613
	Positive	Matched [M+H] to [M+Na] (6.93_642.58) w/ R^2 = 0.992	620.5958_642.5785	6.938_6.934				1781	1232	1989	49357	35100	56187	37425	37023	33472	33767	34890	37773	48230	52241	44045	61549	58780	68989	56212	55127	72942	52719	40020	40493	40243	46363	40970	36013	37917	41195
	Positive	Matched [M+H] to [M+Na] (7.02_668.60) w/ R^2 = 0.986	646.6117_668.5958	7.020_7.023				2683	2842	3158	91415	67573	116800	72894	50986	45960	47943	48130	56782	69011	72722	65344	94418	91113	100821	77970	78512	108747	70992	50263	49202	48012	55367	47644	42178	43557	47319
	Positive	Matched [M+H] to [M+Na] (7.16_850.67) w/ R^2 = 0.986	828.6875_850.6657	7.159_7.155				3997	3736	3730	158595	120801	188795	131217	128694	118787	119187	117743	100543	120414	136339	114954	122558	120973	135952	123979	122187	156544	106751	112910	107404	107879	117654	86062	78861	78580	87193
	Positive	Matched [M+NH4] to [M+Na] (7.17_669.55) w/ R^2 = 0.923	664.5832_669.5473	7.168_7.166				0	0	0	26049	18734	32023	19118	23115	20169	19696	21929	16693	19439	21082	16821	22315	25246	25309	18032	18780	23441	17373	15102	17034	15970	18268	20796	24005	23416	25354
	Positive	Matched [M+H] to [M+Na] (7.22_688.62) w/ R^2 = 0.949	666.6372_688.6169	7.221_7.221				1070	1393	1741	8314	5513	8188	6272	8400	7102	7557	7492	8292	10298	10552	10125	9404	10437	11843	9357	10175	12645	9830	8311	7208	7321	8074	7955	6831	7192	7163
	Positive	Matched [M+H] to [M+Na] (7.26_656.59) w/ R^2 = 0.975	634.6097_656.5931	7.264_7.261				502	642	551	33385	24620	41072	26841	23140	21810	22348	21582	26567	32576	36786	31098	48142	48434	56853	41887	44072	58330	38651	30839	30919	30509	35439	30249	28444	28368	29741
	Positive	Matched [M+H] to [M+Na] (7.28_630.58) w/ R^2 = 0.970	608.5952_630.5776	7.284_7.277				1308	1232	1271	12341	7799	14229	8528	6982	5902	6096	6382	8860	10891	12086	10661	17350	17415	19789	17180	17714	24324	16779	14080	14080	13365	15547	13126	12261	12602	13874
	Positive	Matched [M+H] to [M+Na] (7.30_996.73) w/ R^2 = 0.972	974.7484_996.7315	7.304_7.303				660	822	800	17420	13199	23076	14285	13248	11190	11154	12296	9473	11805	12370	10845	11715	11620	15092	10223	10735	14197	9301	8825	8854	8535	9479	14310	12889	13666	14037
	Positive	Matched [M+H] to [M+Na] (7.39_577.52) w/ R^2 = 0.923	555.5335_577.5157	7.402_7.392				301	987	788	89065	79782	90188	82083	69047	61861	57530	63943	52631	58665	59529	57708	56996	59304	63078	55683	55366	63566	55108	42473	43516	44579	50192	29758	31760	29067	34886
	Positive	Matched [M+H] to [M+Na] (7.43_603.53) w/ R^2 = 0.929	581.5497_603.5319	7.425_7.428				987	1128	1112	140737	129051	149210	130609	163705	150287	155799	151394	126239	145206	145457	146722	125885	126413	126955	93032	90767	114696	85250	48523	53676	51536	55910	25634	31205	26711	33999
	Positive	Matched [M+NH4] to [M+Na] (7.50_645.54) w/ R^2 = 0.988	640.5863_645.5425	7.509_7.502				3853	3636	4908	168102	127479	201746	136008	164552	144028	140201	152661	108004	131966	141485	117469	127553	135123	139189	103403	110743	142363	101648	91243	94452	89057	104729	132009	146768	144629	157835
	Positive	Matched [M+H] to [M+Na] (7.56_836.68) w/ R^2 = 0.923	814.6982_836.6820	7.568_7.559				1483	685	742	33140	23443	42864	26257	21890	19835	20008	19993	16958	20905	23543	18386	25910	22653	30865	23279	18070	35666	21369	24107	24201	23180	28377	38635	32775	35535	37685
	Positive	Matched [M+H] to [M+Na] (7.56_850.64) w/ R^2 = 0.868	828.6739_850.6431	7.569_7.561				584	1234	601	45068	52966	96753	58736	43731	41473	38598	29393	36097	44857	49772	41221	32433	55134	66635	50959	54636	72827	46263	23827	33548	33679	37808	18871	16704	14139	19382
	Positive	Matched [M+H] to [M+Na] (7.72_852.68) w/ R^2 = 0.993	830.6985_852.6812	7.721_7.723				2232	2515	2230	227479	175923	247996	179615	179525	163568	165049	162249	136344	166602	186470	156339	162973	165603	187351	142592	140301	182154	133355	90677	93239	88823	101957	55822	50775	51893	54471
	Positive	Matched [M+H] to [M+Na] (7.77_878.70) w/ R^2 = 0.993	856.7133_878.6961	7.776_7.774				2025	2119	2290	176440	135269	209401	147898	144323	134256	129901	131198	110481	130936	144598	127683	136728	128598	144616	138393	138066	172454	116751	123789	119029	120408	132317	90730	80686	83556	90052
	Positive	Matched [M+H] to [M+Na] (7.89_684.62) w/ R^2 = 0.962	662.6346_684.6218	7.884_7.889				357	483	0	15883	12858	18760	14564	12858	12357	12333	12324	12227	14063	15667	13479	14896	15352	17013	13144	14018	16544	12668	10613	10067	10264	11156	11057	9833	9901	10077
	Positive	Matched [M+H] to [M+Na] (7.95_894.69) w/ R^2 = 0.960	872.7101_894.6931	7.954_7.951				1703	712	889	56032	42560	63646	45940	52345	44855	45332	46338	37327	42910	46092	39458	34052	34306	39396	26377	28487	33277	24538	16901	16818	16321	18870	19355	19224	19001	20129
	Positive	Matched [M+H] to [M+Na] (7.98_920.71) w/ R^2 = 0.990	898.7253_920.7064	7.981_7.981				1610	1601	1730	88669	69835	106804	73802	88081	79131	79266	78668	63964	70668	76327	65937	59957	56299	64106	44773	46290	57388	38562	21353	21979	21225	21994	13181	11188	11302	11777
	Positive	Matched [M+NH4] to [M+Na] (8.10_673.58) w/ R^2 = 0.886	668.6176_673.5752	8.098_8.100				3874	3177	3729	17893	15447	23920	15953	18452	16748	16969	17130	11663	14645	14708	12725	13582	13879	14246	10882	11312	14455	11173	9909	12018	9549	10830	12220	12891	12934	15229
	Positive	Matched [M+H] to [M+Na] (8.20_852.65) w/ R^2 = 0.974	830.6701_852.6510	8.196_8.202				555	716	885	27116	20732	31860	22049	20199	17450	16913	16896	15641	19285	19222	16755	19024	18983	22148	19053	19446	25712	17824	15639	15862	16665	17031	15101	14413	14772	14614
	Positive	Matched [M+H] to [M+Na] (8.19_698.64) w/ R^2 = 0.958	676.6570_698.6407	8.199_8.191				503	429	439	31162	24177	33936	23861	25401	21966	23269	23637	20329	25416	28478	24211	21699	23024	26507	18651	20712	24274	18347	15767	15428	15429	17108	17381	14786	15633	15271
	Positive	Matched [M+H] to [M+Na] (8.50_1004.77) w/ R^2 = 0.988	982.7823_1004.7656	8.498_8.504				836	785	721	17016	23980	24273	24182	25257	14625	21499	24586	18581	22428	22856	15764	16824	20038	29173	19177	25671	35545	18874	10461	9149	6511	12308	18645	15382	18801	10594
	Positive	Matched [M+NH4] to [M+Na] (8.70_727.62) w/ R^2 = 0.973	722.6619_727.6204	8.707_8.701				815	919	985	10008	8326	12924	8937	13285	11769	11803	11608	8112	9100	9066	7079	7584	7416	6820	4703	4471	5690	4465	3281	3053	3091	3232	3018	3785	2866	3804
	Positive	Matched [M+NH4] to [M+Na] (8.94_887.69) w/ R^2 = 0.971	882.7329_887.6909	8.943_8.939				1411	1294	1657	46705	35631	55803	41759	36372	31818	31040	32653	27752	29580	35295	30685	33999	35323	41362	29943	38845	42783	28979	23474	19750	20022	26927	32655	29597	35473	34099
	Positive	Matched [M+H] to [M+Na] (8.99_1006.78) w/ R^2 = 0.986	984.7982_1006.7817	8.999_8.994				690	755	684	17424	23086	24308	24540	24992	14026	24004	23340	18502	21972	22937	16229	16620	18577	27061	18102	23522	33671	19453	11605	9678	6748	14004	30632	25561	31797	17694
	Positive	Matched [M+H] to [M+Na] (9.15_1395.93) w/ R^2 = 0.994	1373.9486_1395.9304	9.144_9.151				655	852	723	22516	16237	27599	18162	16828	15210	15949	15764	12634	16445	18331	15167	15710	15866	20458	17614	17963	26429	14896	13406	12981	12353	15190	9703	9146	9491	9400
	Positive	Matched [M+H] to [M+Na] (9.21_1421.95) w/ R^2 = 0.986	1399.9641_1421.9460	9.210_9.212				814	764	756	24660	18447	31756	20654	18251	15098	16359	17755	13522	18955	20201	16516	18025	18355	24422	19400	20328	30908	18229	16572	16641	16437	20947	17370	17331	17490	17487
	Positive	Matched [M+H] to [M+Na] (9.22_687.62) w/ R^2 = 0.987	665.6422_687.6247	9.211_9.217				667	924	793	40820	34163	50287	34155	40984	34793	35717	36021	24193	29079	32627	28459	19674	21462	21525	13058	13027	17762	11739	6809	7972	7036	8077	6628	7811	7676	7887
	Positive	Matched [M+H] to [M+Na] (9.28_1447.96) w/ R^2 = 0.988	1425.9798_1447.9626	9.282_9.282				500	520	585	11093	8536	13924	8994	7996	6971	7070	7611	6818	8283	8264	7085	8716	8348	11205	8309	10232	14036	8811	9081	9016	8529	10798	13540	14816	15117	13822
	Positive	Matched [M+H] to [M+Na] (9.51_1397.95) w/ R^2 = 0.987	1375.9638_1397.9462	9.513_9.510				539	757	584	29661	21225	36990	22812	21302	17761	19553	19579	14108	19057	21900	18529	16284	16195	20274	13863	14604	23161	12330	8576	8153	8146	10198	8360	8362	8040	8048
	Positive	Matched [M+H] to [M+Na] (9.53_1445.95) w/ R^2 = 0.956	1423.9622_1445.9474	9.538_9.532				821	1108	1246	42459	33564	50367	36250	35498	31947	33380	33848	28060	35198	38187	32782	32998	32025	37566	32831	34864	45267	30374	25450	25104	24841	27781	21911	22048	21121	21532
	Positive	Matched [M+NH4] to [M+Na] (9.62_850.70) w/ R^2 = 0.971	845.7391_850.6995	9.618_9.621				52890	52119	57906	18438	13132	23866	15504	11387	10665	10443	11286	12782	14460	16471	13650	19360	16873	22744	14738	17487	21623	14337	12235	10321	10873	12619	18696	17224	17458	16000
	Positive	Matched [M+H] to [M+Na] (9.66_1475.99) w/ R^2 = 0.986	1454.0102_1475.9936	9.656_9.663				618	790	666	21971	16467	28829	17087	15650	12676	13461	14200	11697	16176	16725	13455	15464	15687	20299	14304	16343	23832	14152	14119	13468	12814	16685	27575	28126	30928	27302
	Positive	Matched [M+NH4] to [M+Na] (9.66_873.70) w/ R^2 = 0.964	868.7393_873.6983	9.667_9.665				1805	2002	2451	17695	12748	24366	15741	14059	13410	12004	14203	17558	18506	20093	17474	26383	23919	32613	20453	25102	32369	21923	20339	19857	21301	26532	50672	45184	48949	43928
	Positive	Matched [M+NH4] to [M+Na] (9.68_785.66) w/ R^2 = 0.993	780.7056_785.6619	9.673_9.680				4669	4535	4987	19284	14699	24078	16474	11915	10917	11177	12769	15265	14860	16579	13883	20180	17563	22298	17837	20760	27358	18900	23012	21188	21537	24921	42488	37375	38386	37612
	Positive	Matched [M+NH4] to [M+Na] (9.72_926.73) w/ R^2 = 0.932	921.7697_926.7337	9.715_9.722				24160	25212	25801	26676	18571	37961	24289	19804	19232	18083	20285	24394	27092	28075	24597	31223	29220	36337	19373	21661	28179	18201	10121	10316	10326	11408	17673	17355	17569	16494
	Positive	Matched [M+NH4] to [M+Na] (9.72_811.68) w/ R^2 = 0.969	806.7220_811.6775	9.718_9.719				5470	4960	5224	23455	16245	30553	18771	14327	13158	12585	13799	17025	16307	19755	16169	23145	20845	25122	17731	20896	26182	16935	16394	14941	15711	18135	29209	25625	26742	25548
	Positive	Matched [M+H] to [M+Na] (9.72_1437.98) w/ R^2 = 0.972	1415.9969_1437.9801	9.726_9.724				406	621	660	9609	6904	12452	7557	6625	5644	5784	6091	4935	6462	7084	5911	6725	6161	8488	5982	6299	10469	5715	4813	4864	4583	5578	5673	5921	5753	5693
	Positive	Matched [M+NH4] to [M+Na] (9.89_929.75) w/ R^2 = 0.903	924.7888_929.7472	9.894_9.890				35760	33783	35840	16276	12781	19864	14599	13410	13166	11815	13034	14579	16248	16683	14806	16744	16322	19362	12271	13679	16784	12778	8321	8561	8693	9089	12812	11685	10839	9759
	Positive	Matched [M+NH4] to [M+Na] (9.89_773.66) w/ R^2 = 0.985	768.7065_773.6572	9.900_9.891				28851	28999	27794	153442	115378	182172	127884	81901	74316	75415	79126	93449	100618	106869	92307	158473	146188	185416	181782	214808	272225	188171	335022	321522	331884	404911	553481	523078	543485	532442
	Positive	Matched [M+H] to [M+Na] (9.97_1478.01) w/ R^2 = 0.972	1456.0257_1478.0083	9.962_9.969				1381	1863	1516	52341	40050	63612	43777	38921	33321	36152	37508	31306	38880	40975	34788	38404	36187	44990	33656	37779	51648	32494	29686	26978	26487	32727	43976	43629	43672	41592
	Positive		212.121	0.431				0	0	381	0	0	464	497	0	0	0	0	0	0	0	0	0	0	0	0	0	0	0	0	0	551	0	2663	40623	395	0
	Positive		90.9778	0.437				4364	3806	4651	8964	7074	11879	7510	9095	7040	37607	8013	7145	6904	6764	6597	7293	5237	8676	6842	18514	10235	7518	5967	6653	6618	7000	7532	6232	7457	6450
	Positive		226.952	0.438				852	837	1084	3196	2038	4300	2069	2663	1915	12443	2803	2099	1981	2247	2281	2557	1301	3030	1888	5781	3560	1673	1589	2019	2222	1768	2277	1925	3164	1962
	Positive		158.965	0.439				967	763	911	2010	1631	2221	1982	1924	1051	7886	1859	1293	1347	1443	1979	1409	1021	1532	2003	3996	2112	1117	1298	1075	1065	1635	1813	1603	1197	1340
	Positive		192.16	0.441				1683	1927	1703	20010	15868	28748	17765	10139	11703	10096	14796	8196	10190	12991	18998	14003	10887	17235	16345	26995	35718	12728	14464	12040	11807	18230	13503	17538	19799	15971
	Positive		132.103	0.443				5768	5122	4693	11676	6877	8025	9181	9054	5608	3920	6360	10326	12270	8313	6532	14038	17402	6088	12135	6384	6354	11134	12462	19604	11224	13040	16811	14642	10747	16512
	Positive		214.142	0.443				623	467	818	4072	3134	7335	3454	2320	2615	7041	2833	2146	1651	2541	4311	3185	1937	3903	2366	10145	7320	2953	2343	2177	2806	3784	2766	3375	3666	3460
	Positive		175.003	0.445				165	89	66	6320	4512	4854	5885	4843	3918	2898	4482	3696	4932	3983	3144	4659	8863	3138	3393	2437	2683	4359	2191	4491	3000	3844	1550	4346	1329	2746
	Positive		156.044	0.453				4180	2223	2251	4819	4431	4632	5035	3675	3598	2671	3368	4688	5191	3797	3391	5094	6040	3101	4757	3858	3801	5069	3383	5173	5217	4940	3737	4576	3676	5144
	Positive		340.26	0.483				811	259	235	357	469	588	1086	274	25292	367	314	365	581	218	417	523	390	384	367	324	359	488	449	441	585	306	451	401	323	319
	Positive		320.294	0.526				240	119	275	12785	8910	15753	11270	10563	8697	9119	8838	8483	10319	10267	9717	10641	11018	11197	8271	7787	9991	7678	8280	8121	6771	7615	13471	13001	12223	13608
	Positive		348.325	0.597				214	235	229	23542	18427	28294	21417	22914	20180	17594	19471	16455	20291	18938	17886	19773	21280	23122	17563	15985	21017	15829	13101	13431	12823	15937	29903	27825	27483	30501
	Positive		320.243	0.64				430	467	463	651	333	499	509	576	435	3652	1442	442	359	382	2679	462	347	304	470	745	303	375	593	1886	542	11591	4641	477	10750	358
	Positive		357.277	0.648				410	212	364	3712	2470	3719	2579	2865	2218	2212	2325	1293	1654	1836	1542	1572	1926	1777	1780	1837	2459	1626	1959	2181	2186	1913	4851	4269	3730	4313
	Positive		423.199	0.688				422	278	0	514	291	595	0	360	325	318	12710	515	297	474	574	304	4997	243	427	460	161	2665	256	495	237	244	1060	479	252	362
	Positive		331.248	0.728				715	769	677	8872	5629	8875	7698	7029	5156	5132	5328	5417	6517	7281	6734	7845	7576	8352	6927	7237	8822	7465	7498	6684	6822	7420	8898	7994	8392	8496
	Positive		404.22	0.728				950	911	1703	1715	4530	17724	2545	1037	2909	1738	1649	1066	3363	2735	6487	5333	1001	1149	3120	2665	3138	1312	3774	1373	2249	4903	2447	1216	2090	7002
	Positive		431.23	0.735				1524	443	629	31826	90291	266152	52454	19052	53908	35472	38410	19870	65734	52207	126552	100737	20383	27675	69520	64153	67394	36607	91246	23483	32653	110501	60353	29951	42524	150532
	Positive		409.175	0.736				1769	1050	1872	49789	163483	505092	92098	33965	98474	66936	68875	34359	139648	110015	272473	218897	38744	53568	123949	117934	119363	62806	161592	37701	52550	196695	104989	49214	67396	271214
	Positive		445.247	0.74				285	324	171	6920	18492	55465	10630	4173	11424	8318	8426	4318	15044	12510	27146	22869	4535	6371	14504	13747	14798	8209	17406	4515	7652	22667	12291	6582	8197	29420
	Positive		387.193	0.741				1270	1467	1083	69577	233395	982472	121464	41244	131039	84241	89309	45095	179532	142848	389907	297826	46923	65416	167974	158424	162147	86027	228727	47394	70529	284248	146052	70690	93243	408413
	Positive		425.149	0.746				384	125	257	3676	9712	24106	5272	2063	6022	3820	4651	2518	8178	7074	14981	12315	2700	4110	6160	7797	5802	3755	8727	2220	2893	9917	5157	3071	3936	13358
	Positive		418.237	0.75				242	156	286	615	1376	5253	966	407	845	727	5077	456	1379	1176	2723	1786	1879	621	1103	1334	1036	723	1521	448	640	1510	1026	492	410	2350
	Positive		516.343	0.751				161	111	123	524	1063	4146	972	455	1072	562	468	511	1111	746	2036	1820	339	441	1130	1052	962	623	1736	538	813	1849	921	468	660	2825
	Positive		446.252	0.752				292	183	286	2795	7125	22161	4525	1805	4363	3023	3291	1368	6102	5587	11315	8370	2060	2204	5275	6096	5234	2799	7248	2474	2839	8963	4689	2913	3553	11910
	Positive		474.263	0.752				216	168	130	904	1963	7028	1030	378	994	862	649	542	1431	1467	2951	2059	401	490	1433	1565	1434	877	2162	948	732	2535	1275	684	852	3111
	Positive		331.132	0.754				0	200	218	1231	2883	14078	1868	695	2160	1157	1186	965	2395	2170	5092	4419	1036	1166	2274	2102	1633	1133	3465	907	1260	3751	2024	1094	1374	6046
	Positive		749.447	0.762				0	61	61	404	1658	10055	1026	309	686	599	667	353	1257	794	2553	2335	295	437	1243	1500	1385	461	1619	433	552	1613	1190	314	670	2960
	Positive		288.288	0.777				6291	6258	9126	20287	18048	27665	17705	16724	23644	20915	20801	16248	20059	16365	23942	22765	14501	14581	15794	18323	21318	16456	20489	17497	14801	18470	17365	16369	18041	17041
	Positive		306.256	0.799				325	282	261	2632	2314	2203	2521	4800	2019	1940	2371	2357	2666	1561	1758	1324	2629	2522	2519	3121	8842	6946	1490	2788	3209	1726	7294	7474	6078	7609
	Positive		135.115	0.847				1498	1143	815	1284	1013	1625	1309	2149	1486	14880	7994	1053	1186	1426	14279	1962	1960	1166	1316	3425	1441	994	832	9570	2178	39387	14708	1263	33069	1544
	Positive		191.178	0.856				3743	1737	2061	2639	2350	4858	3150	5505	4806	64154	33939	2986	2324	2338	56127	6344	6425	4138	3728	14206	2238	1842	2310	42692	8458	171434	63088	3140	141174	4693
	Positive		297.241	0.866				1625	1185	1304	1265	1309	1767	1323	2683	1545	24146	12298	1558	1083	1124	22931	2888	2765	1693	2010	5420	1579	1372	1170	16168	2728	69057	25784	1359	57231	2491
	Positive		496.308	1.015				472	424	308	3421	3296	3734	2648	2696	2998	3474	3083	2913	2121	3163	2838	2710	3109	3021	2479	3132	3704	3020	3207	2905	2240	2956	2897	4042	2004	1651
	Positive		526.293	1.09				1244	1065	1249	5244	6957	7488	7306	6716	4261	5834	6101	4804	5604	6304	4614	6481	6975	8539	5809	6964	9090	6320	5479	4712	3005	5521	8941	8328	8280	5083
	Positive		522.32	1.12				155	0	128	4532	3861	4846	3420	3581	3988	4439	3741	3454	2580	3984	3295	2853	3500	3185	3270	3150	4781	3169	4378	3710	3054	3648	4669	4447	2148	2375
	Positive		502.294	1.132				1968	2716	2084	9163	10766	12637	11756	11240	7473	10489	10056	9282	10800	11153	9351	9885	11781	13619	10077	11448	15203	10229	8514	8783	5432	9742	16237	18110	16376	10972
	Positive		542.322	1.171				29274	26080	28154	278	264	212	189	208	199	346	293	230	237	371	321	205	126	247	191	220	453	252	215	243	139	182	429	303	452	0
	Positive		528.309	1.223				347	154	395	6383	7188	7067	6987	7005	4540	6725	6578	5898	6679	6855	5508	6094	8183	9951	5966	7702	10022	6336	5194	4667	4103	5613	10966	9584	9519	6739
	Positive		753.515	1.243				112	209	196	298	153	178	178	313	159	167	247	301	217	149	4751	324	147	198	235	243	177	371	584	159	185	113	164	126	130	132
	Positive		282.278	1.248				780	790	852	5698	5768	10643	7329	6248	7148	6729	6631	4754	5414	6504	6844	6189	5804	6925	3719	4696	6382	5460	3547	3475	3223	3830	2335	2649	2660	3254
	Positive		708.488	1.252				456	304	278	689	664	438	441	1372	350	423	629	831	885	494	16037	1064	386	634	371	637	612	345	1617	375	567	624	1112	423	363	655
	Positive		665.464	1.256				354	358	258	457	256	395	327	1194	263	359	594	488	626	275	10465	620	353	510	486	771	560	232	1335	296	474	290	907	323	386	450
	Positive		620.435	1.261				1973	1427	1584	1559	1232	1567	2137	4554	1468	1914	2905	1691	2726	1199	34438	2242	1143	2209	1472	1674	1740	2265	7522	1673	1805	2716	3842	1435	1396	2761
	Positive		530.289	1.278				990	540	634	3141	2525	3745	2805	2199	2525	2718	2270	2405	1956	2956	2504	2518	2675	2541	2276	3145	2936	2662	3818	3141	2863	3642	5562	6449	3434	3347
	Positive		497.343	1.325				35902	32913	33668	7185	8399	9387	8543	9124	6257	9548	9505	7956	8432	9047	6232	6855	8464	10419	7071	8168	10153	8302	4738	4071	3162	4731	5507	5203	5566	3780
	Positive		586.309	1.452				12377	11323	14731	331	252	312	447	446	246	365	401	234	319	194	202	257	291	214	390	226	550	321	190	298	261	341	372	371	406	304
	Positive		330.335	1.462				641	724	863	5141	4861	6838	6041	3597	3181	5295	3309	10392	4637	3549	5421	4977	8973	10372	2142	10620	3658	2757	6782	3748	8701	3481	7360	8482	8890	3216
	Positive		480.31	1.511				548	473	423	25931	29540	31054	30803	34227	21636	30754	32592	26336	32559	30874	22784	23660	28379	33841	25675	30156	38205	25937	18470	15522	12123	21573	39966	32860	37833	29524
	Positive		524.341	1.522				972	1526	1350	9946	10289	10610	9167	9495	8289	10794	9971	9364	7672	10178	8403	8503	9312	10700	7962	8846	11928	9247	7707	7671	5796	6967	7335	7384	5666	4395
	Positive		766.53	1.563				888	501	549	2846	3052	4406	2602	2203	2740	2644	2552	2794	1598	2212	1242	4338	3949	3329	1193	2341	2224	2282	2723	2633	4209	2138	3575	2467	2684	2074
	Positive		523.358	1.567				6756	59415	6658	8749	15667	8783	17251	7476	5747	7813	6989	5513	6213	5721	5287	5028	6595	21598	5203	4838	7110	4745	4137	4155	3874	4394	20845	18791	4331	3597
	Positive		722.504	1.574				772	700	766	3705	3982	5436	3250	3077	3608	4453	3422	3292	2740	2978	1450	6257	5274	4306	1703	2907	2740	3224	3655	3999	6828	2405	5046	3944	4713	2832
	Positive		678.478	1.581				916	717	651	4723	4842	7007	4289	3672	4593	4934	4715	3861	2992	3258	1993	7061	7507	5399	1940	3367	3621	3962	4643	4187	7427	3268	5779	4535	4829	3732
	Positive		634.451	1.589				937	627	816	5718	5696	8345	4504	4672	5363	5060	4555	5405	3683	3549	2243	8107	8016	6165	2286	4367	3852	4478	5352	5811	8471	3289	7229	4706	5263	4542
	Positive		590.425	1.598				1145	819	1168	6147	5682	7757	4737	4567	5423	5966	5178	5383	4244	4276	2624	8989	7958	7424	2660	4296	4137	4418	4775	5794	9351	4179	7829	4994	5968	4349
	Positive		546.398	1.612				385	0	733	5979	5570	7806	5088	4160	5455	6069	4767	5424	3504	4179	3210	8111	8029	6249	2548	4516	4610	4123	5326	5339	9217	4120	7042	5480	5519	4478
	Positive		502.371	1.618				946	1033	1082	5698	4924	6819	4511	4219	4950	5301	4420	4384	3065	3663	2818	6777	6351	5468	2785	4139	4372	4426	4762	5562	7305	3640	5894	4352	5456	3889
	Positive		356.351	1.624				260	330	148	1917	2003	3215	2851	1267	1457	2426	1733	4844	2568	1672	2590	2068	4721	4253	907	4760	1810	1433	1377	1550	3685	1213	4032	3887	4233	1313
	Positive		458.346	1.625				857	792	1155	4576	4453	6348	3713	3875	3660	3717	3884	4024	3199	2991	2540	5636	5050	4904	2646	4344	3607	3117	3657	4538	5411	3239	4269	3941	3656	3134
	Positive		550.35	1.684				1230	686	875	19301	16023	19963	14471	16496	14880	20274	15407	13818	12964	17491	13690	13961	15008	15455	13447	15376	22973	14577	20703	18280	13692	17458	22364	27213	14861	12556
	Positive		438.3	1.71				1134	1178	1281	8287	6858	9450	6741	6442	5948	6051	6068	4818	5348	5413	4448	5820	5831	5834	6279	6306	8097	5793	6222	5320	5544	6189	7072	7359	7392	6900
	Positive		508.304	1.737				672	174	468	6740	6050	8003	6088	6466	5846	7181	5947	5789	6156	6544	5101	4757	5319	5620	5372	6056	8410	6201	7817	6186	4977	6929	10393	9992	6652	7139
	Positive		688.519	1.848				4301	1585	722	7259	3385	3932	3575	1876	1947	3316	2974	3208	3053	2469	1639	4066	4809	3475	1129	3856	4314	3664	3889	4453	3781	2192	4983	3026	2843	2273
	Positive		644.493	1.86				5454	1767	1045	9905	4527	6063	4040	2613	2974	4671	4151	4267	3975	3076	2276	4594	6697	4451	1618	4781	6041	5199	5593	5859	5795	2717	7226	4910	4302	3460
	Positive		600.467	1.871				5878	2142	1643	12061	5570	7082	5867	3967	4284	6249	5480	5510	5818	4276	2804	7000	9485	7014	3113	5424	7254	6747	7378	7957	7460	3966	9003	5415	5982	4563
	Positive		429.262	1.875				300	302	257	3906	4163	6144	4836	2865	2309	2681	2689	2958	4537	4415	4619	3148	3729	3463	2341	1947	3077	2478	1613	1399	1266	2048	1347	1509	1723	2093
	Positive		556.441	1.883				8087	2961	2094	13486	7260	9693	7851	5339	5239	8254	7820	6951	5747	4936	3033	9680	11703	9263	2489	7643	8033	7599	8528	9879	9398	4267	10708	6583	7423	5442
	Positive		512.413	1.893				7053	3543	2688	15209	8207	11290	8861	6643	6296	11332	8196	8360	6847	6265	4026	11090	13197	10022	4263	7956	9811	9212	10358	10382	12126	6322	12595	7781	7595	7202
	Positive		468.389	1.905				7086	3378	2422	13782	9495	11798	9044	7484	6459	10655	10331	8221	7005	6385	3546	11267	13264	10652	4341	8190	10588	9581	10288	11229	12543	5611	11982	7146	8943	6556
	Positive		424.363	1.916				5718	2899	2299	10863	8865	9873	7685	7086	5527	9947	8203	7777	5990	6113	3653	10279	12438	10092	4019	7886	9120	8617	10192	9964	11299	5848	12237	8099	8255	6869
	Positive		380.336	1.923				4297	2209	2617	6294	4993	6476	5359	4295	3849	5114	5018	5476	5300	4249	2894	6300	8378	5229	3490	5256	5865	5648	8084	7026	6596	4101	6847	5556	5473	3740
	Positive		529.353	1.984				467	292	393	8811	8707	8833	6523	5095	3766	8523	4823	4120	7765	6066	4019	9898	8724	8373	6409	8845	8024	5918	9083	8865	7856	8912	9404	8797	8807	8877
	Positive		360.362	2.109				2310	2312	1468	15321	11944	20117	13202	16041	15257	12217	12153	10546	10409	10665	11379	11229	10233	11436	10082	11024	10791	9046	7296	7230	6939	7889	17901	15816	13492	13911
	Positive		358.366	2.184				966	850	869	2481	2566	3957	2853	2108	2171	3025	1608	4425	2587	1895	1427	2124	4261	3703	1402	4334	2797	2161	4483	1969	4476	2061	3676	3529	3646	1750
	Positive		104.106	2.203				14558	18203	26679	3790	3196	5772	3616	5437	5234	4855	4823	4048	5418	5022	4014	5899	5264	5800	3978	2825	3636	2460	2974	3330	2634	2263	3786	3474	3225	3382
	Positive		353.266	2.5				552	367	421	2245	1237	2314	2190	1545	1338	1288	1422	1399	1799	1326	1450	1910	2520	2604	2726	2247	4813	3511	2008	2650	1521	2257	1842	5023	2804	2585
	Positive		429.263	3				891	422	920	6221	5122	6847	5418	4623	4598	4168	4941	4836	4711	5193	4638	5015	4939	5876	4803	5546	6800	4918	4509	4811	4357	5389	6779	5442	6659	6448
	Positive		441.334	3.013				805	669	725	7482	6415	9158	7769	6582	5270	5690	6330	5516	6699	6540	5593	5974	6399	8078	6227	6078	7627	5564	4491	4948	5660	6170	6361	6407	5853	5383
	Positive		511.286	3.121				826	621	489	3451	2218	4414	2842	2250	1911	1839	1990	2579	2513	2393	2108	2769	2892	2457	2595	3025	3346	2543	2422	2046	2040	2025	1904	1560	1436	1272
	Positive		536.406	3.202				1403	1018	1073	4878	3932	5350	4122	4646	3714	4132	4428	4273	4253	3838	3807	4714	4301	5092	4478	4249	5291	4072	4243	3821	3717	4213	5146	5077	4276	4476
	Positive		790.562	3.217				935	953	990	1700	3289	2576	2732	3066	1652	4328	3413	2583	3277	3172	1886	2319	2757	4019	2469	3924	7053	3314	2365	2412	1241	2370	4323	3834	5366	2289
	Positive		377.27	3.227				24399	21394	23416	2338	0	3437	2293	0	0	0	0	1859	0	1903	1681	2620	0	0	0	2426	2599	0	1822	1942	0	2478	2555	2829	3012	0
	Positive		399.252	3.233				21042	22024	20214	0	2143	2824	2021	1570	1936	1988	1225	892	2341	2145	1986	1526	2245	2550	1922	2231	2360	2116	2427	2189	1906	2530	2635	2321	2444	2431
	Positive		538.425	3.237				2189	2258	2269	6909	5094	8045	6029	7087	6041	6407	6317	5053	6817	6160	5419	5685	5805	6381	5243	5046	6318	4945	4221	3985	4025	4227	3810	3941	3575	3427
	Positive		817.579	3.258				0	538	416	977	1605	1213	1361	1692	956	2051	1783	1257	1999	1963	1109	1198	1635	2318	1415	1983	4097	2275	1069	913	825	1130	1607	1252	1898	887
	Positive		494.363	3.281				471	517	684	6203	4978	7081	4823	4879	4092	5068	4392	3893	4676	4851	4344	4889	5093	5745	4941	5736	7054	5614	5163	5276	4786	5742	6919	6396	6042	6343
	Positive		425.336	3.292				895	393	935	3412	3440	3697	3794	3825	2845	4914	4053	4100	4611	4274	3335	3804	3787	5245	3743	4014	4732	3569	2405	2381	2180	2839	3878	3332	3351	2828
	Positive		367.335	3.292				538	557	478	23212	23366	27718	24658	27086	18430	26938	26948	22040	26282	26184	19525	20189	22310	27227	23091	25362	31279	22938	14279	13899	12444	15688	23033	18023	20847	17476
	Positive		385.347	3.296				399	520	375	15834	14777	18885	15693	17005	11314	15230	16878	12474	15766	15194	12888	13198	13349	16320	11896	15223	20378	13316	8873	8221	8272	10719	13366	11985	12731	11610
	Positive		823.657	3.336				173	0	67	54517	54503	58656	56794	62757	44667	52342	49752	43834	57511	52508	45141	51107	53094	64212	39455	41425	56474	35880	21387	22052	20232	27869	40360	38184	40754	35052
	Positive		439.304	3.34				0	0	0	4110	4702	3773	4205	4602	4205	4749	4271	3850	5004	4262	4192	5307	5484	5385	3758	3742	4327	3959	3167	3591	3144	3865	3969	3374	4184	4220
	Positive		788.556	3.368				0	0	0	0	2797	2322	2607	3090	0	3458	3567	0	2826	3046	1671	1982	1862	3900	2602	3794	6725	3525	2397	2362	0	2561	4577	4292	5430	0
	Positive		814.561	3.383				1267	1171	1181	1734	3425	2435	2947	3392	2018	3883	3599	2849	3499	3202	2185	2545	3037	5115	2967	3789	7788	3553	2318	2225	1737	2128	3088	3091	3924	1708
	Positive		429.242	3.417				36574	36092	38359	18553	16625	18504	15659	16641	14970	15157	16419	15022	18412	16340	16126	18845	17102	18362	18376	17649	20323	17510	16486	16876	17496	18754	19032	20586	18573	18293
	Positive		93.035	3.417				7879	7275	8533	1410	1233	1554	1156	1068	921	1144	1081	1240	810	1207	1294	1404	740	1416	1344	1455	1673	1408	1026	1197	1213	1656	1358	1562	1693	1328
	Positive		113.132	3.418				155112	135440	150144	21609	16895	27595	19660	15935	15802	15190	16634	17311	16290	18626	17772	21018	20423	22192	18766	23557	24863	20054	19728	20572	20628	23633	25314	24165	26997	24905
	Positive		520.436	3.419				6023	6143	6921	4564	4517	5292	4740	4281	3498	4404	4246	3905	4635	4227	4202	4561	4708	4734	4675	5067	5737	4699	4666	4696	4816	5132	4649	5144	4492	4848
	Positive		450.354	3.419				16627	17841	16013	14777	13943	16817	15372	13918	15515	13223	14619	14802	13499	14440	14425	15994	15982	16125	15467	16078	16508	16729	15833	15410	15301	16046	15813	16595	16207	16615
	Positive		71.0866	3.419				70102	58699	63591	10387	7157	12649	9388	6501	5635	6368	6847	7026	6775	7973	6386	8172	7762	9650	8527	8027	12224	8606	9795	9784	8815	10233	11453	10965	11485	10794
	Positive		449.339	3.42				17823	19912	18655	17816	17174	20405	18577	18452	19123	17674	17861	17672	18145	17915	17246	18982	18622	19710	18984	19078	20871	18007	18569	18392	18658	18090	18531	19957	19033	19824
	Positive		261.148	3.421				58133	52070	55741	8782	7347	10307	7803	6313	6255	5939	6196	6920	6742	7074	6394	8028	8221	8682	8552	8798	10164	8139	8471	8488	8618	8529	11185	10092	10019	9770
	Positive		167.036	3.421				101624	87634	99250	16036	11435	17003	12521	9978	10371	9277	10822	10047	11094	12806	10435	12933	13087	13880	13712	14567	15886	12966	11728	11621	12539	13999	16248	16654	16600	16597
	Positive		478.357	3.423				8299	8172	7531	7462	6208	8028	7102	6017	6640	5996	6671	6834	6806	7267	6535	7650	7631	7633	8275	8243	8085	7890	7366	7307	7313	7486	7752	7215	8154	7380
	Positive		451.361	3.424				5136	5093	4732	4400	4646	4494	4961	5010	4548	3600	4335	3977	4348	4324	3953	4702	4913	4405	4573	4644	5740	4165	4959	4604	4426	4990	4987	4800	4807	4659
	Positive		783.573	3.439				4704	4691	3993	4806	4540	6094	4563	4399	5124	3688	3849	4387	4501	4677	4533	5231	4583	4426	4998	4837	5523	4875	5664	5125	4690	5436	6357	6078	4622	5776
	Positive		748.545	3.497				1062	867	861	5715	6196	7838	5991	5859	4132	6039	5503	4820	5397	5350	3771	4285	4197	4837	3546	4152	6239	3743	2205	2018	1925	2620	4836	4459	5150	3602
	Positive		748.557	3.522				545	622	508	5715	6196	7838	5991	5859	4519	6039	5503	4077	5397	5350	3666	4285	4197	4890	4023	4132	6239	4025	2493	2268	1936	2923	5262	4508	5153	3696
	Positive		606.449	3.525				807	1121	795	6300	5407	7825	5743	6347	5292	5243	5999	4304	4571	4829	4728	4338	3991	4444	3661	3607	4604	3592	2201	2273	1974	2292	1603	1555	1654	1385
	Positive		658.55	3.525				0	0	0	7289	5422	7978	5921	6828	6119	5876	5697	4745	5912	6217	4994	6158	5014	6285	5397	5348	6818	4837	5028	4933	4101	4490	10657	9054	10175	9952
	Positive		746.539	3.542				535	413	362	3474	5636	4411	5200	5929	2887	7175	6449	4285	5705	5346	3445	3414	3884	6393	3586	4649	9508	4113	3255	2867	2664	3018	6063	5270	6228	3108
	Positive		772.589	3.605				0	0	0	5390	9377	6285	8754	9933	5302	11307	10392	8978	9531	9094	6251	5552	6843	12555	6245	8775	10229	8199	5251	4968	4830	5514	8678	8762	8310	5573
	Positive		634.552	3.619				198	242	258	5728	3665	6570	3810	4874	4110	4138	3883	3150	3863	4325	3443	3804	4517	4672	3821	3898	5882	3895	3638	3389	3491	4364	9145	7543	9320	8896
	Positive		790.562	3.62				5323	4835	4783	1952	2328	2234	2192	2839	1735	2273	2197	1980	1699	1981	1783	1859	2059	2719	1862	2499	3828	2369	1377	1110	959	1613	3244	2475	3319	1733
	Positive		772.574	3.632				0	0	0	0	5503	0	5256	7461	0	8388	8868	4121	6024	5716	0	0	0	8088	0	6004	11350	5954	0	0	0	0	7658	6925	7961	0
	Positive		722.535	3.639				936	1251	932	4713	4021	5117	3864	4044	3322	2798	3190	3175	3053	2942	2602	2445	2407	3270	1833	2271	2293	1756	1652	1548	1735	1928	3309	2958	3225	3062
	Positive		774.568	3.641				56408	53193	55167	4602	5012	5398	4947	5676	3269	5694	5112	4219	4998	4549	3665	3624	4386	5776	4034	4446	7592	4468	2588	2997	2160	3147	5243	4648	5428	2822
	Positive		796.548	3.665				8506	9259	8389	1887	1873	2204	2073	2113	1287	2533	2080	1881	2059	1713	1752	1573	2020	3134	1732	1920	3568	1568	1308	1457	1067	1375	3393	2793	3146	1617
	Positive		822.564	3.697				15633	15457	15927	2018	1968	2394	2140	2550	1739	2518	2181	2121	2664	2474	1756	1961	2240	3095	1983	2050	4067	1991	1241	1141	1073	1245	2273	2182	2422	1433
	Positive		558.522	3.699				0	400	0	11833	8889	11678	9344	8513	8460	9320	8239	7599	8572	8646	8477	8557	8486	10217	8254	8438	10183	8630	6497	6293	6513	6722	9043	7560	8142	7603
	Positive		650.476	3.707				463	653	574	9799	7516	12015	8536	6407	5362	5633	6585	4401	4345	4618	4252	3824	4033	4879	3784	4509	5417	3196	4147	3871	4410	4087	7773	6898	6598	6912
	Positive		762.582	3.708				259	399	399	4536	3486	5345	3563	3531	3222	3839	4073	2977	3714	3654	2860	2816	2688	2948	2583	2410	3987	2776	1917	2264	2611	2393	2398	2425	2478	2551
	Positive		798.562	3.713				35093	33693	34942	3169	4272	3695	3564	4185	2571	5320	4273	3500	4343	4275	3085	3351	3656	5706	3264	4351	8677	4238	2634	2320	1657	2752	4561	3761	4437	2573
	Positive		760.577	3.729				877	1669	1558	4126	3454	4499	3923	3243	3154	3759	3860	3149	3250	3940	3110	3388	3007	3973	3010	3580	4451	3165	3474	3157	3024	3292	3573	3468	3766	3807
	Positive		584.538	3.733				0	0	0	11611	9522	15089	9873	12092	9540	9607	10216	8623	10345	11628	11576	10014	9357	11321	9239	10864	13185	9637	9237	9321	8769	10089	16042	15198	15346	15827
	Positive		622.48	3.739				269	431	256	21045	16526	25436	18327	16506	13393	14112	13365	14353	15726	17364	14777	16713	17101	19402	17724	17534	22474	16075	15052	14356	14795	15950	19321	17664	18615	19256
	Positive		385.345	3.748				770	542	467	4460	4924	4702	4795	5759	3328	5225	5139	4060	5667	4910	3744	4291	4954	5903	4404	5163	6070	4624	2389	2287	1625	2691	4167	3291	4483	3166
	Positive		566.455	3.748				1837	1783	1797	11248	9527	15554	11600	8673	8133	8123	8410	8011	9478	9303	7996	9313	9401	10151	8446	8706	10643	7857	7127	7242	6069	7134	5802	6290	6518	6680
	Positive		732.55	3.756				579	514	583	1415	2037	2072	2000	2271	1507	3034	2420	1865	2295	2622	1450	1526	1842	2659	1712	2718	4087	2243	1649	1589	983	1366	1690	1717	1897	1235
	Positive		592.47	3.776				2968	3026	3359	25324	19804	31131	23060	19501	16929	17007	17025	14964	17733	19031	16688	19107	18006	20799	18903	17487	22415	16647	17816	16417	15409	18863	10355	10923	10655	11637
	Positive		676.492	3.792				481	449	450	11814	8878	12755	9582	7195	6771	6735	7289	4552	5117	4974	4200	3654	4304	3939	3208	3101	4102	2842	2203	2363	2097	2333	5399	4201	4707	4526
	Positive		800.578	3.793				16871	16646	17665	3234	7061	4642	3701	8159	3509	3631	3744	5691	4089	3493	2625	3185	3814	12137	6255	4159	6022	3902	2683	1979	3508	4161	6659	3939	3876	3168
	Positive		648.494	3.811				338	305	154	4854	4227	6237	4206	4436	4133	3929	3907	3397	4265	4653	3770	4892	4594	5141	4539	4432	5526	4201	3860	4084	4115	4642	4561	5125	4547	4176
	Positive		661.516	3.839				0	0	0	13123	9426	14992	10929	7970	7640	7677	8032	6939	8310	9071	7716	9232	9032	9425	9433	8492	11060	7873	6500	6619	7105	7605	6532	5938	5682	6396
	Positive		824.578	3.848				8460	8338	8223	3887	2994	4256	3760	3046	2425	3410	3205	2593	2930	3292	2714	2964	3129	4223	2888	3409	4805	2929	2132	1812	1545	2252	2527	2541	2949	2068
	Positive		822.564	3.871				13778	12391	14118	2191	1919	2814	1768	2026	1560	2002	1812	1481	1919	2371	1611	2006	2069	2640	1779	2259	3850	2010	1356	1431	1147	1429	2272	1775	2325	1643
	Positive		547.474	3.872				899	625	789	9536	7251	10811	7884	6507	6542	6286	6353	3727	5085	5451	4966	4639	3364	4056	3219	3080	3913	2690	1505	1680	1142	1643	2559	2474	2251	2573
	Positive		799.567	3.874				17500	17576	18548	2382	2296	3476	2488	2795	2020	2311	2177	2141	2221	2773	2052	2292	2219	3363	1844	2336	4552	2197	1490	1258	1197	1462	2089	2056	2459	1622
	Positive		823.568	3.877				7049	6194	7065	962	1046	1556	1040	1032	836	1359	1014	920	1078	1336	1094	1174	1300	1622	1129	1103	1531	972	731	872	681	751	1316	1082	1193	916
	Positive		792.576	3.892				684	588	867	5611	5382	6012	4822	5110	3807	4111	4549	3897	3884	5092	3884	4473	4890	6474	4460	5622	8437	5068	2682	1970	1577	3655	9885	7870	10118	6310
	Positive		719.567	3.893				1244	1232	1135	4349	3371	4912	4323	3315	2554	3159	2987	2727	3100	3311	3358	3519	3541	4164	3530	3801	4800	3809	3343	3050	3486	3745	4163	3697	4033	3812
	Positive		702.511	3.9				565	857	728	9374	7810	10658	7838	7462	5909	5682	6100	4696	4245	4319	3795	3046	3320	3125	2387	2239	2901	2312	1985	1650	1648	1993	2791	2382	2694	2768
	Positive		777.582	3.903				667	433	659	18528	15667	22579	16820	18210	15605	16127	17093	13849	17553	18379	14090	13594	14495	17221	13156	12585	17477	12114	6833	5925	5391	7308	13828	12353	13905	11461
	Positive		776.577	3.916				855	724	624	40402	34066	46374	36047	38138	32345	36648	38263	31747	35195	36723	30486	30460	29988	37264	26991	27189	39429	25134	13355	13281	11194	14932	29731	25614	30129	22063
	Positive		798.562	3.925				36814	7036	35490	6119	5050	6516	5292	4871	3356	5014	4985	4185	4658	4970	3998	4173	4707	5158	4008	4260	6537	3599	2201	2382	2095	2769	4055	3837	4576	3463
	Positive		687.532	3.938				2076	1620	2115	3228	2872	4317	3538	2260	2176	1831	2399	2246	2634	2740	2328	2993	2532	3131	2678	2929	3640	2722	2345	2480	2340	2634	2055	2362	2418	2142
	Positive		803.595	3.939				1374	1352	1339	2799	3603	4323	3275	3862	2492	4008	3956	3103	4161	4149	2942	2893	3748	4588	3178	3943	6372	3447	2050	1786	1160	2476	3251	2960	3661	1954
	Positive		774.566	3.945				1144	915	1063	10503	17553	14517	16018	20485	9507	22736	20974	14848	17420	18287	10884	12178	13906	22562	12923	16714	34600	16483	11919	10315	7382	12494	27944	24333	28973	11688
	Positive		818.592	3.952				2412	2424	2567	3300	3392	3894	3121	3118	2591	2896	3573	2877	2876	3881	2802	3171	3307	4362	3253	3874	6050	3540	2024	1420	1019	2214	4221	3159	4222	2246
	Positive		802.592	3.963				28300	25451	27341	5997	7011	6844	7377	8004	4660	8911	8171	6950	8186	8203	5580	5566	7183	10067	6987	8151	13125	7706	4487	3586	2587	4614	6641	6312	8646	3637
	Positive		636.496	3.978				404	353	377	22230	17004	26597	18447	19455	16558	17555	20864	17171	17026	18567	16090	19353	17786	22741	17001	15129	22034	16117	14556	14678	13938	15257	17471	15086	15719	15813
	Positive		800.578	3.99				13216	13627	12854	6133	10887	8486	10465	13597	5983	16285	13479	9480	12243	12591	7250	8164	9034	17558	8853	12841	27898	11898	7524	6490	5222	7261	12040	11498	13937	5397
	Positive		850.595	4.028				5917	5197	5316	1294	1408	1512	1327	985	969	1303	1187	943	1285	1213	1003	1049	1210	1474	1078	1164	1717	1050	863	857	697	868	953	1149	971	767
	Positive		717.551	4.033				1869	1604	1740	9165	7392	11662	8476	6996	6021	6713	7081	5603	6501	7764	6884	7829	7863	8653	8242	7941	10119	7840	6631	7806	7168	7419	8681	8760	8696	8514
	Positive		586.555	4.041				321	249	0	29896	24303	36621	25392	25231	22811	23484	22631	21126	24170	24696	23555	25448	22960	28412	21558	22893	30427	22007	15928	17391	17448	19244	23575	23432	22575	21268
	Positive		634.48	4.047				718	571	598	6019	4999	7288	6014	6035	5287	5830	5360	4537	5161	5299	4741	4798	4287	4594	3234	3606	4010	3073	1919	2044	1895	2103	1038	1080	984	1087
	Positive		662.51	4.053				0	418	0	10211	8250	11188	7686	9738	8796	7898	9840	8520	8788	8602	7091	8817	7910	9968	7989	6815	11098	6659	7310	7096	7139	7135	8438	8297	8765	8541
	Positive		784.582	4.064				11828	10520	10600	1970	2065	2439	2073	2076	1586	2456	2063	1866	2084	2523	1723	1987	2019	2582	2129	2453	3844	2389	1621	1405	1718	1716	2294	2621	2172	1532
	Positive		728.527	4.064				1129	0	0	8735	6732	10707	7821	6579	5792	5872	6531	4881	6229	6007	5772	5444	6017	6722	5007	5052	6340	4811	3889	4700	4457	4777	5685	5416	5401	5914
	Positive		785.585	4.074				5992	5065	5356	1398	991	1974	1166	1076	942	1394	1135	1195	1363	1190	1103	1327	1389	1517	964	1194	1787	1228	1431	880	806	963	1151	1160	1597	947
	Positive		612.57	4.076				310	280	0	32883	25468	42851	30016	33062	28680	29462	27572	24942	26919	31276	28816	28240	24998	31329	26296	26735	34146	24464	22898	22479	24103	25893	44138	40177	44117	43804
	Positive		717.539	4.078				637	621	757	3024	3247	11662	2949	2834	2220	2685	2382	2205	2371	3497	2907	2221	2505	3778	2380	2096	3540	1640	2078	1310	1945	3032	2384	1829	1902	1926
	Positive		712.526	4.094				387	444	327	4091	3430	5265	4452	2836	2854	2222	3036	3553	3579	3389	2797	4869	4588	5734	5343	4423	7525	4692	3785	3581	3494	4038	5799	5524	5506	4681
	Positive		827.602	4.094				8679	7086	8238	1201	784	1531	1470	1071	819	918	1109	890	1121	1053	802	1004	1124	1376	1010	1148	1620	1004	639	707	530	926	997	1011	795	766
	Positive		385.277	4.099				393	430	619	3848	2629	4001	3334	2616	2498	2228	2596	2449	2698	2860	2871	2849	2948	3719	2471	2573	3526	2240	1669	1954	1933	2291	2456	2083	2408	2071
	Positive		750.56	4.103				391	400	451	11274	8559	13293	9395	8915	7785	7760	8463	7154	7651	7869	7833	4032	7285	8231	5955	6036	7794	5135	3900	3877	3487	3756	5600	5371	5797	5564
	Positive		758.55	4.123				449	440	472	2340	3486	3353	3937	3643	2375	4413	3847	3410	3682	4075	2948	2853	3111	4462	2731	3608	6141	3454	2284	1809	1815	2213	2884	2611	3394	2054
	Positive		690.508	4.135				576	526	512	4554	3744	4237	3579	3623	3098	3461	3374	2390	3064	3547	2609	2640	2932	3147	2540	2553	3264	2495	2506	2236	2201	3084	3048	3291	3255	3502
	Positive		339.293	4.148				0	0	0	11423	8664	13341	10586	8221	7600	7119	6923	6111	7512	7278	6827	7456	7387	8445	6976	7039	9043	5867	5239	5462	5114	5430	6271	5857	6006	5970
	Positive		311.257	4.153				577	712	520	8925	6990	10628	8025	6661	6443	5935	5663	5025	6467	6457	6309	6457	6265	6448	5570	5299	7615	5336	4741	4177	4482	4686	5093	4593	4826	4629
	Positive		722.532	4.155				796	949	817	12498	10066	16302	11836	9861	9347	8788	9017	8252	9771	10718	9006	11272	10555	11586	10664	9872	13546	9160	8248	8993	8275	10194	11693	10977	11219	11329
	Positive		788.608	4.164				720	740	788	5320	4569	5808	4626	4720	4113	4490	4368	3558	4422	4216	3729	4112	4020	5102	4483	4602	5968	3948	3693	4552	3664	4600	4505	4280	4364	4499
	Positive		769.497	4.195				0	0	0	7100	5564	8247	5492	4525	4654	4259	4205	3429	4427	4821	4101	4426	3799	4791	3686	3631	5469	3293	3017	2946	2968	3899	5600	5069	4487	5084
	Positive		523.472	4.198				371	290	352	10192	7925	10415	7651	5078	4134	4212	4783	3335	3932	4808	4140	4629	4150	4724	4412	5111	6572	4281	5957	5406	5352	7800	9649	10257	9934	9379
	Positive		725.54	4.203				2500	2546	2771	4771	3089	5840	3383	2498	2960	2478	2546	2097	2756	2839	2521	2752	3025	3161	2845	2698	3457	2355	2032	2525	2471	2639	3048	2848	2836	3053
	Positive		703.56	4.204				23497	21650	23384	26009	20456	32565	22317	18428	16567	15767	15438	14294	18669	17534	16373	18339	19280	21442	19298	19853	25170	17028	14599	16778	15646	17781	16813	16233	14781	18048
	Positive		768.481	4.206				0	0	0	10053	7305	14530	8270	8196	7093	7563	7294	6038	6895	7930	6192	6228	6452	7366	5438	4500	7046	3907	4521	4552	5098	5737	9461	8536	9161	9358
	Positive		810.597	4.207				4819	4513	4619	3191	2492	3603	2909	2645	2122	2294	2162	2062	2232	2500	2094	2411	2447	2829	2589	2585	3736	2576	2392	2331	2281	2528	2142	2376	2666	2290
	Positive		623.5	4.208				843	440	0	8242	6228	9848	6553	4107	4049	3930	4360	3986	5070	5007	4361	5693	4728	6521	4857	5344	5886	4653	3924	3506	4273	4885	7026	7616	7284	6939
	Positive		770.524	4.224				0	0	202	3172	2460	4521	2899	2346	2276	2484	2543	1862	2251	2845	1905	2558	2498	2759	2522	2124	3026	1863	1900	1824	1837	1941	2704	2498	2293	2299
	Positive		760.578	4.225				855	1100	834	3617	4552	4267	4585	4947	3344	5728	4949	3851	4955	4875	3820	3121	3641	5597	3643	4629	7860	4336	3466	2864	2751	3585	4443	4257	4979	2952
	Positive		775.567	4.226				690	551	596	2518	3105	3176	2773	3378	2072	3642	3182	2431	3298	2960	1974	2019	2436	3877	3075	3256	5331	3066	2699	2048	1593	2232	4913	3750	5081	2555
	Positive		748.547	4.243				1526	1415	1363	17780	14297	20869	15373	12672	10845	11965	11422	10291	10998	13331	11017	13456	14140	15825	11928	12231	15870	10640	10030	10188	10453	11379	13600	12105	12071	13727
	Positive		704.557	4.243				4319	4105	4278	1408868	1146637	1660203	4352	4280	1045670	0	3592	803283	3751	1018542	3419	3675	0	4898	3683	3741	4807	4073	3547	3103	3040	3430	0	3300	3964	3810
	Positive		774.564	4.246				9161	8773	9087	5116	5512	5924	5911	6251	3223	6952	6383	4685	5548	5858	4203	3916	4509	7191	4476	6240	11204	5692	4215	3772	3088	4758	8887	8232	9377	4446
	Positive		429.372	4.246				3599	3807	4562	16328	12902	16516	12684	10344	8984	9141	9117	8559	10646	10261	9768	12618	13459	13043	13162	12408	15620	11908	11225	11709	12520	13405	13998	13640	14556	14879
	Positive		650.513	4.247				244	313	233	8634	7246	10393	7480	7742	6365	6752	7169	6341	7414	7032	7126	7688	6897	8035	5389	5798	7674	5391	4657	4224	4079	4325	4167	4767	4379	4666
	Positive		448.385	4.252				1761	1674	2270	4364	3625	4387	3658	3358	3273	2907	3007	3492	3751	3805	4223	4389	4489	4405	4523	4331	4790	3643	3871	3988	3378	3823	4150	4072	4310	4292
	Positive		470.365	4.255				1838	2760	2844	3972	4145	4393	4118	3878	3832	3654	3314	3657	3930	4478	4073	5133	5211	5046	5355	4983	5773	4705	4492	5044	4962	4864	4803	4155	4739	5025
	Positive		184.076	4.256				1188	1227	1291	4281	3680	5673	4770	3743	3527	3315	3631	2932	3613	3703	2833	3337	3366	3520	2520	3103	3261	2891	2110	2402	3037	3310	4038	2447	3276	3460
	Positive		791.536	4.264				1707	1775	2018	6825	5891	8438	5820	5880	4789	4652	4973	4645	4925	5837	4983	5407	4768	5936	3899	4736	5448	3648	2290	2424	2312	2908	3265	2986	3002	2767
	Positive		831.503	4.265				0	0	0	20600	14929	21730	15223	12151	10016	10995	11387	8697	10445	11737	9801	9306	7967	10383	8829	8650	11331	7591	6606	6471	6336	7954	10429	9913	10003	9815
	Positive		716.524	4.266				491	453	249	5864	4699	7412	5486	4875	4192	4160	5221	3638	4499	4660	4143	4385	4590	5002	4214	3874	5349	3811	2465	2413	2565	2867	4222	3538	4354	3558
	Positive		549.486	4.268				1070	828	1023	103812	78131	117618	80014	57687	51350	56120	56757	42099	51715	59667	49147	48495	42860	53217	45009	48183	61955	41971	35228	33962	33988	43079	56039	52317	53319	52287
	Positive		777.574	4.274				498	370	446	5162	4140	5357	6644	4885	2384	7540	4432	3779	4057	4335	3844	3014	4100	6861	4046	5541	11305	5090	3554	2854	2202	4451	8519	7326	9062	2627
	Positive		826.55	4.279				0	0	0	11078	7244	13764	8704	8444	7564	7158	8022	4890	7278	7000	6574	6006	5919	7286	4070	3605	6529	3133	2115	1796	1766	2439	3507	3710	3313	3517
	Positive		707.53	4.28				470	537	493	25694	20624	31290	22740	21165	19123	18948	20062	14612	17327	18009	16901	14747	15170	16144	13488	11311	17063	10878	9346	9140	8410	10236	13826	13576	13156	13496
	Positive		792.552	4.281				1165	866	968	4427	3371	5030	3839	3539	4086	3534	3826	3061	4033	4111	3368	3170	3442	3765	2701	3013	3732	2463	1718	1616	1524	2089	2260	2182	2445	1825
	Positive		794.496	4.288				244	0	181	22284	15918	29172	19245	16737	15423	15395	15538	10214	14877	15795	12764	11698	10656	14446	7444	6063	10067	5399	3541	3532	3447	4856	7551	6301	6583	7038
	Positive		784.476	4.291				0	0	0	10682	7314	13050	8183	7558	6878	6388	5982	3956	5024	6411	5027	4616	4117	4598	3388	2895	5432	2724	1824	1606	1650	1897	3145	3184	2873	3769
	Positive		762.572	4.292				439	493	462	11011	8825	12773	8908	8656	8671	7992	8261	5898	7187	7040	6220	4738	4714	5631	3822	3552	5666	3054	2085	2022	1994	2455	3329	2849	3387	3258
	Positive		728.524	4.301				0	0	0	39808	28103	21438	30571	16307	22657	24076	23518	15064	14461	12637	19727	17950	17691	20890	12487	11946	20283	10206	7002	7367	7313	8954	13140	10830	13202	13442
	Positive		676.531	4.314				935	1248	1071	5194	4394	5893	4923	4693	4340	4142	4293	3392	4087	4507	3610	4012	4241	4463	3866	3591	5485	4169	3770	3383	3496	4447	4717	3828	3875	4365
	Positive		776.572	4.314				1913	1554	1762	16028	13194	8490	9025	9480	10951	13725	13958	7352	7622	8004	5900	11897	6402	14649	10135	11538	19236	10042	6577	6579	5738	8020	17307	14239	18141	5630
	Positive		798.562	4.315				3029	2508	2530	3852	4149	4874	4178	3986	2351	4880	4136	2953	3588	4144	2802	2928	3563	4963	2822	2933	6361	2510	1550	1477	1330	1998	3921	3490	4499	2267
	Positive		881.521	4.316				684	685	704	13422	10083	15345	9967	2313	1307	1469	2387	288	944	0	1055	10070	7181	7386	8626	10382	12275	9245	7617	7972	8003	9543	10866	10298	10544	11042
	Positive		620.5	4.317				507	594	594	5640	4417	6178	5099	3622	3968	3982	3764	3637	3697	4519	3996	4336	3823	4805	4202	4588	4756	4213	3550	3787	4090	4495	2725	2695	2423	2590
	Positive		742.526	4.322				0	398	430	5568	4597	6150	5950	4748	4762	4110	3549	3940	4492	5385	4396	4403	3752	4237	3652	4034	5404	3246	2587	2501	2391	3111	3774	3598	3968	3376
	Positive		776.56	4.322				1913	1632	1762	8797	13194	20726	13506	14824	7261	14659	13958	9723	12711	13809	7427	9281	11729	16761	10135	11538	20238	10042	6577	6579	6113	8020	17307	15414	18141	10138
	Positive		594.485	4.325				2066	1903	1989	7918	6049	9707	7300	5523	5579	4990	5445	4506	5667	5842	5279	6947	5874	6787	6376	6082	7346	6206	5055	5413	4972	5337	4780	4655	3754	4619
	Positive		859.533	4.325				825	683	641	19145	13338	21620	15074	12059	11409	11206	11905	9497	11615	12062	10852	13045	11108	14346	11224	13377	15758	10264	9782	9937	9767	11040	12432	12330	12886	11858
	Positive		599.502	4.328				3515	3577	3120	57353	39199	66589	41703	31998	26750	28199	29396	25097	30438	35463	28107	37914	31558	45073	36351	38871	48525	34231	31822	30923	32846	38403	45974	42667	47334	43242
	Positive		777.555	4.329				753	779	636	5782	6480	6797	6644	7758	4454	7540	7948	4763	6971	7262	4944	5163	6423	8528	5142	5541	9306	5090	2239	3253	2668	4451	7944	7814	4068	5793
	Positive		600.499	4.329				2325	2298	2434	25914	18683	22997	18866	14016	13017	12936	13971	11538	15437	15488	13239	17494	14703	19380	15583	17506	19293	15330	14682	15084	15623	18042	20001	17138	20682	20675
	Positive		575.501	4.334				4417	4658	4071	223563	168841	258011	172027	157713	147588	147997	151221	108269	130369	147495	126690	124649	101574	129450	100032	104262	137683	89142	49766	49902	49863	55827	54269	51065	52582	53690
	Positive		879.5	4.335				337	241	459	8229	7013	9107	7399	7373	6676	6845	6869	5283	5644	6046	5797	5236	4997	5827	5344	5433	6340	4316	2709	2917	2534	3251	3383	3285	2864	2833
	Positive		881.538	4.335				500	766	548	13422	6288	5110	9914	8930	7814	7834	9393	7021	8648	9036	8217	10070	8385	10998	1667	1017	1668	0	0	676	363	572	724	954	342	1108
	Positive		744.523	4.336				0	0	0	3297	2316	4190	2442	2478	2341	2116	2132	1615	2137	2538	1863	2187	1913	2807	1680	0	1855	0	0	0	0	0	1605	1339	1817	1309
	Positive		672.536	4.337				568	474	453	4114	2858	5262	3564	2683	2647	2653	2729	2073	2934	2748	2759	3366	3252	3645	3519	2986	4953	3335	2753	2609	3186	3348	3062	2811	3014	2799
	Positive		857.517	4.338				781	737	735	37517	29915	45136	31481	28940	26809	29653	26090	19362	25341	26476	24396	22755	19794	24416	18427	19151	25026	15489	9182	8999	9118	11132	10457	9663	9794	10003
	Positive		880.575	4.338				243	289	223	7673	4703	8527	6889	9429	9691	8878	8994	7759	10905	8995	10418	6993	7321	7503	3985	670	3883	0	397	930	732	311	631	676	728	388
	Positive		835.538	4.341				0	308	0	17153	12209	19276	12685	11569	10732	10841	11416	8710	9849	11646	10031	9721	8513	11243	7647	7498	10529	7590	3886	4183	4101	4709	3934	4488	4207	3881
	Positive		695.525	4.342				276	383	211	6816	4844	8168	5416	3550	3372	3712	3701	2607	3169	4370	3284	4777	4018	5570	4953	4358	7383	3504	2394	2365	2211	3034	2724	2524	2995	2948
	Positive		850.594	4.347				5260	4707	5330	1696	1489	2169	1492	1401	1179	1586	1593	1204	1584	1696	1400	1436	1689	2022	1345	1504	2533	1188	841	796	611	910	1188	869	1207	987
	Positive		777.544	4.348				857	779	801	7659	6480	10724	6644	6491	5658	3938	6436	4763	6971	6908	5356	6165	5574	8528	3530	2055	3712	2686	0	1300	0	1675	0	2013	0	5793
	Positive		802.587	4.348				890	898	908	3708	5958	0	6271	9588	3564	27548	9298	21866	8439	6111	4465	4142	7216	32493	7468	9486	23984	8478	4990	4252	3610	6565	9391	9157	9822	4287
	Positive		826.593	4.349				20985	19452	21055	0	2659	3289	2546	2179	1581	2237	2672	2136	2569	3032	2347	2234	2529	3627	2462	2747	4239	2332	1450	1408	1079	1627	2285	1786	2654	1839
	Positive		740.013	4.351				97	128	90	7430	4448	8657	5324	3857	3521	3303	3081	1810	2855	3730	2593	2568	2088	2529	1258	1226	2233	1246	518	385	431	723	774	621	804	728
	Positive		824.579	4.357				621	645	760	3100	3699	4567	3866	3891	2494	4741	4033	2756	4084	4490	3152	3066	4017	5227	2752	3371	7643	3116	1733	1410	1230	1928	2950	2495	3113	1511
	Positive		739.52	4.361				275	318	330	7524	5406	10074	6247	4491	4046	4143	4275	2729	4119	4343	3778	3184	3534	4295	2367	2255	3680	1974	1237	1220	1063	1498	1865	1632	1795	1663
	Positive		788.595	4.368				832	882	785	4437	4149	5634	4499	4225	3475	3984	3744	3523	3874	3704	3205	3146	3138	3566	3077	2875	4209	2913	1852	1989	1796	2022	2624	2280	2254	2239
	Positive		553.407	4.369				0	0	0	4443	6418	36436	6208	5818	0	0	0	0	6721	0	0	0	0	0	0	7815	6299	0	0	0	0	8474	0	3875	0	0
	Positive		768.51	4.37				0	0	0	9224	7242	10376	7975	6322	5898	6245	5764	4036	5905	6142	5198	5458	5149	5772	3646	2172	5221	2804	666	0	565	902	0	0	1033	2016
	Positive		820.512	4.376				362	0	0	20137	16684	23939	17949	16218	14483	14704	16594	10478	14458	15924	13442	13133	13045	14531	7510	7331	10280	6193	2609	2742	2749	3536	3548	3253	3259	3120
	Positive		902.574	4.381				132	136	118	6021	4649	7477	5020	5339	5116	4402	4774	4133	5214	5635	4787	6239	5051	6415	4838	4641	6297	3791	2415	2259	2712	2552	2230	1916	1844	1842
	Positive		885.548	4.381				634	395	363	43228	32085	52852	33711	28711	27860	26191	28415	24451	29574	34264	29730	38594	31217	41906	31358	31844	41864	27944	16942	17038	16727	20309	13237	12392	13560	13230
	Positive		929.514	4.383				178	162	243	6764	5581	7675	6140	5839	5475	5366	5711	5208	6580	5709	5842	7535	5859	6918	6547	6322	7383	5995	4207	3759	3471	3725	3135	2707	3033	3088
	Positive		733.546	4.385				1854	1308	1603	29268	22177	32499	23233	19941	19402	19045	19849	14081	17947	17907	15826	14218	14149	16248	11936	10642	13872	9661	6495	6443	6220	6867	7448	7923	7594	7521
	Positive		625.518	4.385				1164	1434	1172	147529	107641	181798	115916	98383	96671	91835	94719	83727	102562	113391	102645	132551	107643	140593	107289	112745	142567	96421	55104	59050	57631	68958	44631	42132	45577	44705
	Positive		530.451	4.387				340	508	434	4438	3249	4719	3584	3216	3111	3358	3646	2968	3823	3788	3821	4670	4712	4747	4135	4128	5882	3654	1940	2098	2047	2518	2098	1955	2121	2311
	Positive		827.598	4.388				10545	9632	11378	1523	1428	1445	1192	1411	761	1129	1275	1186	1319	1582	1148	1091	1433	1681	1089	1369	2378	1095	800	657	706	682	1165	1146	1197	758
	Positive		907.53	4.389				403	319	286	35354	25314	39693	27026	24495	24489	22673	24168	21396	25643	27550	25060	30286	26794	32754	25668	28521	33380	23655	13691	14232	14060	16166	11608	10979	11292	11854
	Positive		803.554	4.395				953	2038	981	13389	12734	19315	15078	16622	8295	13732	15742	11327	16097	16647	13353	13076	13196	16016	8079	7448	12405	5987	0	0	2626	0	0	0	0	3257
	Positive		763.526	4.396				263	313	456	5367	4004	6253	4428	3669	3567	3328	3329	3032	3497	3536	3376	3987	3706	4259	3565	3254	4450	3053	2329	1690	2301	2141	2627	2616	2395	2488
	Positive		665.511	4.398				438	254	426	3718	2990	3985	2932	2897	2799	2881	3131	3146	3323	3544	3226	4872	4135	5130	3194	4083	4096	3152	1625	2039	1733	2222	1676	1703	1774	1737
	Positive		783.555	4.399				1000	992	1161	5510	4205	6742	4629	4684	4693	5114	5103	3777	4557	4581	4583	4203	4602	5063	3482	4271	5055	3482	2020	2024	2101	2219	2863	2811	2757	2934
	Positive		762.529	4.401				0	0	468	10178	8454	11746	8251	7392	5873	6466	7095	5580	7636	8225	6953	7731	7273	8710	6412	6455	8607	5854	3500	3608	3409	3808	5330	4800	4962	4789
	Positive		781.556	4.407				9504	8599	9044	63266	50012	79787	53763	66268	63273	58750	62805	49200	61451	60599	55619	51414	49950	56728	35531	31217	41004	30078	14937	15446	14173	16222	21886	21976	21527	22557
	Positive		651.532	4.413				167	0	269	8113	5974	10042	7260	6776	6478	6242	5972	4745	6648	6643	5844	6680	5379	6608	4820	4914	6616	4477	2679	2388	2655	3056	3298	2743	2871	2751
	Positive		743.503	4.424				0	0	0	7741	5738	8611	6067	4493	4671	4072	4285	2973	3391	3768	3130	2963	2626	2639	0	1964	3137	0	0	1662	1613	1837	2994	2500	2637	2781
	Positive		778.569	4.43				515	344	309	0	3004	0	3103	2892	2656	2795	2552	2218	2639	0	2219	3194	29594	3301	2358	2384	3169	2368	1790	2113	1941	1849	2161	2164	2401	2258
	Positive		550.49	4.431				311	0	297	13938	10000	17763	12139	9898	8368	8126	8913	5836	6483	6942	6234	4818	5099	5830	4003	3967	5531	3483	3204	2576	2941	3347	5548	5784	5395	5776
	Positive		747.593	4.432				610	895	822	4054	3246	4565	3395	3303	2552	3159	2990	2756	3129	3014	2759	2977	3375	3945	3649	3217	4370	2890	3244	2831	2789	3521	4093	3923	4542	4338
	Positive		721.562	4.432				790	891	1113	4821	3821	6500	4329	3653	2906	3282	3784	2634	3374	3903	3178	3996	3487	4093	2891	3227	4852	2510	1927	2485	2262	3021	3303	2613	2834	2479
	Positive		662.507	4.448				488	426	311	15880	12229	19389	13242	11822	11692	10344	10691	8941	11225	12191	10648	11889	11251	11661	11293	10744	13951	9720	8775	9206	9169	10436	11765	10537	11052	11647
	Positive		689.537	4.451				2370	3898	1920	13517	9729	15028	9804	9890	8933	8812	8376	7764	8618	9824	8419	10614	10017	10199	9021	105013	12287	8469	6309	86041	6173	7912	3342	7207	6754	6836
	Positive		609.523	4.461				388	331	268	15254	12071	18628	12864	9325	9308	8187	8577	7621	9773	10685	8691	10762	9516	11715	9641	10018	12206	9433	6990	7776	7218	8524	9883	8706	10269	9882
	Positive		760.538	4.464				0	0	0	12585	10073	14081	11154	11848	8445	10324	9671	8549	9840	10756	9607	9111	8800	11736	9208	8488	12298	8116	4626	4769	4449	5097	3452	3387	0	2878
	Positive		577.502	4.476				398	0	549	5936	4281	6650	5166	4332	4309	4347	4050	2975	3571	3552	3470	3166	2993	2976	2728	2320	3128	2296	1740	1301	1504	1108	1849	1762	1656	1711
	Positive		640.599	4.478				0	0	0	4027	3060	4087	3088	3710	3527	3244	3518	2776	3075	3091	3245	3570	3206	3817	3359	3051	3858	2751	2633	2835	2740	3196	4942	4340	4834	4552
	Positive		694.528	4.479				464	409	403	16812	13950	22495	16277	12552	12474	11875	12449	10784	12648	13184	11727	12470	12792	14273	11294	11248	15187	10451	9468	9641	9197	10354	12671	12780	12281	13087
	Positive		715.551	4.487				578	515	526	7979	7163	8239	5595	4090	3986	5082	5874	5060	5780	5402	4410	5445	5859	6761	6552	6216	7527	6076	4866	5465	4977	5865	5546	5708	6398	5958
	Positive		858.588	4.489				499	447	388	3795	2816	4381	3202	5687	5318	5142	5384	5293	6294	5399	5830	3812	4036	4253	1840	1720	2227	1733	897	838	716	801	935	0	740	818
	Positive		760.552	4.489				0	0	0	4272	11475	15832	8301	7958	3414	8460	7258	6627	7553	8033	6838	6949	7651	10342	2855	7973	11570	7164	4937	5115	4748	5845	4800	4129	4649	4539
	Positive		769.512	4.491				0	0	0	10128	7684	12688	8502	7661	7436	7479	6818	5282	5927	7240	5192	4892	4671	5148	3794	2968	4475	2730	1605	0	1461	1798	2716	2229	2182	2536
	Positive		882.6	4.502				266	194	255	4848	3703	6100	3909	6397	6486	6299	6185	5526	7383	6330	6225	3971	4624	4605	1737	1718	2031	1582	384	375	437	474	629	698	646	569
	Positive		762.572	4.506				846	808	937	6446	5789	7797	5776	5034	4344	4666	4709	4021	4406	5243	4391	5436	5062	5635	4663	4857	6804	4806	3409	3822	3899	4319	5358	4987	5245	4761
	Positive		635.535	4.507				285	280	167	4976	3877	5688	3662	3366	2923	3035	3274	2818	3338	3421	3591	3911	3188	4557	3193	3281	4184	2732	2011	2373	2052	2154	1786	1696	1792	1913
	Positive		686.509	4.521				560	456	0	24573	15930	31645	18028	17675	15122	14095	16248	12736	16202	18297	14712	16479	15735	20901	11828	11793	19860	9833	7669	8340	7707	10480	9338	8116	9585	9366
	Positive		614.58	4.522				1034	0	691	3523	2987	4699	3125	3098	2964	2843	2931	3054	3088	3179	2873	3143	2992	3590	2676	2755	3654	2576	2604	2623	2787	2756	5164	4827	5085	4644
	Positive		601.516	4.531				1742	1864	0	23058	17356	28346	18355	16082	14446	14500	15290	12384	14933	16038	14686	17069	14781	18464	16174	17864	21860	15939	13857	14161	13397	17403	18166	15713	16696	17241
	Positive		664.527	4.532				733	467	484	135171	103648	153122	106922	116969	101138	95683	113406	94993	104263	104830	88175	105157	101634	122773	94418	86644	131033	80554	74107	75518	71429	80966	76961	73073	74693	77101
	Positive		563.503	4.537				250	239	284	14144	10172	14711	9319	7805	7141	8247	7844	6606	7844	8620	7433	8663	6913	9103	8210	8312	11269	7458	6370	6756	6626	8305	9552	9127	9565	9001
	Positive		535.505	4.547				440	370	367	6249	5097	7450	4922	4273	4448	4435	4672	3522	3970	4556	4063	4434	3909	4618	4130	3988	5255	3518	3467	3255	3351	4054	2084	2046	2243	2421
	Positive		738.519	4.548				448	391	395	12821	10231	15387	12108	10033	9372	9410	9143	8375	9775	11070	9641	11561	10728	10981	9495	8225	10574	8015	4144	3994	4110	4689	5188	5103	4930	5119
	Positive		738.529	4.551				441	495	676	6320	3336	6281	12108	2721	4088	3208	2477	3563	6032	11070	4678	10875	5758	7937	5287	5902	9438	4990	2821	3033	3661	3286	5046	5103	4930	4059
	Positive		771.519	4.558				288	171	193	5911	4706	7649	5205	3765	3542	3447	3323	3069	3942	3921	3044	4087	4304	4690	4314	4562	5951	4518	4968	4550	4441	5493	7770	6914	7074	6986
	Positive		809.571	4.56				3740	3308	3805	7314	4561	7167	4844	4919	5158	5428	5209	4323	4732	5341	4733	4922	4912	5947	3293	4057	4570	3988	3057	3024	2581	2915	3955	4593	2659	2656
	Positive		718.54	4.561				986	1345	1291	315242	244915	384657	271448	221994	200441	198899	204970	166669	203041	213757	191748	202594	198669	220544	177300	169733	235486	158082	132220	136209	132211	150707	179508	171400	172828	177721
	Positive		546.484	4.562				312	263	463	3056	4665	3578	4026	5119	3982	5285	4758	4189	4924	4371	3735	4671	4426	6042	3652	4468	5186	4013	2185	2045	1776	2872	4747	4045	4622	3207
	Positive		720.544	4.563				731	532	0	35370	28633	43900	30808	26518	22541	23319	23751	19904	23904	24574	22263	24024	23520	26401	21396	20694	28510	18482	16350	16264	17111	19313	22592	20327	20625	21046
	Positive		313.274	4.567				323	285	295	9715	7518	11736	8505	6224	5748	5361	5813	5379	5605	5413	6049	6605	6682	8447	7342	7388	10110	6639	8885	9614	8675	9795	13918	12829	14171	14121
	Positive		719.543	4.574				648	544	732	136267	110958	169254	118387	97403	85397	86852	90540	74433	89025	96077	81968	88952	88364	98763	77940	76350	102420	70173	58378	57761	57872	68323	80057	73165	76542	77517
	Positive		385.345	4.577				708	635	657	4692	4863	4709	4849	5880	3876	6397	4517	4377	6110	5296	4107	4618	4829	6070	4549	3681	6082	4210	3104	2932	2446	2815	3885	3879	4459	3156
	Positive		579.409	4.577				0	584	630	4991	4178	6235	4245	3406	3036	2977	3116	3008	3918	3415	3118	4211	4348	4259	3837	3471	5278	3693	3133	2834	3050	3863	3610	3467	3890	3951
	Positive		714.527	4.577				229	351	369	31220	20124	43728	18542	15248	13461	14979	13859	11819	13743	20700	15727	18912	16624	17508	15614	14730	20527	13091	10533	11586	10782	12855	10838	10740	10456	10692
	Positive		829.56	4.579				5023	3802	4745	11481	7019	16731	7925	9433	8945	8544	9143	9630	9387	9982	8422	8873	8899	11160	5149	4824	7502	4130	1947	1929	2022	2288	2775	2231	2472	2570
	Positive		846.533	4.585				1111	1079	1497	5629	4245	7155	4633	3385	2455	2706	2978	2699	3840	3976	3140	3259	3513	4875	2086	2426	5365	2161	1537	1836	1627	1559	2624	2230	1634	2265
	Positive		589.517	4.595				356	0	0	22775	17097	27391	18641	16450	15527	15677	15705	12849	16133	17057	15187	17134	13794	18208	14955	15627	19978	13722	9850	9085	9969	10934	8942	8924	9504	8876
	Positive		561.522	4.599				516	324	340	4828	3775	6055	3905	3573	3206	3258	3118	2613	3094	3807	3077	3519	3248	3793	3639	3518	4395	2916	2241	2913	2818	2940	1409	1253	1560	1716
	Positive		585.522	4.603				394	0	325	14520	10381	16984	11141	9496	8365	8581	8881	8097	8890	10404	8501	11127	9092	11379	11378	11310	13076	9749	9149	9998	9413	11372	9208	8904	8833	9973
	Positive		690.543	4.606				976	726	868	77123	58793	96511	65289	61225	57570	53768	57015	48965	56811	58719	51283	55369	53021	63142	54655	51302	75534	47293	46248	46932	46710	53386	55594	53012	53799	58733
	Positive		628.535	4.607				0	0	0	15819	11342	19326	12820	11622	10859	11055	11617	9723	12085	12754	11722	14887	11685	16018	13154	14088	16904	11605	8310	8116	8089	9117	6721	5954	6501	5838
	Positive		613.534	4.608				433	349	464	3777	3148	5003	3508	2707	2429	2881	2658	2532	2925	3120	2673	3833	2861	3628	3208	3370	4086	3251	2423	2521	2582	3303	3645	3126	3382	3229
	Positive		888.565	4.613				873	596	624	4640	3345	5326	3891	3350	3214	3637	3551	2858	3484	3711	2889	3863	3641	4776	3798	4218	5053	3312	2300	2361	2276	3087	2158	1861	1867	1936
	Positive		769.553	4.614				6328	6362	6754	6666	5098	8612	5991	5431	4944	4803	5395	5137	5909	5896	5262	7010	6314	7714	5565	4574	6213	4676	3121	2994	3208	3210	4812	4773	4896	4840
	Positive		705.566	4.628				0	0	0	15193	10609	16662	9465	14585	10620	8162	6112	8498	5640	9888	4964	13328	4993	8107	8010	7047	7248	8091	5362	12708	196804	13250	9208	5703	5383	8706
	Positive		590.519	4.628				0	366	316	9834	4070	4630	8186	6911	6795	6205	6724	5668	6556	8315	6088	7529	6376	8544	6950	6640	8860	5816	4448	4249	4640	5622	4012	4317	4577	4024
	Positive		339.291	4.63				0	0	313	101941	77688	124089	85095	71372	64460	63820	66018	56759	70927	81798	65434	85196	84145	93638	84609	79345	110868	76262	67444	68499	65616	74458	75670	66960	70491	73196
	Positive		611.539	4.631				0	262	223	25862	18591	30816	20316	16674	16013	16542	14455	12575	16623	18038	15575	19599	16490	21440	17883	18963	22431	16291	12321	12316	13288	15832	14035	14319	13228	13419
	Positive		708.547	4.638				1499	1218	1096	8089	6337	9759	6838	5650	5614	5652	5639	5056	5854	6789	5345	6232	6584	7975	6377	6148	8228	5522	5130	5784	5333	6076	5213	4755	5101	5369
	Positive		775.551	4.639				609	597	662	10419	7969	13246	10300	7607	6716	7268	7268	6303	7550	8048	6923	8992	9287	10067	9080	8570	11318	8205	7702	7434	6949	7473	7803	7455	7095	7321
	Positive		712.527	4.639				0	0	0	21005	14299	28164	16398	14468	12753	12104	12511	10329	13057	14775	11615	15342	14068	17329	12168	11188	19212	9906	8303	8928	9035	10546	10911	9309	10464	10496
	Positive		819.525	4.643				519	447	516	7220	5162	7618	5513	4692	4292	4556	4338	4008	5374	5271	4475	5428	5498	5869	5387	4836	7177	4474	4497	4315	4724	4726	5341	4240	4668	4178
	Positive		798.542	4.643				561	648	782	15709	12220	19652	13259	10888	10587	9498	9777	8603	11307	12248	9801	13043	13143	14868	12324	13093	17991	11134	9832	8918	9349	11271	10348	9364	9953	9838
	Positive		722.562	4.644				984	309	478	5883	4609	6646	5265	4321	3878	3830	4413	3624	4096	4252	4271	5132	4456	5860	4781	4469	5746	4197	4250	4195	3840	4557	5996	5676	5301	5079
	Positive		872.563	4.646				1857	1675	2132	10410	7613	12297	8402	7404	6375	6415	6873	5683	7664	7810	6916	8453	7892	9480	6930	7123	9138	5967	5102	4673	4583	5692	4929	4593	4682	4608
	Positive		726.544	4.647				0	697	749	6616	4280	9861	8909	281483	4081	7654	4771	3807	5312	6121	4094	4620	7765	5624	3874	4588	7052	3120	2785	10377	3244	4746	2700	2644	5387	2996
	Positive		697.488	4.648				792	864	806	19322	13654	22595	14274	12346	10359	10215	10998	8413	12436	13341	11142	12499	11008	13832	10620	10246	15862	8434	5698	5578	5578	7403	5776	5902	5695	6207
	Positive		748.545	4.649				785	855	814	5745	4411	7132	5042	3505	3573	3493	3895	2999	3755	3655	3281	3489	3367	3771	3138	3291	4387	2795	2348	2811	2790	2857	2991	2634	3161	3082
	Positive		759.562	4.654				2444	2298	2425	6835	5462	8095	5791	5563	5138	5421	5280	4253	5260	5429	5829	4993	5492	6256	5442	4971	6544	4782	4334	4293	4669	4907	5065	4221	5022	4751
	Positive		746.558	4.655				5985	5440	6548	37681	29075	43983	31552	26569	23588	22845	22590	18857	23255	25235	22484	21374	22738	25285	19731	18204	26977	17491	12823	12695	12688	13466	14174	13133	13104	13419
	Positive		704.558	4.658				0	0	0	27831	19485	26007	20763	898837	19705	819524	17152	13379	854969	20445	807628	17963	903145	1030853	891146	890824	1135024	14058	792233	800218	12904	881227	883941	822281	839189	15280
	Positive		739.532	4.671				722	568	736	11808	8878	12952	10322	8881	7797	7350	7160	6872	7961	8656	7449	8950	9041	9669	8684	8555	11255	8094	6981	6914	6571	7698	7898	6909	9882	7515
	Positive		736.578	4.671				536	260	0	16824	13738	20291	14812	14346	13398	13037	12765	11596	14217	14618	12066	14031	12775	15407	14834	14667	17974	12738	13055	12524	12446	14250	12688	11342	12472	12338
	Positive		753.53	4.673				535	520	758	7604	6437	8390	6684	5061	5193	5034	4656	4444	5598	5426	4740	5694	5427	6551	5052	5199	6254	4809	4016	4433	4233	4984	5559	5334	5182	5399
	Positive		637.549	4.674				0	0	279	5262	4460	6352	4958	4141	4407	4093	4337	3709	4649	5097	4524	4997	4368	5071	4096	4261	5473	3830	2120	2772	2301	2873	1837	2151	2009	1769
	Positive		715.533	4.677				577	428	776	9889	6887	11011	7949	7399	6571	5898	6514	5240	6313	7877	6297	7795	7324	8391	6756	6604	8694	6252	5758	5618	5374	6174	5857	5039	5087	5940
	Positive		1428.12	4.688				7700	6962	9860	21863	14108	26968	17924	13989	11974	13125	11721	9181	13346	14907	11620	15059	14746	19751	13599	12352	19993	10219	10199	10504	9805	12691	13908	10766	12379	13234
	Positive		1077.34	4.689				1315	1362	1751	6353	3323	8282	4553	3468	2437	2852	2795	2216	2856	3559	2915	3733	3888	4988	3233	3429	5963	2817	2709	2624	2941	3058	3498	2984	3166	3172
	Positive		793.547	4.69				21318	22477	28761	41019	36988	44393	39494	35435	34281	34423	35362	30490	36504	39616	37313	40741	42226	44700	35276	34598	41675	31956	30463	31191	30271	34616	34368	31971	32699	36264
	Positive		785.529	4.693				5051	3985	4633	8891	7106	9900	10051	8275	6008	7267	6529	6525	7281	6605	6704	7460	6618	7480	7033	8017	8471	7151	6661	7217	6660	7279	8159	7477	7203	7856
	Positive		787.529	4.717				1431	1456	1484	6995	5531	8058	7157	6125	5060	4047	5418	5296	5605	6188	6170	6498	16286	15336	6098	5603	7645	6979	3614	4478	5068	5661	5809	4923	5212	5550
	Positive		750.562	4.717				1598	1567	1719	21614	15834	25032	17921	14938	13374	14566	14897	12819	15737	17027	14467	17239	15912	20322	15958	16566	19963	15239	13545	14599	13025	15644	20821	20175	20355	18375
	Positive		820.58	4.722				1577	1895	1965	10508	8517	13099	9539	8217	7515	7833	7489	7194	8227	8605	7770	8595	8470	9504	6398	6235	7619	5579	3852	3554	3603	4179	4384	4428	4197	4160
	Positive		797.53	4.724				801	984	1299	27385	28991	33598	27931	29328	29093	31670	31920	15487	29856	21529	31153	31700	33421	26808	28879	29227	31190	27611	27261	17643	24754	25831	26213	25485	25908	24453
	Positive		728.04	4.726				304	819	782	7042	5455	6992	6577	4823	4814	5285	4479	4260	4941	5111	4658	5169	5777	5789	4938	4850	6441	4433	3973	4077	4105	5552	5149	4232	4532	5170
	Positive		786.51	4.731				0	0	0	22227	19882	26846	18738	14540	14173	16633	13343	14711	14992	17970	18305	27226	23703	22171	21106	24282	31084	20727	12806	15087	18523	16088	20395	21054	19536	30069
	Positive		1432.09	4.732				183	135	514	8435	5696	9688	6816	5620	4655	5393	5195	3946	5240	5842	5341	5402	5664	6627	4213	4886	6597	3634	3059	3192	2972	4462	4154	3350	3666	4077
	Positive		714.531	4.735				888	823	868	15114	11273	18758	12698	11598	10464	10578	10188	9453	10021	12009	11235	11981	10840	11806	11125	9611	12729	9627	9683	11750	10158	10377	9546	9966	8212	9374
	Positive		727.037	4.737				563	624	725	16613	13878	18212	15401	12956	12374	12553	13626	10247	13069	12846	12589	13398	12475	15207	11923	12284	15180	10555	10259	10821	9918	11171	12185	10944	11232	12083
	Positive		787.516	4.741				0	0	0	10784	8342	11515	9796	6850	8589	5596	6593	8979	9622	8510	8550	11757	11262	13493	9958	8980	14856	8361	13781	14253	6727	13829	9317	7841	5082	11248
	Positive		723.509	4.742				929	891	1018	12672	11939	13727	12017	11789	10159	10244	10536	8630	9910	10542	9150	9442	9333	10327	8228	8220	10376	7398	5208	5270	5213	6277	4372	4396	4462	4705
	Positive		1431.09	4.742				160	174	146	9545	6999	11298	7941	6493	5951	5412	5490	4508	6079	6621	5794	6414	6606	8022	5341	5047	7481	4167	3966	4071	3814	4538	4606	4366	4444	4876
	Positive		1080.3	4.743				144	135	0	4479	3036	5698	3265	3303	2364	2858	2721	2134	3270	3456	2595	2898	2873	3691	2533	2650	3489	2132	1491	2046	1888	2236	2465	2610	2219	2313
	Positive		793.571	4.745				580	442	698	5663	5269	5888	6174	4833	4840	5460	35362	6098	6175	5269	5081	7499	7476	7716	35276	7582	7661	6950	6952	6030	5262	6026	5734	5233	6096	5348
	Positive		886.519	4.745				6673	5851	5634	2718	1855	2299	1990	1965	2068	1880	2022	2204	2546	2257	1972	2438	2788	2639	2466	2094	2462	2249	1755	2084	1861	2269	3536	3847	3315	3197
	Positive		786.496	4.747				0	0	0	34746	35608	33707	35264	35707	35159	34651	34927	33622	35760	34361	34682	33099	34595	32598	34173	34963	35768	33892	29194	30393	28930	31072	30966	30227	30398	30069
	Positive		601.515	4.747				0	0	0	8437	6660	10549	6382	6414	5185	5240	6087	4635	5132	6373	5501	6289	5636	6244	5821	6601	7988	6285	5664	5750	5370	6054	6779	6241	6444	6884
	Positive		779.037	4.748				623	484	849	6769	6105	7284	6270	5519	5661	4799	5407	5368	5725	6052	6751	7177	6696	7045	6329	6382	6887	5301	5415	5564	5282	6237	9562	9094	8646	9873
	Positive		676.525	4.748				508	651	575	13792	12608	16699	13546	11327	10328	9711	10623	9179	10707	11436	9502	11130	11197	12247	12360	12898	13561	10858	11943	12332	11712	13950	15722	15001	15027	15156
	Positive		1434.05	4.749				163	152	235	41112	31784	46330	33202	32042	28628	28996	28795	23933	28364	32234	28022	27723	28204	32204	22636	23182	31751	21004	15388	16239	16665	18144	21203	18900	17858	19694
	Positive		788.498	4.753				0	0	0	13876	13990	13646	14315	14280	13605	13807	14883	13836	14908	14869	13421	14061	14446	13839	14563	14600	14390	13234	12645	12564	12644	13873	12298	13245	13204	12409
	Positive		831.568	4.753				7528	7359	7989	4489	4614	5157	4684	5724	5531	5411	5501	5998	5993	5650	5494	5636	5542	5849	4903	4573	4405	4467	3016	2919	3263	3025	3515	4311	3477	3772
	Positive		776.565	4.753				1805	2729	2303	9742	8276	11222	9124	6812	6766	78008	0	0	7231	0	6703	10267	8756	9374	8996	8097	0	10432	0	0	6633	0	0	0	13463	13999
	Positive		863.621	4.753				5470	5005	5074	7132	5019	8575	6861	4889	3663	3725	4836	4356	4695	4672	4621	5222	6346	5684	5225	4321	5090	4322	3611	3737	3257	4865	3056	3485	3273	2915
	Positive		1534.08	4.753				228	221	127	3754	3370	5401	3653	2750	3395	2482	2613	2656	2992	3522	3359	3560	3719	4052	2915	3063	3428	2571	1954	2048	1967	2367	4392	3892	3647	4399
	Positive		796.51	4.754				0	0	0	55594	58917	52030	59020	67512	66639	65107	66842	69455	66591	66196	67758	64553	69513	67180	60130	63819	59318	59236	57926	55542	56257	53795	54453	55563	52386	54122
	Positive		1081.29	4.754				177	181	189	15797	12202	15345	12100	11505	11214	11001	10612	9014	11854	11690	11207	10139	10124	13019	7974	8691	11763	7732	6110	5811	5716	6536	7853	7173	6776	6633
	Positive		651.533	4.754				3134	2699	2884	13735	11393	15646	11877	8316	8315	7285	7409	7921	7342	9516	8093	10541	9841	12324	11617	12866	14585	11553	11250	10425	10909	12922	16165	14299	16005	15015
	Positive		738.538	4.755				4680	3774	1922	13456	10495	15396	11423	11090	10337	10658	10381	11950	10379	9625	10593	11471	12448	11659	14848	14182	13393	15238	18897	17570	18553	17015	20883	20417	19988	21266
	Positive		1081.79	4.756				373	370	447	16571	15446	18643	15806	16671	13481	13807	12965	11786	13516	15668	13134	12334	12947	14343	11927	11924	14524	9364	7915	8092	7618	8294	9972	8234	8542	10161
	Positive		774.548	4.756				1174	709	1391	7663	5903	8197	6283	6335	5960	5869	5394	5274	5669	7177	6270	5866	6203	6526	7190	6442	8269	5690	4685	4675	4573	5203	3977	4147	4713	4017
	Positive		762.59	4.759				794	737	0	11820	10867	13539	11534	10523	10213	10537	9445	9117	10544	11259	9800	10462	10690	11060	11448	11919	13362	10717	11764	10970	12040	12048	9618	8608	8946	9592
	Positive		764.554	4.761				9489	8702	8910	48368	39490	55928	45660	39443	36390	34215	35988	37373	43935	43836	42212	56051	52532	55053	50348	50286	55866	47046	37848	38939	39471	41575	47916	46442	45821	48694
	Positive		551.503	4.762				2121	1505	1153	236111	188750	237658	190427	93881	84559	89063	97106	88788	108879	112611	105205	124655	118046	143602	140175	171030	201673	154791	221003	221791	226787	268183	333265	318710	343719	324599
	Positive		911.567	4.762				1386	1556	2192	5480	4177	6727	5177	3943	3542	3098	3895	3738	3675	4336	4230	5045	5258	5487	5281	5486	6314	5191	4656	4976	4350	5109	6593	5808	5709	6422
	Positive		900.568	4.763				481	569	584	4927	4778	5098	4410	4550	4145	4077	4889	3656	4296	4464	4113	4049	4010	4409	3913	3913	4593	3722	3484	3366	3186	3414	3769	3615	3736	3527
	Positive		653.548	4.763				553	677	691	13769	12498	14759	15069	13304	11729	12647	12330	12727	12280	13574	13603	13063	12115	13222	12071	12606	13112	10540	7954	7880	7451	8330	8263	7444	7955	7580
	Positive		1409.1	4.763				150	198	102	5295	3378	6232	4315	3439	3432	3506	3535	2954	3329	4269	3090	3553	3838	4843	3490	3167	4323	3363	2969	2709	2502	2942	3601	2799	2807	2995
	Positive		707.761	4.764				1468	793	746	282767	257249	208616	254794	170595	241238	213792	0	120295	119186	94976	2227	0	0	0	230731	103197	151545	217060	196979	191380	196808	209167	224487	211842	212994	214978
	Positive		792.043	4.766				508	510	528	5171	5370	4404	5618	6331	7006	5478	6495	6555	6660	5917	6783	6609	5778	5582	5883	4813	5066	5024	3322	3286	3021	3215	3022	3228	2934	2839
	Positive		698.556	4.767				3609	2788	2741	13843	12533	14030	12868	11683	12281	11969	12663	12019	13010	12622	11638	13639	13601	14094	16006	16291	16448	14491	17537	18354	18660	18327	26850	26836	27267	26567
	Positive		729.568	4.769				3465	2858	3216	362581	347323	382131	356935	325181	454558	466398	319550	317162	455578	334836	443103	348518	442038	453132	370413	379093	403444	358062	377422	379238	368873	388775	361892	364869	356838	361575
	Positive		922.55	4.769				1169	911	1177	3332	3875	3178	3340	4178	4513	4526	4383	5094	4681	4843	4946	4389	4688	4628	4067	3416	3092	3518	2635	2650	2568	2659	2550	2532	2755	2620
	Positive		1436.08	4.77				328	148	0	17492	12602	14739	14145	12029	10673	10853	12080	8184	12267	12379	11760	12457	11894	12107	10015	9194	13345	8045	6718	7444	6890	8481	9636	8289	7387	7851
	Positive		823.564	4.771				672	668	781	1880	1590	2119	2296	2244	2103	1529	1878	1766	2079	2014	0	1861	2383	22329	1709	0	19506	2225	2079	1552	1776	1324	1748	1956	1802	1603
	Positive		771.568	4.774				7288	6869	7677	28111	25791	33365	28859	21791	20710	20295	20825	20928	23184	23050	21730	27452	26669	27294	25445	27167	28894	25281	20208	20638	19883	21429	16838	17463	17181	16065
	Positive		700.534	4.776				615	929	807	6737	7572	7991	7139	7341	7019	7138	7028	6813	7083	6772	6607	6954	7249	7418	7935	8154	7773	6964	7608	7187	7620	7466	8487	8088	8082	7678
	Positive		184.074	4.778				7492	6492	7289	27208	23808	31456	29807	25125	22556	24038	23704	21771	24850	26433	23586	24195	24908	26218	22716	23029	25152	20542	20650	18226	21312	9945	21212	19593	23430	21844
	Positive		799.556	4.78				936	1600	1513	5564	5070	5566	5467	5778	5083	5079	5432	4943	5254	5126	4905	5972	5809	6337	6130	5855	6470	6096	6399	7046	5535	6165	7662	8434	7522	7335
	Positive		1482.11	4.78				206	140	260	4825	3563	5709	4410	3502	3245	2662	2654	2703	3306	3488	2931	3573	4092	4068	3308	3008	4372	2835	2608	2614	2439	2837	3908	3673	3880	3878
	Positive		1412.07	4.782				174	113	148	281925	206240	339071	229065	199582	184314	178822	183621	154611	186571	211239	168776	182332	196076	216403	151283	142233	211701	130020	103926	100544	101399	111207	139027	116397	118313	128530
	Positive		661.527	4.783				4637	3967	4524	2541	2361	2308	2512	2471	2613	2374	2509	2466	2711	2544	2280	2542	2858	2534	3038	2797	2608	2767	3498	2965	3014	3120	3081	2876	2619	2841
	Positive		770.557	4.786				2547	985	6114	56969	38841	53252	53131	44832	39458	37960	36666	44773	47900	43058	40514	44413	52950	43050	50489	48080	60101	38967	39701	33674	39478	45638	30544	29819	30701	33616
	Positive		752.561	4.787				8798	1684	3577	10821	10721	11047	10760	10393	10102	10927	9289	10303	10301	10653	9948	11791	12001	11978	12405	12731	13017	12094	11827	11834	11085	10675	11870	11267	11128	10142
	Positive		810.588	4.789				13178	12380	12490	14321	14098	17533	16119	12272	13920	13910	13693	13840	13119	14564	13795	13455	15526	14866	11033	11756	14179	10742	7174	7643	7352	8834	7613	7817	7953	7835
	Positive		777.579	4.792				9656	8351	8869	45390	43556	49744	45187	38237	37115	38602	39355	36675	39073	41029	39863	49055	45654	49490	47323	48768	55119	48056	48968	50097	48658	50703	66061	67138	67322	63931
	Positive		778.575	4.792				4551	4790	4442	18986	17120	20080	17669	15040	14092	15394	14777	15310	17042	16209	15256	20281	20157	19507	20971	20903	22164	21111	20096	20042	18765	22480	26105	24842	26124	25076
	Positive		772.552	4.792				0	0	0	7176	7051	9827	7251	6221	7332	6960	6684	6449	6580	6760	7010	7510	7515	8495	8486	8404	8304	7534	8222	8050	8562	8191	7862	7343	8401	6836
	Positive		835.593	4.795				3099	2968	2774	17212	15309	20974	17412	17236	17619	16467	16998	17706	21338	17135	19512	20195	19829	19676	16058	14624	16153	14375	8487	8839	9014	8864	9576	8818	8077	8527
	Positive		741.534	4.796				6691	7168	8701	22631	22931	20912	22354	23199	22356	23808	22352	22687	22319	23508	21696	19975	21680	21162	21978	22056	22566	20971	19045	19446	20118	21446	21307	19122	20320	19964
	Positive		740.536	4.797				4605	4202	4605	21385	21248	23678	21377	19867	20237	18558	19215	18371	18637	18093	19144	20787	20507	19788	21775	22447	22174	19607	19466	19995	19883	21001	20286	19418	19218	21037
	Positive		722.524	4.798				1117	1007	1282	4551	4250	5041	4788	4492	4852	4601	4266	4166	4028	4560	4363	4881	4034	4716	4969	5165	8828	4514	5335	6157	5008	5446	5261	6045	5960	4749
	Positive		790.576	4.801				6120	5767	6165	35134	29868	39130	33460	25433	24268	22678	23993	27258	29899	30900	29942	37777	38346	40564	37716	37146	38050	34861	26943	26607	26453	28242	25370	24988	24757	26500
	Positive		1541.13	4.802				200	253	241	6384	4618	7617	5409	5399	5370	4466	4742	4596	5665	5529	5058	6079	5431	6317	3950	3662	4477	3370	1862	2036	1784	1963	2296	2297	1815	2320
	Positive		702.539	4.804				1300	1305	1571	19426	16806	21097	17765	14999	15356	14513	15601	14936	15447	16480	15040	18560	17457	18657	19079	18073	21214	18741	17829	17125	18850	18124	16200	16877	16503	17518
	Positive		802.59	4.805				1247	1274	1386	5403	5206	5623	5605	4813	4223	4603	4850	4711	4914	5341	5046	5081	5255	6285	6146	6210	7672	6345	6783	6795	6559	6802	6749	6929	7337	6592
	Positive		678.539	4.807				902	643	0	51050	43235	54021	46659	45019	42558	42890	41591	38922	42952	43939	40161	46859	44767	46932	51242	51480	60594	47817	55899	55249	55329	57559	44068	39460	39916	40341
	Positive		740.546	4.809				5091	4420	4836	19855	18941	19343	20764	16521	18141	15221	17522	18371	17348	17679	19144	17744	17189	18735	19453	20262	21036	19072	16181	19879	19883	20438	19482	16377	19218	21037
	Positive		742.029	4.81				311	322	317	12787	14988	11230	13295	13769	15733	15269	14734	14644	13498	14670	13235	13670	13242	12725	13114	13259	13776	11923	12127	13746	12489	11753	13440	13346	12523	13190
	Positive		749.529	4.812				707	681	733	5276	5501	4693	5286	6500	6088	5752	5382	5447	4670	6037	4687	5098	5077	4815	4738	4941	4929	4384	3133	3074	3115	3375	2637	3370	3133	3454
	Positive		1461.08	4.815				139	160	0	12362	9942	12844	10214	10389	9694	9160	9383	8195	10011	10769	8595	9558	9598	10370	8397	7234	9869	6848	5693	5993	5733	5939	7763	6938	6502	7619
	Positive		1564.12	4.821				3991	2984	3748	14935	10974	18326	11405	10847	10556	9148	10411	9529	13433	12566	10420	11272	13019	13724	8544	7654	10521	7253	3459	3736	3672	4014	4539	4518	4285	5392
	Positive		823.541	4.822				2256	2260	2211	6246	3961	10456	4856	4534	6182	5676	24218	6335	7256	8108	6020	7213	24520	7336	4865	5153	8405	7445	3370	5896	10687	3999	8960	5504	4996	7248
	Positive		1464.1	4.824				267	209	204	362269	266400	443295	296070	249490	225435	214038	223114	178360	226495	241859	197468	219164	218063	246432	186503	175096	260599	151111	122260	123317	122955	150432	191225	166225	169720	182206
	Positive		1498.11	4.828				206	161	155	4429	3455	5490	3782	3166	2704	2810	3217	3030	3244	3485	3253	4236	4107	4307	3899	3914	5472	4135	2925	3124	3184	3587	3360	2863	2882	3352
	Positive		1468.11	4.829				179	113	237	12657	9220	15585	10275	9686	7593	8130	7997	6037	7260	9054	7435	8299	8300	8360	7192	6147	10079	5843	4594	4515	4635	5420	6378	6488	6087	7303
	Positive		753.553	4.83				1066	887	1103	4978	5225	5324	5131	4763	4707	4458	4723	5109	5061	5070	5360	5583	5837	5828	5100	5357	6069	5639	5045	4818	5098	4647	5707	5276	5065	5608
	Positive		1107.8	4.831				252	226	218	5178	5903	5242	4967	5404	5546	6053	5478	4885	5400	5565	5678	5084	5473	5113	4299	4243	4754	4232	3606	3660	3478	3775	4878	4643	4242	4284
	Positive		1586.11	4.84				10224	9499	12439	1552	1343	1906	1561	1435	1628	1360	1390	1257	1682	1699	1666	1492	1506	1971	1323	1188	1392	1104	723	707	891	806	1249	907	1027	989
	Positive		735.562	4.841				3853	3762	3907	271804	250790	293796	252732	238060	233747	233045	230953	210731	227462	238887	222918	221589	223229	231973	215152	212175	242122	198787	180500	183727	179935	192938	216578	210562	212824	217990
	Positive		1569.1	4.842				130	360	494	4877	4152	5014	3959	3713	3427	3321	3627	3564	3520	3531	3198	3643	3533	3485	3066	3522	4106	2886	2492	2927	2769	2726	3985	3519	3770	3743
	Positive		812.504	4.843				0	0	0	22060	26708	20878	26049	27907	29050	27800	28017	30489	26725	26476	27768	26933	29025	25284	30944	28585	25321	30150	31371	31153	30683	29831	31401	33338	30046	30903
	Positive		587.538	4.844				264	263	0	3464	3271	3646	3375	3218	3335	3498	3237	3690	3345	3688	3410	4310	3574	4429	5059	5321	5037	4254	4499	4829	5102	5331	4346	4143	4369	4075
	Positive		1587.11	4.844				10907	9104	12209	1705	1420	1412	1494	1463	1441	1630	1654	1281	1349	1420	1489	1667	1459	1515	1125	1213	1243	1293	861	980	887	591	1045	1293	1176	1209
	Positive		822.526	4.845				5247	4937	5389	34487	42714	32259	40357	45467	48581	48442	48314	52934	48969	45560	47856	50012	52769	47120	50147	46008	39418	50005	51882	50618	49103	46840	49666	50466	49559	48971
	Positive		1120.31	4.846				107	174	154	19316	20462	19160	20278	20603	19892	19959	19828	17914	19596	20382	19110	16164	18684	17770	17338	16565	18363	15679	14834	15040	13685	15813	19583	19118	18888	20238
	Positive		814.511	4.846				0	0	0	10249	11246	9170	11215	12313	11290	10606	10794	12959	13208	11611	13058	11905	12154	11020	14003	12461	11545	13216	13577	14367	13984	13015	13813	12460	12029	13817
	Positive		1489.1	4.848				280	0	163	12556	12528	12994	12151	11611	10825	10261	11231	10510	10162	10651	8655	10099	11064	10020	8936	7997	9701	9142	6926	8000	7579	7388	9239	9048	9543	10063
	Positive		1486.58	4.849				199	182	185	7128	7431	7833	7386	7488	6934	6078	6334	5334	6428	6064	5302	5303	5612	5786	5003	4433	5398	4719	3493	3652	3831	4080	6136	5501	5317	5701
	Positive		767.574	4.849				5758	5279	5315	37947	33275	41459	37712	36027	34789	30851	33378	36068	35847	35120	37425	49074	46494	46860	50142	52494	54140	49495	47573	46971	46999	51392	33958	34858	33480	37184
	Positive		1149.79	4.85				204	193	138	3999	4874	4375	4479	4621	4947	4615	4534	4126	4570	4087	4096	4142	4353	4483	4677	4093	3713	4229	3994	3962	3485	3962	5074	4703	4646	4669
	Positive		755.036	4.85				677	560	673	41480	49177	35388	48217	50664	54101	56435	52843	57759	51177	50838	54514	49814	52928	43775	56737	56203	45021	56844	59830	58438	58311	55141	59305	61178	57542	57403
	Positive		1150.29	4.851				0	122	157	3991	4633	3640	4002	4348	4129	4410	4407	4239	4573	3680	4328	4149	4561	4043	3873	4097	3618	4072	4245	3675	3892	4296	5168	4855	4412	4707
	Positive		913.576	4.851				547	776	776	4594	4225	5980	5561	3456	5426	4915	3368	4954	3535	5329	4921	4295	3519	5447	5314	4466	4728	3948	3405	3738	3775	4253	3995	3925	3837	4490
	Positive		926.584	4.852				585	662	760	4973	4320	4324	5621	4966	4984	4797	4710	5054	4598	4726	4730	4697	4935	4866	5114	5319	4999	4629	4822	4619	4946	4983	5476	5276	5160	5260
	Positive		1120.81	4.853				173	230	195	25152	27736	25888	27448	27976	26944	27280	27313	25871	27237	23703	24936	24226	26651	23744	22589	23233	24424	23074	20631	20424	19862	21293	27502	26013	26148	27711
	Positive		1543.09	4.854				136	260	0	5400	4827	5309	3766	4938	4192	3869	4402	3463	4286	4594	3726	4250	3688	4320	3551	3387	4517	3235	2789	2377	2475	3041	3501	2863	2959	3091
	Positive		1486.08	4.855				265	162	171	73404	69806	74231	69517	66105	64034	63781	62675	56027	60081	60635	57128	55404	61833	59552	53489	51248	57823	48386	40659	42500	42311	45460	62850	57302	59460	60937
	Positive		1619.1	4.858				245	168	321	5100	4495	5237	4456	4090	3884	4011	3760	3141	4165	4682	3788	4034	4253	4793	4126	3562	4408	3397	2775	2982	3090	3221	3628	3280	3402	3795
	Positive		904.597	4.86				1232	0	1750	5122	3832	5242	4437	3511	3471	3302	3195	3708	4333	4506	4165	5512	4532	5634	5366	5646	5940	4739	5513	5511	5174	5815	5622	5566	6310	5796
	Positive		789.564	4.863				1527	1088	1549	5565	4892	3954	10021	4622	4363	5801	5008	5792	4334	5011	6570	7223	5827	6481	7032	7290	6457	6681	7079	8146	7113	7302	4816	5000	5402	5252
	Positive		909.546	4.873				15072	14231	15359	18864	17987	18706	17360	15462	15318	15268	15710	17211	18441	18870	17858	22123	19131	22580	24724	26385	26404	25590	28313	30459	29312	31967	33204	29366	31502	31290
	Positive		1513.1	4.881				615	710	722	33630	33061	35106	33655	33303	30847	31122	30541	28124	30103	30561	29119	28281	29653	28968	6894	26521	28750	23976	20001	20870	21426	22784	21881	20615	20162	20992
	Positive		931.533	4.881				3532	3373	3623	1994	2068	2058	2209	1559	2018	2166	2208	2341	2120	2082	2099	2579	2756	2664	3281	3464	2982	3333	4626	4470	4362	4464	3824	4495	4292	3825
	Positive		786.529	4.883				1805	0	0	7802	35608	33707	8075	7148	6854	7667	7176	6752	6935	6747	6990	7173	7920	7525	7795	7156	7794	7458	7006	7257	28930	7105	10234	10522	10788	10030
	Positive		1536.1	4.885				923	757	1282	4163	3352	4365	4398	3963	4115	3737	4019	4310	4820	5066	4665	5282	5412	5378	4061	3767	4328	3885	3553	3334	3686	3429	6317	5995	6102	5933
	Positive		779.552	4.886				3803	2775	3852	4807	5408	5326	5041	5229	5267	5371	5837	6169	7465	6261	6754	7422	7058	6983	6692	6394	6217	7244	6949	7384	6745	6246	8918	9868	9269	8937
	Positive		654.553	4.886				673	756	734	7045	5067	7498	6325	4535	4478	4369	5227	4335	4688	5110	4586	6050	4595	6430	5692	5640	6456	5873	3989	4271	4138	4846	5107	5085	5438	5582
	Positive		780.045	4.887				2821	2537	3520	3830	3871	3637	4002	4492	4388	4465	4792	4993	5467	4842	5505	5720	5497	5753	6000	5777	4610	5151	5064	5532	5308	5045	8579	8406	7756	8732
	Positive		1133.82	4.887				387	0	383	11894	13016	11434	12320	14113	12543	12118	12681	11123	11797	10982	11899	10388	11582	10973	10622	10327	10679	10136	9423	8874	8540	8541	9561	9425	8515	9065
	Positive		1133.32	4.887				577	247	0	8237	9466	8507	8966	8598	9067	9369	8731	8404	9979	8811	9334	7993	8207	7777	7909	7352	7162	7844	6427	6675	7136	6934	7318	7131	6265	7103
	Positive		865.544	4.89				0	0	1618	1338	3010	1413	2633	3289	3227	3205	3000	3863	3862	3443	3933	3004	3362	9217	3529	3558	10673	4075	3437	6923	3133	3290	3168	3220	3126	3293
	Positive		1134.82	4.891				293	224	271	4880	5543	4583	4778	4963	4835	5088	4501	4852	4900	5015	4671	4431	4691	4204	4632	3944	3748	3990	3620	3950	3594	3915	4165	3473	4358	4348
	Positive		1134.32	4.896				504	388	436	8919	9154	8525	9657	10123	8892	9091	9210	8149	9663	8697	8588	8185	8560	8026	8024	7433	8371	7057	7251	7071	6635	6933	8167	7280	7229	7212
	Positive		1515.11	4.897				453	469	564	15160	11819	18544	13550	11797	10993	10552	10720	9607	11591	12170	11869	11322	11839	13080	9752	8180	11585	9047	6332	6111	6586	7514	10655	9509	9346	10660
	Positive		767.556	4.898				4090	2484	3443	36267	39452	34014	38881	41897	41947	41169	40103	42022	41186	40471	42084	44122	44856	43895	47112	47118	43628	45537	43588	46574	45265	44568	40129	39287	39310	39690
	Positive		765.533	4.9				4839	4949	4964	31581	24293	32550	27480	21594	19779	20641	19432	17698	20506	21338	18397	22237	20054	23793	18916	19429	23271	18642	17002	19416	18570	20648	37033	35537	35558	34754
	Positive		1195.83	4.902				7207	6308	8900	586	0	576	543	665	0	523	658	0	0	0	541	538	696	731	0	784	423	515	383	267	460	514	632	464	620	269
	Positive		768.045	4.903				2608	3122	1297	20252	25525	19241	24115	27514	27288	27896	26543	31772	25989	25576	26875	24983	26900	25015	30744	27774	25150	28956	31313	29525	28294	30719	25864	25703	25835	25702
	Positive		552.504	4.903				640	752	959	9022	6627	8899	6972	5792	5430	5287	6118	3929	4784	4841	4835	3400	3569	4178	2970	3089	3354	3107	3355	4030	4255	4668	5727	5119	5309	5319
	Positive		1514.11	4.905				554	460	612	25072	21722	27887	23118	20375	20775	19959	19846	17432	21358	21216	19432	19901	19845	21960	17824	16500	21294	15396	12583	12712	12514	14158	16885	15920	15137	15966
	Positive		532.467	4.905				417	522	537	1251	1270	1352	1633	1836	2349	2270	2011	2711	2372	2267	2628	3123	2883	2938	3917	3594	3175	4082	4491	4539	4812	4204	3367	3241	3591	3377
	Positive		705.577	4.907				16126	9393	7792	43517	37222	51889	42452	37146	34851	34317	34692	31469	36602	40337	35567	42518	39046	43964	39356	39690	48368	38843	38872	38915	38314	42837	46329	42698	42552	43417
	Positive		727.564	4.908				13042	12059	13993	5022	4862	4554	5284	5430	5144	4992	4989	5197	5172	5294	5535	6241	6130	5942	6278	5870	6834	6023	7823	7710	7977	7353	8576	8055	8403	7302
	Positive		786.536	4.909				0	0	0	7802	7026	8152	8075	6284	6627	6637	6487	6752	6935	7120	6990	7173	7920	7525	7795	7156	7794	7028	6332	7257	6709	6687	7032	7995	10788	4755
	Positive		1146.32	4.911				406	456	543	8973	9081	8991	9506	10255	9709	8772	9197	8727	8995	9833	8854	8992	8182	9235	9003	7642	8435	6950	6532	6170	6097	6143	6581	5996	5962	6113
	Positive		492.476	4.911				261	282	368	3740	3400	4434	3500	4302	4145	4514	4087	4395	5344	5864	4719	5700	5136	6718	6604	5682	6587	5483	4918	4878	4612	5998	4722	3717	4340	4143
	Positive		1539.11	4.912				68377	414	71795	26545	30765	33529	31013	32597	30413	29625	29643	25109	28580	28751	26796	25055	26035	25624	24653	22525	26142	20301	13801	14146	13550	7698	12468	7754	10997	12233
	Positive		769.048	4.912				2792	1958	1458	3958	5935	4753	5769	5407	7063	7895	6210	6431	6331	5717	5554	5300	5112	4585	6158	5953	6297	7204	7277	6366	6428	5475	4905	4788	5353	4959
	Positive		510.487	4.913				434	280	333	4438	3123	4781	3734	4611	3813	4028	4207	4529	5555	5353	5052	6779	5998	6229	6151	6196	7306	5449	5021	4898	5113	5793	5235	4439	4238	3981
	Positive		1494.1	4.914				461	332	0	6230	4205	7141	4782	4100	3371	3726	3699	3342	3915	3708	3751	3990	3340	4106	2926	3020	3949	2824	2132	2235	2231	2533	2773	2333	2602	2619
	Positive		1562.11	4.917				6314	5898	6792	5272	5063	6114	5132	5596	5826	5536	6303	6106	6755	6169	6090	6184	6870	7382	5392	4966	5262	5117	3523	3340	3497	4180	5542	5556	5236	5003
	Positive		793.051	4.917				17076	15747	17965	4894	5165	4047	6674	6823	7653	6737	6191	7744	8601	6684	7370	7073	7955	6698	6425	7449	6917	7425	7192	8820	7435	7623	9328	10411	7978	9803
	Positive		1146.82	4.918				512	441	476	12525	13347	11604	13250	13499	12973	13217	11971	11558	11222	11902	10829	10862	11612	9905	10701	10121	11186	9516	8501	8578	8576	8755	8083	6894	6486	7530
	Positive		1171.83	4.92				6585	5543	5831	4662	4308	4224	4783	4913	4894	5168	5069	5832	5610	5151	4845	5507	5476	5090	4422	4192	4618	4322	3071	3231	3083	3835	3952	3790	4046	3655
	Positive		664.492	4.92				673	658	539	17572	14125	18672	14718	13493	12206	11708	12373	10597	11873	11858	11637	10182	10521	10813	9037	8992	10310	8028	7426	7291	7211	7365	7580	6797	7722	7381
	Positive		1171.33	4.923				3851	3578	3918	3712	3384	3554	3595	3850	3742	3524	3890	3746	4264	3955	4129	3982	4093	4082	3873	3567	3279	3208	2253	2489	2075	2690	3034	3071	2931	3023
	Positive		1172.33	4.923				4699	3780	4686	3939	4206	4546	4262	4338	4444	4052	4198	4270	4307	4385	4544	4254	4455	4364	3743	3720	4031	3737	2790	2634	2807	2838	2948	3133	2772	2830
	Positive		1563.11	4.923				6489	5453	6653	5285	5230	6162	5974	6182	6684	5589	6056	5906	6339	5955	6082	6718	6710	7593	5730	5465	5563	5543	3355	3967	3415	3900	5133	5149	5522	4991
	Positive		862.511	4.925				23046	21916	22080	0	1255	0	1536	1502	1610	1692	1917	2331	2450	1597	0	2125	2637	2373	937	2104	1748	1932	1826	2310	1859	2112	3537	3959	3963	3386
	Positive		818.06	4.927				6526	5518	6541	1697	1464	1584	1458	1914	1615	1606	1751	1909	1717	1810	1841	1856	1887	1920	1669	1794	1952	1731	1359	1111	1324	1291	1871	1734	1597	1476
	Positive		1540.12	4.927				35528	31650	36273	26562	23458	32904	25088	23419	22792	23065	22790	18955	23430	23811	21890	21995	22071	22797	19125	15613	21917	14900	9907	9999	9329	10691	11594	10315	10970	10584
	Positive		762.548	4.927				1016	1298	1316	335687	271288	372645	271628	267258	231165	245251	255804	205732	247786	260591	227766	232617	208319	256380	224201	223618	296680	191435	156016	158582	155407	184683	147527	134490	148909	147745
	Positive		1538.11	4.928				66192	63881	68684	31166	31214	32915	33415	34019	32199	31929	31572	26285	30134	30865	27872	26629	27553	27020	24459	22663	27523	21658	15125	14717	14784	15361	13672	12481	13005	12935
	Positive		1520.09	4.928				390	165	175	10370	7352	12936	7770	7289	6585	6257	6366	4830	6499	6970	6140	6736	6074	6674	4918	5357	7502	4544	2641	2638	3007	3651	3753	2889	3106	3141
	Positive		771.549	4.93				2704	2644	0	8982	8558	9688	9974	8953	7936	8897	8798	7017	8116	9154	7918	8228	7812	8130	7651	8072	8754	7785	35561	32659	7262	5710	8577	64886	7689	5630
	Positive		1159.33	4.931				28122	26144	27226	8371	9239	7778	9069	9424	9070	8999	8835	8570	8611	8298	8082	7839	7970	7464	7639	6599	7905	7021	4119	4729	4768	5253	4916	4806	5179	4779
	Positive		1454.1	4.932				152	168	168	3505	2754	3749	3116	2471	2503	2398	2327	2265	2675	2544	2151	3391	2946	3829	4181	3787	4479	3599	5687	5839	5709	5664	6887	5998	6535	6770
	Positive		184.074	4.932				12097	12277	13223	25597	21331	17947	23447	20711	19404	20036	21462	18021	10693	19867	20107	12773	19078	22405	18157	17160	19015	16451	12849	14242	14579	9426	11797	11788	16915	16692
	Positive		761.577	4.933				178651	168099	174569	180487	154820	197908	164690	159412	148637	145695	146259	127001	146346	148857	137710	133928	134093	140469	127937	119901	145356	115523	87523	89327	85209	94062	86409	81088	80880	84516
	Positive		723.544	4.934				1921	1682	1899	21306	22917	26318	24757	20836	18437	17916	19358	17408	20954	20747	19706	25008	25083	26356	27064	28863	30298	27181	33743	35672	34156	36604	38941	35772	38595	39436
	Positive		796.564	4.935				3418	2668	3549	18456	17294	20469	18108	16249	16983	16827	16723	16758	17833	17382	17359	17861	18158	18418	16877	17367	18438	16080	7415	11650	8063	12696	11250	10795	12035	9747
	Positive		1566.13	4.936				3610	2970	3473	12122	9038	16565	10652	9174	8650	8103	8712	7040	9504	9941	8416	8867	9043	10432	5812	5549	8524	5012	2447	2829	2583	2842	3599	3175	3191	3544
	Positive		1193.82	4.937				7491	8011	8301	1897	1924	1732	1849	2206	1966	2259	2308	2018	2076	1809	1958	2224	1926	2015	1735	1673	1677	1745	1315	1368	1204	1306	1097	918	1101	1175
	Positive		841.519	4.939				8304	8067	8400	3617	5000	3119	3934	4308	4231	4849	4382	4870	4541	4269	4318	4390	4339	3548	4702	4572	4113	4166	3972	4168	4259	4472	4093	3846	3855	3477
	Positive		1188.81	4.94				10231	9591	9322	2551	2663	2112	2509	3007	2879	2561	2338	2404	2557	2422	2385	2230	2795	2172	2626	2360	2476	2262	1548	1900	1804	1823	1941	1706	1851	1477
	Positive		785.572	4.94				86732	76123	78395	21748	18779	23296	17445	20433	20450	16494	19884	16300	19521	34189	18323	20886	20071	23409	30881	26413	20342	26201	16238	18261	15622	17892	19956	20256	19935	22276
	Positive		1568.13	4.941				3584	3237	3568	7636	5335	7284	6371	5802	4957	4921	4808	4062	6063	6411	5064	5686	5243	6053	4240	3445	4750	2971	1610	2093	1351	2222	2423	1959	2060	2022
	Positive		1525.07	4.942				390	485	298	5352	4751	5671	4292	4148	4005	3957	3877	3494	4026	4354	4018	3876	3678	3772	3543	3632	4792	3219	3374	3210	2716	3229	3985	3559	3406	3862
	Positive		682.56	4.942				937	1126	997	10843	9120	12720	10005	6980	6874	6698	7179	5659	7082	7513	7070	8634	9351	10522	10563	10409	14443	10314	10332	11305	10378	11476	11051	9913	10593	10336
	Positive		769.569	4.943				3593	966	3480	6355	5347	4338	6123	5332	5459	6218	6106	4365	5850	4915	5279	5873	5940	7219	7010	6308	6921	5803	5133	5710	5760	4678	5398	7437	5508	6572
	Positive		736.574	4.944				934	917	780	51154	40316	52738	45172	42094	39990	38609	40325	36875	42080	42870	37482	44696	43404	46347	46068	47993	55028	42806	49146	50851	49103	55433	59912	56891	59117	59956
	Positive		700.57	4.944				3020	2584	3074	35780	28279	40906	32353	22963	22177	21336	21607	18624	22737	24555	22065	31887	30807	37367	35041	35128	45374	31004	33997	34889	33790	38430	36886	32977	33849	36208
	Positive		1551.09	4.944				897	1424	304	6171	4694	9777	4713	5702	4986	5553	4895	3049	3980	4475	4653	5016	4454	5988	4033	4179	5614	3872	2008	2710	2126	2535	1738	1682	2318	1796
	Positive		1184.33	4.945				4018	4067	4154	3634	3603	3906	3728	4461	4538	3967	4162	4180	4577	4189	4314	3963	4235	4242	4143	3345	3876	3263	1954	2058	2033	2149	2120	2432	2222	2274
	Positive		1188.31	4.945				6926	6786	7038	2017	2628	2159	2012	2433	2153	2284	2151	2541	2049	2055	2088	1970	2132	1799	2065	1952	2082	1856	1413	1435	1654	1413	1482	1647	1497	1590
	Positive		1184.84	4.946				5139	5713	5109	5315	5561	5160	5407	5469	5419	5209	5266	5271	6005	5531	5842	6162	5738	6037	4423	4275	5449	4224	2672	2446	2324	2899	2390	2627	2332	2850
	Positive		722.555	4.947				3761	3598	3756	63537	51873	75139	57030	47073	47255	42248	43997	44753	46828	47527	45463	57888	57529	59414	64158	65656	73350	62137	80281	83580	83205	68686	88090	88150	88518	90168
	Positive		763.539	4.947				2534	2299	825	145272	108885	148893	106798	104490	88655	96338	96454	92487	109402	100949	92130	88326	78831	99160	86745	99441	115189	76996	63111	62332	61536	80450	56736	55595	62588	57815
	Positive		1539.61	4.947				7323	6628	7685	1551	2933	3119	923	3038	2994	2837	2732	2448	2400	2843	2695	2412	1761	2473	2299	2098	2801	1898	1005	1439	1377	538	1395	1373	1289	1227
	Positive		722.543	4.948				3761	3598	3855	61784	51873	69066	56273	47073	47255	42248	43997	44753	46828	47527	44388	57888	57529	59414	64158	65656	73350	62137	80281	83580	83205	87654	88090	88150	88518	90168
	Positive		1480.11	4.949				1387	1055	1026	12568	10256	12961	11404	8783	8418	8207	8452	7436	8470	8511	7857	10650	11157	11796	13623	13103	15548	12042	12360	13219	12659	14397	11587	11427	11762	11784
	Positive		1588.12	4.95				6061	5181	6389	6017	5983	6542	6989	6850	6395	6500	6681	6864	7129	6963	6888	7072	6497	8051	5593	5181	5769	4760	2728	2967	2851	3097	3048	3338	2976	3274
	Positive		1480.09	4.95				362	801	952	12568	7733	11885	8231	8783	6302	2592	3497	3310	7267	6086	6934	5880	6927	10964	2749	6466	12062	6808	9683	4431	1926	11712	2230	10024	2943	10543
	Positive		906.499	4.952				4222	3963	4074	1380	1638	1376	1588	1853	1945	1797	1824	2121	1741	1540	1593	1816	1685	1650	2211	1717	1911	1646	1969	2070	1894	1664	1800	1698	1660	1620
	Positive		811.588	4.952				10940	10788	10992	30142	25836	35055	28017	27185	28742	27412	26756	28613	33159	32630	31926	32077	30877	34349	24377	23693	29676	22224	13576	14206	13971	15863	16887	16809	16624	16983
	Positive		784.574	4.952				486195	445480	467902	90201	159000	100511	84700	79841	79899	76187	90571	136805	179751	140300	146683	190192	158656	217106	457763	114986	92811	122927	73526	165405	61298	87353	109340	123071	107646	170155
	Positive		899.557	4.953				3980	4257	4594	2741	2980	2766	3134	3790	3911	3765	3720	5073	4479	4248	4690	4433	4699	4349	3552	3589	3273	3613	3245	2991	2800	2764	2992	3465	3017	3406
	Positive		813.529	4.954				0	0	0	15374	9389	10062	22150	12527	18893	18748	12070	20058	13195	20839	12377	13208	11521	10988	25784	13426	11715	9901	10180	10209	9801	9635	11820	26054	15617	15226
	Positive		898.555	4.955				6457	7072	7746	4715	5364	4114	5677	7035	6340	6620	7660	7980	8070	6666	8091	7028	8553	7078	6462	6474	5516	6552	5421	4706	4629	5006	5492	5412	5857	5817
	Positive		830.566	4.956				77559	73177	76886	94264	97987	91107	99784	115813	117214	111283	113572	129853	134262	123172	131662	125911	128954	127107	114881	107189	103978	108562	70232	70198	71524	73397	84688	87951	84184	85676
	Positive		1550.09	4.958				472	913	405	5391	3931	5714	4520	3836	3291	3672	3533	2992	3707	3891	3385	4063	3731	4331	3272	3412	4506	2944	2267	2301	2216	2523	2341	2146	2291	2310
	Positive		792.565	4.959				19160	18450	21371	46880	36421	50515	39323	31782	31141	29314	31168	30726	35727	36846	34400	43074	39611	44429	0	41994	0	0	0	0	0	0	41467	36580	38166	43374
	Positive		1520.08	4.96				214	341	146	6759	7352	7288	5733	4018	4303	3437	4845	4805	3805	4292	3349	3467	4733	3297	3032	2834	3482	2863	2641	2493	2311	3091	3753	2890	3106	3454
	Positive		1531.1	4.961				454	353	522	6023	4537	6137	5201	4052	4104	3997	3701	3313	3415	3779	3454	4067	3949	3537	2983	3391	3396	2857	2511	2611	2638	2819	4263	3828	3602	4020
	Positive		737.585	4.961				0	416	475	20466	15910	23230	18032	16658	16305	16771	15654	14343	17385	18434	16268	17534	16329	18512	18267	18391	21843	18106	21999	21276	22323	24220	25754	23412	22976	24086
	Positive		806.06	4.962				8772	8398	9852	9278	9844	8716	10083	11559	12648	11443	11373	12723	13356	12408	12901	12816	12895	11483	11624	11238	10231	10814	7464	7794	8157	8456	6905	7956	7375	8177
	Positive		1529.08	4.962				164	250	282	8575	7655	10104	7632	5810	5724	5437	5681	4215	4946	5188	4263	4645	4446	4972	3903	3442	5198	3271	3139	3151	2935	3533	6078	5496	4913	5912
	Positive		580.528	4.962				262	365	318	8402	6987	9596	7628	5258	5366	5564	5569	3932	4539	4059	4340	3973	3533	3971	3369	3293	3626	3034	2682	2854	2629	3018	6528	5602	5515	5588
	Positive		812.535	4.963				0	0	0	46873	39179	49589	43589	43495	39256	35334	32334	32349	48027	49033	30302	29417	33487	31571	46665	46001	43699	28178	28753	31194	35047	31542	39469	35158	32827	51767
	Positive		791.57	4.963				10575	9633	10792	107747	82837	20948	93407	68744	67853	62595	65686	68984	84208	85921	80022	104982	99318	108597	97816	97747	112120	89121	77058	75779	77061	86701	107506	106892	106103	112156
	Positive		1511.06	4.965				256	368	0	6050	4685	6557	4676	3930	3111	2746	3520	2396	2480	3015	2894	2321	2419	2702	2122	2210	3098	1799	1936	1806	1735	2406	2867	2876	2440	3018
	Positive		811.576	4.967				5154	4220	4654	30142	25003	30463	25022	27010	28742	23614	24876	28613	33159	29151	29152	32077	23619	32824	22615	23693	29676	19809	13576	14206	13971	15863	16887	8446	10960	10812
	Positive		916.531	4.968				6324	6502	6904	2758	3345	2928	3218	3361	3248	3631	3371	3782	3940	3280	3247	3715	4279	3587	3709	3580	3238	3812	3551	3584	3422	3275	3021	3161	3027	3077
	Positive		773.533	4.969				2264	0	0	8637	8016	9030	7840	6776	6758	6011	6816	6832	7775	6158	6386	6377	5168	6475	5402	5726	6802	5406	5168	5542	6076	6590	8623	7427	8676	7748
	Positive		786.579	4.97				13179	13509	13972	12387	21323	28290	9008	12202	11828	9241	22200	17321	23041	18942	18412	13139	20092	27674	64744	14611	11217	16296	10251	11019	16852	11951	11622	16170	13999	11100
	Positive		1537.07	4.971				389	233	349	5409	4068	6394	4329	3560	3301	3275	3506	2744	3144	3263	2737	2882	2632	3108	2356	2282	2905	1887	1951	1453	1543	1853	1904	1890	1934	1914
	Positive		771.52	4.972				0	0	0	73555	67080	72239	67532	57587	53392	52893	55219	41472	45707	45934	43386	37301	38490	36876	33441	32833	36920	30273	35561	32659	34437	37820	67330	64886	65031	64689
	Positive		1551.07	4.973				167	145	0	9655	9049	9777	8665	7574	6429	7523	7643	5292	6633	7022	6236	6167	5972	6194	5401	5136	6921	4748	4724	4268	4298	4695	6456	5806	6278	6590
	Positive		1592.13	4.973				770	892	899	3928	2981	5006	4178	3338	2811	2936	2764	2297	3200	3335	2743	3036	3147	3412	2125	2192	2930	1830	1055	1218	1344	1624	1140	1045	1041	1051
	Positive		810.576	4.974				0	1984	0	77162	82899	113055	73882	103900	83490	70423	99819	87872	95202	145755	62784	117632	96383	100443	112749	97399	106559	87464	65610	45093	63297	72494	38575	45015	36415	38676
	Positive		796.55	4.974				8179	8315	8249	13686	14993	0	14477	15981	15769	16827	15709	16758	16623	15141	17359	15168	15742	15463	16732	17367	16079	15790	15225	15641	15879	15980	15641	15205	15052	14442
	Positive		1507.1	4.975				472	394	476	6217	3994	7715	4678	3345	2964	2773	3023	2145	3034	2788	2387	2579	2278	2808	2311	2616	3193	2115	1908	1934	1810	2387	3149	2729	2813	3171
	Positive		819.067	4.979				1736	1841	1924	4996	5271	4523	5469	5334	5396	5004	4880	4995	6257	4993	5317	5577	6344	4839	5058	4308	4196	4934	3595	3056	3473	3745	2925	2821	2853	2409
	Positive		772.538	4.98				0	0	0	8942	10214	10557	11476	10367	9958	9035	11035	12492	8852	7733	10032	10223	9175	8934	12080	8213	11753	9181	15671	15248	7213	5622	10222	8482	7358	6833
	Positive		816.613	4.982				10514	10025	10001	10729	8950	10301	9849	9956	9370	10932	6653	8464	7477	6473	10730	7005	6954	8066	10961	8250	7263	9985	8670	11535	10991	11365	8830	11760	9229	9045
	Positive		731.573	4.982				0	0	0	9043	7615	9954	8028	7126	7437	6907	6861	6197	6760	7117	6571	7074	7299	7254	8307	7147	8795	6570	6973	7119	7473	7576	6722	6156	6554	6932
	Positive		836.6	4.993				2731	2673	2554	79056	64113	89813	69309	50499	52357	46074	47998	48752	57261	55789	53662	58025	56105	58720	42046	39848	48370	38394	22605	21577	21964	23509	23314	22486	22250	22024
	Positive		838.544	4.999				0	0	0	39824	37579	44136	40364	37584	34879	36976	35910	33222	32960	37973	32729	44147	32089	39870	38898	39006	41723	37181	36079	42610	36097	40608	45249	42548	47517	45662
	Positive		1592.14	5.002				640	892	899	3928	2981	5006	3151	3338	1649	2086	1708	1542	3040	2137	1905	3036	3147	3119	2064	1955	2636	1534	1121	1218	1344	1349	1005	0	932	1051
	Positive		739.571	5.007				24494	23688	24167	33471	39221	32182	37037	41414	40464	42752	42603	42286	41239	39905	40033	39781	40397	39157	41358	42582	39708	42897	47628	45413	46550	45868	47437	50049	46522	44702
	Positive		549.485	5.016				0	0	0	7668	6098	8113	5929	6081	5959	5768	6035	4949	5193	5678	5346	5591	5435	5696	4802	4396	5699	4731	3373	3163	3620	3839	3825	3533	4159	4084
	Positive		860.55	5.017				0	0	0	6629	5717	7189	6188	5162	4060	5308	5828	4548	5395	3030	5099	5702	5284	6096	5891	5584	6163	5337	5193	4938	4956	5534	6271	7083	7243	7253
	Positive		558.484	5.017				0	235	308	2640	3298	2681	2689	3507	3773	4605	3561	3611	3392	4034	3644	3811	4184	3744	4188	4230	4037	4901	3918	4033	3620	3718	3401	3408	3202	3424
	Positive		799.551	5.018				2147	2227	2102	5460	5075	5447	5447	5337	5056	5143	4801	4423	4904	5038	4818	4480	4463	4754	4300	4169	4606	3864	3503	3509	3464	3609	3832	5470	3835	3849
	Positive		1471.08	5.018				300	195	147	5256	4429	5799	5034	4672	3831	3880	3892	3499	4055	4291	3835	4132	4281	4565	3867	3759	5222	3424	3453	3670	3501	4115	4560	3863	3997	3857
	Positive		798.552	5.02				2498	2070	2198	12026	10792	12943	12661	9272	11420	11113	11175	9629	11554	9793	9698	9166	8969	9628	8593	9422	9415	8075	6897	6498	7213	6948	8078	7823	8186	7135
	Positive		747.04	5.023				244	224	288	3369	3361	1808	3414	4603	3558	3642	4502	4302	4890	3687	4997	4733	3900	3498	4480	5156	3991	3777	5766	5603	4385	4067	5576	4802	4594	4725
	Positive		1564.12	5.027				4810	4806	5837	6060	5218	7044	5716	4229	4038	4324	4066	4225	4845	5015	4340	5588	5019	6274	4887	4606	6533	4647	3659	3953	3833	4529	3274	3248	3160	3646
	Positive		802.572	5.029				1210	1314	1575	5125	4578	5405	4753	4541	4307	3964	4473	4306	4538	4955	4140	4820	5382	4710	5179	5040	5762	5169	4884	4513	4747	4973	4024	4065	4161	3951
	Positive		710.516	5.029				478	399	353	3857	3150	4190	3475	2767	2570	2571	2373	2537	2490	2933	2481	3065	3631	4099	3384	3555	3884	3431	3342	3609	3725	4349	4845	4862	4629	4437
	Positive		718.577	5.03				55312	4187	57312	76562	54482	77211	64695	57968	52181	57701	56393	54244	55278	60653	56175	58481	57646	63463	61991	54909	66019	50281	55054	51945	54438	56661	51654	45272	46806	49108
	Positive		794.059	5.031				13990	12485	15642	10516	11266	11064	11517	9859	9027	9364	9456	9054	10197	10468	9754	10799	11047	10702	11882	10908	11442	10609	10061	10793	10338	10235	8956	8877	8784	8484
	Positive		797.553	5.031				4588	3359	3540	22711	19859	25073	21675	23557	22716	21232	21645	15032	18556	19715	18645	17205	16858	18306	16467	14992	17669	14653	12142	11310	12160	13377	15148	13608	13188	14214
	Positive		726.577	5.032				0	650	0	7650	5638	8318	6660	5394	4741	5201	4902	4463	5174	5597	5370	6365	6964	7519	8688	8600	11192	8363	9209	9457	8876	10231	10053	9603	9661	9372
	Positive		537.523	5.035				293	317	219	30344	23760	29114	21979	19094	15483	16991	17099	13385	16181	18534	16124	17108	14254	18710	15997	18433	22516	16079	15138	15635	15630	18527	16572	16847	16438	17296
	Positive		817.593	5.036				2630	2294	4444	50004	39927	57368	43898	27652	28737	26326	26154	33593	40824	41756	37272	55342	50565	55871	50667	51784	54184	46618	36036	36691	35770	38644	36926	36581	33869	39910
	Positive		1474.1	5.039				240	319	327	8300	4940	11196	6398	4526	3972	3820	4070	3457	4393	4956	4140	5157	4894	5543	4328	3877	6897	3568	2852	2904	2690	3383	2639	2446	2474	2683
	Positive		1497.09	5.041				222	0	0	7613	6044	8821	6632	5534	5406	5372	4747	4608	5592	5343	4701	5663	5945	6182	5674	5855	6916	4835	4126	4583	4133	5144	3801	3443	3549	3591
	Positive		723.557	5.041				318	824	906	8697	7295	9894	11817	13186	6109	18058	11865	6650	7444	7863	7170	7560	8443	15579	6738	12310	8279	6815	5525	4897	5118	5538	5874	5697	5250	5650
	Positive		1569.14	5.047				646	780	2391	4352	3272	6560	3355	2379	1710	1053	0	0	2481	2648	2254	2965	2904	3229	2575	2660	3414	0	1267	1560	1397	1719	0	0	1147	0
	Positive		866.53	5.049				3727	3542	3774	5813	5504	5384	5552	5097	4846	4690	4878	4823	5719	5109	5046	5676	6269	5736	6066	5567	5780	5853	4581	4882	4972	5161	4101	4224	4678	3994
	Positive		807.571	5.05				79906	75507	99766	179661	176314	173903	182303	162300	156576	154600	155737	154885	165929	162789	159368	172773	174721	174753	181288	174419	184256	167961	142354	148747	143901	153155	115151	111663	113819	112818
	Positive		797.566	5.052				4573	3610	4728	16728	17258	22202	17429	16155	13879	13665	13510	10420	19843	14112	12568	17324	12577	13824	14417	11411	14252	11884	8142	7944	9198	9637	9950	8608	10429	9409
	Positive		1407.05	5.052				272	196	135	3770	3002	5158	2625	2647	2612	2350	2551	1965	2585	2819	2115	2476	2312	2655	2154	2012	2961	1646	1396	1373	1352	1338	1148	1123	1222	1318
	Positive		1475.1	5.053				0	104	213	7986	5214	9808	6072	4503	3775	3840	3629	3164	4573	4404	3965	4966	4144	5519	3831	4194	6215	3501	2541	2680	2692	3343	2583	2185	2236	2785
	Positive		775.052	5.055				1153	1638	877	4459	3940	3605	4366	3709	3493	3720	3716	3396	4446	4134	3192	4037	3997	4201	3574	3781	4036	3907	2806	3082	3062	3074	3057	2904	2934	2908
	Positive		821.585	5.056				5308	5159	5507	3673	3106	4167	3973	2914	3411	3111	2982	3338	3483	3689	3738	3900	3717	4050	3558	3600	3586	3027	2292	2514	3055	3534	4346	4052	4030	4038
	Positive		787.591	5.056				22747	21962	30308	62150	50753	71631	58152	42633	41054	39303	42134	39376	45075	45539	44142	48489	49723	53443	46870	45597	54848	43659	34622	35133	33482	40156	27694	26779	28675	26909
	Positive		1522.09	5.057				742	480	546	6537	5944	8542	6352	5488	5237	4854	4826	4499	5143	5595	4875	5863	5642	6463	5417	4676	6860	4348	3047	3277	3009	3784	2490	2445	2433	2649
	Positive		1546.09	5.059				716	441	862	5406	4541	5967	5420	4087	3934	3839	4186	3414	4085	4134	3919	4797	4504	4825	4334	3834	4783	3527	2642	2567	2606	2832	2367	2303	2346	2399
	Positive		1519.06	5.06				0	170	145	4823	4471	5278	4272	4489	4084	4000	4071	3184	4029	4111	3784	3984	3917	4000	3567	3220	4253	3170	2423	2567	2373	2525	2657	2220	2686	2610
	Positive		1544.07	5.067				0	163	241	6461	5906	7963	6656	5385	5003	5547	5170	4496	5508	5998	5427	5684	5597	5875	5934	4962	6175	4214	2875	3260	3114	3288	2451	2179	2544	2823
	Positive		913.583	5.068				680	700	743	5489	4928	5333	4988	5040	4665	4786	4618	4179	4322	4894	4360	4476	4693	5069	5274	5080	5703	4693	4501	4592	5035	5057	3652	3502	3276	3630
	Positive		1518.06	5.07				177	0	0	5342	5299	5796	5099	4503	4013	3979	4269	3364	4198	4453	4541	4503	4216	4551	4043	3970	4616	3318	4003	3788	3767	3250	2792	4677	3761	3643
	Positive		1456.05	5.071				172	240	0	5293	3963	6036	4700	3742	3506	3302	3151	2574	3160	3582	2857	3411	3252	3844	2735	2536	4054	2502	1596	1675	1865	1884	1725	1753	1672	1776
	Positive		1500.1	5.073				592	219	279	8934	6681	12091	8008	5791	5067	5104	4965	4403	5971	5734	4793	6187	6049	6921	5827	5244	7289	4353	3612	3167	3171	3992	3488	3133	2852	2964
	Positive		1432.05	5.078				234	185	213	9806	6907	11728	7689	7085	6250	5676	5891	4487	5667	6699	5403	6455	5748	7154	6063	4720	7800	4417	2763	3272	2838	3196	2338	1992	1755	2484
	Positive		846.576	5.079				937	995	1053	7635	7275	8332	6877	6306	6101	6341	5868	6069	7319	6846	6165	6545	6275	7005	6796	6779	7327	6242	5270	4934	5654	5488	4988	5379	5016	5455
	Positive		563.539	5.079				339	331	236	64286	51445	72705	49432	45891	40737	41156	41027	36366	40539	46211	40216	44715	37761	48945	46399	47269	61180	40796	36860	37287	38171	43968	27556	23773	26500	26074
	Positive		845.555	5.082				1031	514	1026	10821	9094	10089	9324	9316	8049	8337	8177	7483	7956	8248	7754	8023	7641	8533	9146	9226	11092	8742	7665	7893	8251	9456	6128	5870	6458	6249
	Positive		742.551	5.082				2944	2575	2690	62202	61315	75384	52197	56138	51209	46108	44811	48884	47094	64380	58215	71552	59538	58985	74362	60658	71407	58271	59939	58317	51933	61403	62491	64780	68560	62451
	Positive		824.572	5.083				1349	1205	1743	11242	9116	11499	8531	8167	7455	7590	7614	6620	7662	7704	7268	8678	7660	9256	8429	7929	10473	7253	6852	5910	6331	7051	6080	5286	5843	4989
	Positive		565.539	5.084				583	459	333	6953	5463	7938	5580	4926	4168	4791	4884	3815	4788	5298	4351	4674	4239	5643	5352	5610	6993	4534	4406	4614	4485	4896	3898	3293	4844	3438
	Positive		822.559	5.088				5251	5409	6427	0	0	10111	10176	0	10164	9584	0	0	0	9365	10452	11114	0	10214	0	10507	10589	10264	7448	8857	8655	5668	8448	8000	8128	7990
	Positive		882.561	5.089				518	762	603	3125	3540	2788	3570	3263	3233	2974	2956	4008	3301	3619	3336	4753	4557	4620	4598	5300	4004	4643	5114	4953	5797	5219	5374	4990	5259	5637
	Positive		793.59	5.089				15014	14351	16759	214192	170507	248898	188962	150203	144136	130896	138751	153313	174068	174676	163703	237747	235446	262403	257288	278546	298725	254220	261331	264183	259877	301198	246449	235656	232702	259884
	Positive		840.572	5.09				2993	1307	1311	33269	9270	10746	10309	8589	18570	9544	7838	7651	9990	11329	12314	9334	11292	9588	9090	11956	12749	10965	9992	11030	10513	10838	11068	9532	12632	12057
	Positive		1504.08	5.095				133	318	371	7368	5786	8734	6432	5762	5149	5031	4938	4339	5196	5621	5262	5708	5634	6051	5453	5012	7215	4540	3602	3470	3153	3613	3502	3073	2717	3156
	Positive		591.535	5.096				405	388	432	18523	15178	22685	14906	11769	9683	10867	11169	9677	12136	13753	10832	13345	11412	15897	14921	16483	20510	13900	13873	14895	14616	18588	19458	17244	18301	18218
	Positive		823.57	5.1				2315	2551	3401	19960	16570	23335	17593	15627	14514	15184	15020	13487	14954	15406	14450	15929	14600	17936	15775	16293	19465	14363	13269	13558	12861	13702	10934	9986	10447	10070
	Positive		1482.07	5.101				331	326	207	9787	6399	12308	7624	6606	6036	5602	5216	4415	5860	6454	5595	6282	6448	6764	5363	4948	6940	4437	2726	3154	3347	3397	2987	2527	2906	2838
	Positive		1543.11	5.11				245	0	203	5569	3438	4481	4446	2778	2726	2628	2533	2176	2945	2962	2586	2818	3660	3608	2797	2912	3260	2358	2394	2549	2271	2354	2089	3063	2055	3393
	Positive		761.053	5.111				789	616	641	4996	4815	4497	6048	6226	6355	6169	5360	5519	6087	6368	5647	5109	6044	5221	5754	4864	5133	5387	4007	4025	5162	4265	2833	3540	2896	2921
	Positive		716.544	5.113				10500	8807	8848	1069358	894517	1233620	972234	892929	857937	822972	837872	755440	840452	885787	808480	857098	839853	891651	851517	840759	1003558	749166	724975	720850	688622	742356	673444	596687	582572	538511
	Positive		1506.09	5.114				187	297	0	6238	4829	7272	5098	4765	4355	3894	4517	3553	4272	4921	4121	4799	4337	5181	4769	4434	5742	3989	3830	3580	3484	3811	3393	3109	3162	3367
	Positive		1430.08	5.116				0	155	109	4761	4023	5317	4063	4826	4283	3979	4182	3917	4308	4745	3632	4027	3622	4162	3978	3708	4709	3409	2990	3212	2973	3025	1947	1705	1576	1970
	Positive		629.548	5.117				4403	4302	4553	40374	30722	47687	34265	26015	25698	24875	27234	24171	27349	30651	27191	35898	27662	39970	35804	40181	48284	35709	37288	37206	37251	43701	45933	42373	44516	43027
	Positive		1502.1	5.122				379	203	187	5007	3710	6263	4470	3596	3282	3791	3601	2979	3824	3972	3774	3848	3352	4387	3463	3358	4306	2857	2369	2393	2263	2640	2306	1965	2066	2138
	Positive		823.588	5.124				0	0	0	19960	4609	23335	17593	5134	14514	15184	5318	4954	0	15406	4762	15929	12110	7536	15775	16293	8262	4754	0	13558	0	3525	0	9986	0	0
	Positive		1482.09	5.125				135	243	158	9787	3825	7597	7624	5422	3385	3832	4147	2382	5046	6454	3976	4395	6448	6764	4331	4178	6085	3528	3489	2773	3347	3397	2734	2527	2327	2553
	Positive		341.304	5.126				378	320	207	2877	2297	3282	2743	2312	2174	1926	1975	1729	2157	1985	2107	2488	2613	2915	2873	3341	3813	3234	4763	4412	4899	5389	9387	8703	8968	9610
	Positive		1408.1	5.126				186	90	188	7093	5246	9690	5786	5929	4670	4685	4668	3822	5160	5705	4236	5432	4593	5241	4239	4142	6627	3586	3651	2985	3147	3668	1578	1715	1548	1783
	Positive		1384.11	5.126				157	144	217	5411	3523	7027	3636	3705	3171	2922	3250	2419	3294	3644	2661	3174	3350	3423	3249	2761	5209	2308	1883	2130	2028	2253	1242	567	882	994
	Positive		821.611	5.13				1416	1042	1654	6942	5625	8475	6735	4289	4081	3994	3994	4466	4866	5230	4551	7130	6965	7567	8905	8637	9252	7909	9018	9481	8865	9829	7071	7011	6754	7583
	Positive		767.56	5.131				2881	3172	3189	228501	175757	267943	194770	162016	159155	146302	154326	155643	188687	190748	171787	227287	219428	246286	200547	209371	242800	196084	143250	147056	150630	170345	171608	179010	189993	198504
	Positive		742.047	5.133				163	272	163	6804	7462	5989	7260	8083	7374	7975	7574	7137	7055	6642	8048	6839	6551	6285	6623	7232	6632	7384	6604	6397	6365	6814	6498	5761	6242	6148
	Positive		1481.08	5.133				141	141	0	4254	3720	5212	3910	3279	3357	3064	2836	2741	3188	3505	2973	3067	3309	3527	3161	3257	3826	3141	2367	2119	2390	2540	1678	1657	1577	1686
	Positive		753.55	5.135				614	1082	935	3284	3273	3384	3725	2962	3791	3388	3775	3179	3070	3591	3047	3475	3427	3262	3658	3403	3408	3610	3621	3799	3669	3760	4610	4620	4502	4923
	Positive		749.539	5.135				5911	5404	6040	297181	216206	341377	31504	21768	173466	156267	166455	157427	188309	196969	182549	242083	233365	254274	227236	228310	275762	215453	236644	22348	253000	277800	28835	296169	284498	30174
	Positive		617.548	5.137				403	370	348	13374	11101	16535	11962	10243	9070	9861	9622	8408	9016	10086	8983	10163	8694	10195	10019	11033	13695	8279	7522	7522	7745	8228	7117	7475	7388	7175
	Positive		1410.12	5.142				176	152	123	4265	2506	5396	2978	2778	2674	2407	2460	1943	2349	3055	2372	2636	2303	2983	2245	2481	3949	1899	1680	1883	1635	2069	1095	1016	906	1003
	Positive		837.551	5.143				0	0	0	6993	8024	6603	8704	8273	7958	8298	8069	7946	7633	8233	8229	8078	7902	8293	7932	7535	7360	7306	7916	7984	7579	7004	9854	9674	10127	9579
	Positive		1440.1	5.143				156	233	173	5959	3976	8104	4132	3540	3256	2862	3001	2673	3080	4171	3077	4035	3957	4583	3800	3368	5052	3414	3009	3252	3149	3403	2475	2470	2177	2537
	Positive		1553.12	5.144				273	137	396	4339	3502	4297	3801	3541	2730	3022	3063	2561	2869	2951	2834	3212	3067	3644	2967	3241	3551	2931	2367	2505	2625	2393	3534	2945	3058	3068
	Positive		339.292	5.144				0	0	0	5265	4353	6382	5200	4415	3885	3328	3957	3343	4038	3941	3702	4902	4709	4967	4665	5386	5554	4660	5799	5692	6580	6501	8670	8635	8581	9159
	Positive		1462.1	5.145				173	138	176	8478	7338	10464	7580	5789	5651	5744	5376	4785	5436	6340	5149	6279	6328	6600	6089	5910	8247	5589	5234	4710	5482	5900	4856	4651	4408	5853
	Positive		1484.1	5.145				127	207	137	8807	6046	10059	6495	6017	5459	4719	5291	5014	6023	6303	4728	6634	5606	5770	6499	5846	8156	5137	4764	4345	4603	5391	5411	5073	4853	5795
	Positive		769.563	5.146				2358	1414	2376	120891	119113	119391	119125	106930	101854	100960	102988	98986	107316	108045	104045	108938	111887	109918	115598	113494	117221	111215	113249	115187	111213	117237	164507	162294	163065	157397
	Positive		1498.1	5.146				159	0	113	5630	4860	6750	5123	4804	4294	4066	4580	4019	4419	4916	4433	4799	4634	4954	4553	4652	5403	4288	4375	4228	3829	4986	3866	3636	4574	4044
	Positive		1485.09	5.146				0	0	138	7135	5613	8305	5701	5228	5200	4730	4782	4382	4970	5781	4781	5240	5151	6011	5062	5276	6451	4894	4604	4414	4488	5010	4696	4882	4822	4981
	Positive		1530.12	5.146				143	142	206	5202	4100	6928	4468	3181	3185	2953	3059	2981	3435	3795	3365	3907	4146	4470	3701	3283	4511	3119	2870	2710	2563	3045	3300	3276	3103	3486
	Positive		788.06	5.147				819	904	747	4887	5479	3998	5148	4294	4366	3745	4163	4105	4736	4426	4761	4629	4138	5049	4283	4236	5034	4253	3498	3873	3644	4339	5803	5504	5395	5684
	Positive		589.554	5.147				299	367	297	12809	9572	13562	10289	8934	8459	8633	8353	7432	8319	10106	8510	10213	9275	10714	10421	10846	14136	9295	8945	8225	9337	10116	5421	4868	5097	5211
	Positive		1438.12	5.147				148	0	129	6909	4437	8802	4997	3964	3859	3304	3285	2572	3851	4061	3453	3916	3452	4555	3936	3642	6019	2950	2537	2729	2648	3391	2506	2275	2133	2487
	Positive		1554.1	5.149				175	303	263	4532	4066	5103	4082	3405	3453	3220	2960	3052	3253	3669	3592	4224	3957	4554	3546	3849	4297	3537	2694	2843	2841	3184	3676	3574	3749	3904
	Positive		1464.1	5.152				0	201	0	8881	5828	10839	7159	4762	4037	4555	4170	3763	4904	5135	4447	5356	5322	6307	5657	4861	7882	4649	5031	4908	5289	5942	5141	4847	4846	5073
	Positive		826.528	5.155				505	0	0	8767	8413	10011	9132	8563	8224	8099	7841	7954	8320	7932	8264	8066	8368	8459	8508	8643	8734	8491	8383	8176	8236	9895	12079	10805	11341	11531
	Positive		1461.11	5.155				147	166	0	5945	4759	8015	5030	4715	4509	4626	4374	3862	4436	4890	4313	4209	4277	4437	4437	4903	5489	3962	3549	3687	3695	4319	3050	3088	2765	3022
	Positive		770.551	5.156				2794	2577	2777	84001	74302	36053	32486	37429	26500	39360	44367	31785	36034	28878	33577	35207	32673	34594	31516	32650	39732	76592	35826	93510	37036	39345	106564	104826	102673	111099
	Positive		873.575	5.157				642	406	518	4019	3272	4788	3351	3543	3196	3080	3165	2820	3108	3441	2924	3806	3762	3994	3875	3982	4345	3603	3426	3334	3651	3999	4454	4292	4786	4393
	Positive		590.558	5.16				263	380	324	5043	4165	6556	4842	4184	3667	4044	4422	3335	3632	4738	3915	4398	4186	4590	4638	5254	6761	4155	3981	4149	4086	4523	2553	2504	2912	2773
	Positive		1517.09	5.16				163	84	184	6120	4686	7499	5060	3567	3576	3455	3418	3411	3982	4508	3719	4720	4944	4982	4381	4113	5197	4051	4453	4459	4567	5197	6847	6120	6469	6851
	Positive		1495.1	5.16				0	143	107	6151	4446	8166	5304	3506	2845	3073	3135	2438	3557	3573	2914	4204	4393	4496	4351	4136	5391	3438	3833	3878	4233	4719	5832	5674	5148	6017
	Positive		1497.07	5.16				126	242	147	6787	4235	8022	5330	3201	3443	2898	3494	2937	3565	3959	3547	5111	4666	5284	4472	4462	6191	4059	4955	5551	5663	6061	6740	6664	6319	6950
	Positive		367.322	5.162				426	488	542	4226	3240	4475	3385	2679	3001	2399	3076	2506	3006	3200	2994	3264	3545	3547	3593	3272	4282	2884	2807	3825	3210	3250	3359	2793	3216	3246
	Positive		1538.08	5.162				141	179	244	6202	4645	6558	4877	3866	3992	3824	3474	3410	4031	4422	3965	4669	5183	5374	4846	4777	5182	4567	4932	5182	4755	5160	6843	6928	6537	6758
	Positive		836.554	5.163				0	0	0	15877	17225	13075	16268	15595	15325	16840	15551	15914	16175	15913	15900	15723	17029	17457	15352	14888	14180	14978	15056	14801	15092	14894	20145	19195	20910	18908
	Positive		607.508	5.163				356	268	335	3523	2515	3842	2708	2107	2133	1976	2127	2013	2186	2458	2669	2661	3010	2852	2682	2946	3141	2977	2613	2888	3151	3039	3014	3519	3617	3442
	Positive		1532.11	5.164				215	229	182	6601	5171	8549	5277	4173	3883	3584	3949	3568	4362	4585	3969	5617	5203	5766	4945	4838	6086	4237	3513	3971	3780	4520	4605	4172	4177	4322
	Positive		1494.1	5.164				144	0	149	7527	4474	9742	5511	3603	3548	3299	3471	2993	4145	4123	3702	5059	5038	5481	4356	4157	6389	4233	3879	4357	4047	5219	6721	6050	6175	6715
	Positive		1496.07	5.168				124	132	135	8206	4862	11298	5889	3654	3783	3465	3739	3444	4440	4488	4171	6106	5966	6215	5324	5239	7490	5210	5526	7025	5845	7326	8053	8314	7115	9030
	Positive		1518.08	5.169				168	106	0	5314	3738	6069	4145	3339	3073	2884	2985	2674	3466	3639	3218	4387	3963	4099	3687	3970	4899	3300	4003	3728	4025	4382	5551	5219	5260	5815
	Positive		1465.12	5.171				150	0	115	6753	4558	9325	4750	3589	3254	3058	3518	2886	3766	4168	3304	4709	4186	4461	4081	3490	5969	3168	2849	3239	2899	4130	3628	3177	3305	3520
	Positive		1534.11	5.173				224	151	266	5764	4356	7031	5276	3198	3781	3114	3640	3244	3677	4204	3878	5157	4893	6007	4889	4788	5381	4670	3653	3825	3400	4298	4516	4345	4376	5026
	Positive		1541.09	5.174				205	0	171	4435	3672	5924	3872	2587	2913	2379	2678	2516	3174	3293	2867	3732	3880	3623	3402	3304	4126	3279	3021	2898	3066	3230	3844	4246	3731	4292
	Positive		1464.13	5.175				193	131	187	7876	4554	10839	7159	4259	3308	3527	4056	3009	4019	4211	4123	4826	4418	5796	4118	4713	7374	3426	3023	2950	2927	3934	3026	3177	3349	3419
	Positive		1485.11	5.177				199	157	122	6441	3930	7969	4393	3651	3559	4611	3462	2752	4970	5781	3455	4109	5151	4508	4187	3857	6451	3706	4604	3083	2990	3639	3428	2892	3036	3387
	Positive		755.055	5.178				192	166	267	5455	5949	4615	5976	6616	6377	6892	5839	5696	5561	5865	5675	5121	5143	5037	5262	6045	5657	5630	5603	5733	5873	6031	6278	5548	5310	6507
	Positive		1489.1	5.181				120	112	124	6632	4641	8087	5545	4411	4131	3707	4029	3312	4242	4466	3955	4423	4601	4874	4245	4718	6284	3685	4306	4477	4631	4929	4290	4086	4087	4630
	Positive		1488.1	5.182				151	0	114	8403	5951	9867	6602	6085	5303	5090	4763	4754	5674	5675	5017	5997	6108	6291	5781	6170	7707	5226	6192	5793	5484	6779	5462	5143	5059	5566
	Positive		1466.11	5.184				151	0	102	7275	4522	9910	5683	4089	3705	3122	3953	3214	3851	3995	3460	4990	4691	5502	4376	4448	6717	3678	3781	4074	4217	5254	3856	3493	3283	4113
	Positive		800.553	5.185				1076	764	0	6504	7381	6681	6904	7116	6755	6341	6780	6286	7078	7503	6298	6848	6672	7024	7419	6635	6862	6923	6749	6263	6949	6863	7226	6459	7197	6670
	Positive		1515.11	5.185				111	153	103	6965	5735	9063	6224	5120	4636	4406	4268	3767	4986	5116	4508	5189	5404	5851	5219	5497	6680	4740	5132	5036	5326	5985	6492	5763	6083	6225
	Positive		1511.11	5.186				186	183	164	5784	4546	6899	5483	4288	3954	3741	3836	3635	4267	4515	4260	4861	4637	5504	5028	4935	5990	4490	5020	3860	4585	4665	3577	3552	3628	4064
	Positive		1525.11	5.187				116	186	160	4187	3532	4522	3748	3259	3149	3088	2906	2499	3155	3258	3112	3897	3428	3861	3056	3326	3623	2952	2684	2774	2785	3241	3008	2599	2540	2926
	Positive		1467.1	5.187				162	0	113	5455	3814	6807	4627	3043	2636	2450	2262	2214	2722	3150	2634	4083	3761	4188	3404	3605	4976	2903	3139	3074	3276	3931	2984	2754	2684	3148
	Positive		1550.11	5.188				182	178	128	2993	2528	5963	2731	2393	2193	1951	2864	2379	2799	2637	2313	3067	2923	3135	2548	2025	2929	2066	2880	2832	3032	3367	2776	2545	2763	3039
	Positive		1486.12	5.189				191	0	146	7457	6445	9887	6082	5556	5281	5338	5529	4919	5505	6061	5680	5773	5392	6391	6367	5772	9395	4961	5661	5450	4965	6019	4986	4451	4552	4977
	Positive		613.554	5.19				0	0	225	5989	4867	7692	5336	4912	4268	4675	4430	4120	5007	5368	4483	5724	5697	6103	5550	6155	6885	5611	5299	6302	5725	6372	7186	6782	7361	7094
	Positive		728.05	5.191				126	190	0	2986	3459	3579	3387	4275	3979	3994	3937	3432	3937	3934	3645	3419	3347	3241	4047	3373	3317	3323	3508	2718	3540	3400	1934	1822	2001	2080
	Positive		1521.11	5.195				131	115	171	4617	3066	5960	3571	2578	2319	2374	2351	1885	2678	2772	2650	3150	2996	3190	2643	2723	4279	2304	2628	2427	2759	3096	3438	2986	3109	3327
	Positive		1540.11	5.196				155	101	227	5400	4047	6389	5089	3915	3198	3483	3320	3085	4188	3653	3662	4254	4971	4998	4279	4224	4893	3463	3826	4064	3974	4942	4917	4385	3747	3960
	Positive		826.547	5.2				784	499	573	4154	4292	4298	4468	4325	4331	4165	3922	3852	3812	4299	3880	4260	4433	4967	4200	4551	4556	4641	3806	4009	3721	9895	4792	4359	3942	3871
	Positive		1514.11	5.206				158	146	85	9281	7669	11267	7921	7078	6492	5788	5578	5099	6784	6410	6089	6880	6618	7384	7182	7040	8409	6222	6602	6484	6783	7236	7133	7057	6274	7358
	Positive		1460.12	5.206				0	129	122	8729	6801	10494	7138	6482	6356	6221	6265	4871	6211	7139	6060	5945	5775	6768	5736	5806	8569	5105	5478	5102	5174	6036	4084	3509	3701	4686
	Positive		1510.12	5.207				182	181	99	7039	4935	8059	5839	4810	4481	4253	4143	3554	4485	4919	4852	5604	5386	6036	5126	5441	6567	4915	4356	4723	4362	5369	3895	4003	3678	5291
	Positive		743.566	5.21				21929	5326	68097	202119	165400	230173	181421	169251	164702	154457	156287	139218	159784	169617	156813	167803	162212	170084	164716	160013	191576	146797	138688	137714	139353	152156	127981	120511	116266	125757
	Positive		1551.14	5.212				271	154	193	5245	3920	5308	4373	3840	3774	3523	3584	3435	4175	4079	3862	4401	4657	4388	3921	3971	4248	3882	2604	2728	2685	3384	2567	2528	2330	2338
	Positive		900.571	5.214				1061	974	1218	6558	7448	6481	6759	7672	7733	7280	7757	7720	8310	7884	7784	8067	8142	8035	7399	6940	6739	6534	4567	4983	4852	4746	4975	4650	4767	4578
	Positive		774.564	5.214				7648	0	0	364071	280874	426047	314021	240863	238896	215420	224784	203514	239942	259628	236346	283347	272744	285125	279897	265448	329676	249878	290847	306467	307153	333984	295000	279652	278598	308129
	Positive		718.794	5.216				422	518	545	292540	247390	329151	261484	258564	241471	236310	234625	211740	232724	241279	218524	235794	226915	234041	242130	238233	286334	220653	229724	227025	226708	248159	195311	176522	177410	195078
	Positive		775.56	5.216				2657	2815	2508	160059	113919	191081	129629	97707	100213	86365	91316	83107	99133	109418	102290	124534	120310	124049	124352	121200	142539	107949	136859	143496	145108	157036	133680	130510	128171	143860
	Positive		787.069	5.22				1930	238	898	5064	5784	4415	5240	5957	5035	5292	5061	5547	5641	4974	5032	5064	4845	4930	4906	4964	4788	4337	3391	3425	3508	3320	3542	2691	2869	2487
	Positive		1493.12	5.221				163	130	156	6263	4319	8990	4826	4054	3527	3444	3225	3073	3746	4079	3437	4782	4523	5134	4525	4192	6185	3906	4486	4500	4290	5002	3898	3352	3190	3830
	Positive		848.554	5.224				2146	1251	2643	3431	4134	3249	3340	4110	3615	4145	3807	4306	4389	3562	4617	4114	4880	4321	5210	5826	4381	5734	5060	5322	5021	5689	5218	5547	5402	4785
	Positive		768.061	5.225				547	391	769	7582	8596	8503	8762	8502	7921	7809	7720	8049	7822	7904	7514	7170	7443	7186	7673	7116	7113	7053	7417	6657	6499	7597	6490	6750	6120	6235
	Positive		1536.1	5.226				121	137	151	5952	4585	7109	5177	4864	4248	3874	3838	3605	4607	4572	4267	5179	4894	5722	5218	5191	5269	4339	4635	4632	4889	5369	4440	4282	4099	4485
	Positive		862.558	5.227				1139	885	1654	9768	10299	9178	10731	10399	9510	10484	10165	10629	9724	9723	9999	9849	9724	10014	9366	8917	8887	9484	7946	8017	7739	7641	9468	8669	9026	8025
	Positive		737.582	5.227				406	404	254	8266	7219	9542	7285	7512	7579	7302	8383	7182	8039	7541	7863	9020	7361	9030	8887	8918	9870	8273	8137	8452	7248	8692	8584	8649	8081	7803
	Positive		648.495	5.228				629	578	577	6636	5554	7704	5390	5077	4778	4226	5397	4327	4561	5372	4082	4536	4795	5981	5506	5537	6761	5064	6924	6456	6751	7596	7903	7017	7270	7957
	Positive		1492.12	5.228				179	111	233	9456	5416	12227	7099	5146	4558	4198	4189	3364	4697	5241	7821	5452	5391	6203	5133	4669	7846	4272	4493	5065	4927	5951	4284	3699	3801	4483
	Positive		852.531	5.23				732	739	731	6512	6441	6305	6402	6001	5945	6070	5815	5517	6049	5938	5554	5481	5665	5927	6262	6167	5723	5875	5472	4969	5357	5037	5314	5522	5337	5483
	Positive		722.579	5.23				438	0	573	12944	11627	15005	12156	11190	10018	10538	10625	9188	10189	10692	9616	10400	10188	12186	11319	10469	12959	10321	9995	9580	10229	10758	8529	8772	7685	9129
	Positive		1459.12	5.232				161	111	134	8066	6793	9220	7674	8069	7819	7446	7544	6215	6580	7735	6674	6545	6431	6468	7018	6745	8580	6228	6607	6254	6529	7275	4935	4511	4137	5242
	Positive		1513.13	5.235				157	168	168	8800	7914	9655	7456	7458	6162	6533	6012	5019	6340	7491	6147	6218	6474	6699	6753	6274	8133	5284	5368	5612	5317	6634	4950	4588	4676	5163
	Positive		1509.13	5.242				163	149	131	5540	4561	6514	5000	4553	4589	4756	4314	4198	4880	5100	4285	5634	5320	6000	6436	5749	7272	5393	5044	5102	5509	6140	4670	4291	4723	4951
	Positive		797.587	5.246				22534	20282	21731	17611	13788	20164	16702	11841	14291	12102	13252	11777	14557	14984	14601	16103	17072	17874	16116	0	17639	16764	14553	14942	15775	17610	15122	15752	14878	16039
	Positive		796.597	5.252				43675	39698	42219	106461	83794	94389	110205	77611	66357	70306	75864	60992	74676	70066	81182	90825	108640	105916	89611	82471	108801	82405	90730	97888	68901	105177	88633	87616	71421	71367
	Positive		804.594	5.254				0	0	0	8775	7385	9890	7770	7203	6685	6802	6281	6501	7452	7517	7329	9187	8502	9015	8879	9242	9357	8451	7503	7347	7430	8092	8686	8352	8113	7906
	Positive		1508.13	5.255				118	140	148	5782	4812	6645	5285	5125	4748	4190	4215	4284	5023	5207	4458	5599	5756	6487	6396	5869	7333	5898	5380	5888	5675	6722	4837	4196	4789	5502
	Positive		285.243	5.255				396	444	495	4813	3547	5053	3509	3642	3273	3153	3781	2520	3825	3476	3052	3367	3412	3787	3437	3317	3785	3299	2408	2435	2409	2743	2221	2402	2228	2334
	Positive		1443.09	5.257				208	107	169	8306	7121	8820	6532	6996	6435	6413	6252	5125	6124	7120	6382	6368	6020	6739	5555	6091	6735	4783	4583	5341	4577	4996	4441	4020	4312	4569
	Positive		313.273	5.258				287	342	302	5134	4153	5062	3989	3884	3390	3475	3615	2777	3613	3493	3442	4194	3934	4070	3076	3027	3892	3149	2467	2525	2528	2953	2414	2550	2423	2530
	Positive		766.064	5.26				471	389	514	4056	4717	3537	3847	4937	4248	4962	4179	4405	4595	4759	4577	6047	5837	5224	6190	5548	5827	6122	5294	7182	6412	6333	4022	5407	5735	5519
	Positive		802.567	5.26				0	0	0	9671	7775	10826	8624	8248	7319	6986	6950	6482	8027	9023	7318	9161	7833	9297	8302	8281	9870	7171	5566	5763	6461	6370	5026	4756	5031	5214
	Positive		592.537	5.269				413	424	462	5031	4251	6018	3948	3613	3178	2811	3098	2583	2882	3361	2616	3093	2515	3362	2329	2736	3429	2323	2029	2277	2240	2415	4311	3811	4520	4437
	Positive		523.471	5.27				432	0	293	9529	8244	11237	7900	7338	6933	6500	6718	5713	7439	8013	6898	7205	7221	7981	5975	6058	8696	6184	5110	4773	5148	5261	5194	4333	4664	4765
	Positive		779.072	5.272				349	346	0	4218	3269	4008	3845	3693	3636	3242	3695	3387	4130	3252	3251	4020	3916	4311	4907	6076	4551	4460	5041	5083	5023	4885	4254	3937	3639	4021
	Positive		754.064	5.273				787	322	525	4918	4592	4626	4332	5050	5125	4673	4338	4166	4554	4991	4569	4799	4364	3573	4593	4470	4880	4335	4241	3644	3572	3573	2887	2786	3448	2469
	Positive		1534.14	5.273				149	205	136	4923	4354	6059	4532	3538	3525	3375	3647	3248	4046	4590	4014	5157	4726	5576	5537	4788	6038	4670	4554	4546	4894	5307	3653	3494	3582	3764
	Positive		803.571	5.278				671	622	1121	6067	4645	6500	5064	4812	4600	4308	4838	4281	5084	5536	5175	5680	5282	6457	5496	6234	7034	5619	4409	5257	4813	5218	3696	3713	3426	3855
	Positive		823.61	5.284				2785	2744	2522	9000	7896	9877	7769	7604	8048	7197	8134	6200	8808	9167	8735	9986	8896	8590	8895	8066	7194	7889	8084	5178	6570	8866	6832	5798	6753	6531
	Positive		848.585	5.29				899	0	0	6465	5889	7031	6304	5648	5445	4924	5510	5180	5928	5723	5421	5196	5460	6173	3036	3895	4915	4032	1129	2414	1886	1575	2327	2489	2352	1555
	Positive		774.585	5.291				15341	14028	15465	75363	76350	72750	69103	60048	45745	61366	56159	55345	46974	54279	63460	55660	36340	58216	45165	37919	54214	42554	0	27239	0	0	29351	0	0	0
	Positive		655.567	5.291				814	1035	970	7066	5198	8348	5557	4958	4483	4367	4910	4237	5271	4662	4491	4924	5062	6228	4951	5372	6388	4695	4421	4891	4557	5516	7199	6217	7128	7234
	Positive		805.592	5.294				1280	1246	1408	5793	4610	6843	5110	4142	4153	4060	3989	3982	4744	5359	4760	5734	5115	5608	5271	5466	6114	5695	4657	4696	4662	5088	4815	4956	4636	5406
	Positive		884.574	5.3				1353	1457	1989	7612	7567	7006	8318	6881	7782	7854	7231	7968	7698	9185	8155	10742	10032	9838	10159	10668	9909	9333	8997	9737	9313	9531	7918	7747	7280	8173
	Positive		630.552	5.304				744	425	826	7210	5631	9212	6588	5068	4642	5109	5224	4254	5168	5703	5598	6714	5528	6801	6486	6482	8501	6683	6346	6377	6823	7583	8170	7832	8151	7331
	Positive		912.605	5.308				476	516	617	3335	3357	3838	3199	2987	2649	2574	2676	2374	3047	2855	2490	2423	2913	3430	3445	3313	3141	2787	3044	3665	3446	3252	3653	3366	3563	4316
	Positive		1499.1	5.316				155	146	250	5012	4163	5726	4658	3909	4092	3536	3866	3490	3959	4157	3657	4395	4730	4401	4318	4600	5082	3809	4747	5147	5044	5272	6269	6254	6040	5626
	Positive		822.611	5.317				3595	4530	4489	34800	31767	44416	34371	26591	26116	26119	24560	25343	27438	28790	26065	33289	34214	35191	36558	20710	45283	33927	11089	26655	10391	13601	26923	29771	29476	22556
	Positive		753.565	5.319				919	650	743	216241	205183	215946	213845	212280	198140	205054	203836	191092	203421	208634	196576	206573	197196	215004	216652	32177	29274	211670	230172	224669	225306	225107	264514	258583	264379	252460
	Positive		754.587	5.325				15792	14619	18587	105641	103368	106503	105031	100831	96355	96152	97170	91526	96625	103236	91625	97745	100044	101671	106469	108425	110957	100599	114364	110681	106779	114698	131592	122813	126089	123377
	Positive		859.584	5.326				2050	2106	2135	5201	5077	5139	5389	5260	5370	5637	4900	6939	5158	5193	5346	6437	6936	6237	6761	4896	5187	4655	3898	3972	3691	3364	3734	4262	3430	3237
	Positive		822.621	5.326				3559	3402	3544	38941	32485	44416	35965	26591	26116	26119	24560	26151	27438	29130	26065	34694	35424	37095	40106	41414	45283	35888	42488	43754	42905	48340	32235	30904	31186	31670
	Positive		580.537	5.326				432	216	225	16032	13249	17628	13576	7963	7052	7817	8805	7115	8483	8771	8891	10330	10031	13503	12020	15545	18186	14083	19439	20049	21087	26835	29677	29751	33373	31388
	Positive		733.593	5.329				2275	2367	1749	32206	24228	39130	24753	28025	25458	21037	25202	23383	27748	28740	22039	27720	26991	30895	27319	26707	149628	19886	17849	29088	25648	34842	26956	30824	27565	31813
	Positive		1399.04	5.329				106	94	123	4020	2759	5485	3245	2221	2625	1948	2511	2018	2530	2846	2241	2654	2684	2959	2867	2579	3610	2634	3199	3193	3317	3392	4240	4327	4048	4998
	Positive		858.579	5.331				7640	6748	6809	8523	8637	8645	8780	13152	8724	8573	8206	9533	10085	9964	13624	10202	10353	10183	10663	9183	8640	11046	6874	7104	7421	7003	7459	7143	8035	7478
	Positive		728.554	5.333				1427	1257	1094	19084	20187	19143	19165	21984	20218	21049	20708	20065	20687	21708	20615	18576	18779	17472	19852	18613	21080	21223	22774	20991	20136	20372	16475	15287	15916	15975
	Positive		583.508	5.334				419	455	521	5826	4111	6660	5108	3716	3525	3327	3600	3649	3959	4091	3658	4795	4472	4523	5285	4911	5192	4009	4847	5741	5034	5925	6594	6744	7257	6674
	Positive		924.571	5.335				3184	3302	4819	1456	1260	937	1362	1557	1701	1554	1476	1648	1681	1638	1869	1715	1541	1743	1371	1347	1173	1217	941	838	1041	977	1168	1436	1305	1281
	Positive		311.258	5.338				469	557	537	4110	3526	4391	3689	3350	3175	3238	3339	2243	2822	3053	2828	3499	3186	3182	2892	2484	3136	2480	2072	1760	2148	2096	1769	1804	1608	1363
	Positive		1448.05	5.34				124	106	135	9361	6013	11187	7188	5188	4866	4036	4346	3699	5175	4922	4518	6616	6591	6908	6352	6562	8697	5810	7612	8258	8421	9803	13312	12481	12493	13827
	Positive		549.485	5.341				498	0	0	6666	5170	6893	5597	5453	5588	5184	4576	4329	4897	4892	3979	4467	4972	4933	3954	3839	4968	3863	2252	2451	2369	3110	2150	1775	1587	2040
	Positive		708.578	5.341				298	264	352	12022	9448	13639	9940	10691	10482	9217	10492	9510	9632	10567	9491	9255	9957	9651	10683	9831	11911	9937	10295	10355	10477	11407	8989	7628	7382	7872
	Positive		732.59	5.344				2324	2059	2733	67640	79008	105286	82781	427396	66688	71250	69847	362638	63959	75824	72793	454159	79200	78138	65879	483707	70139	62273	483631	481605	471185	525004	57045	63881	69698	571709
	Positive		824.562	5.346				2254	2496	2131	6733	5255	8179	5945	5423	5003	5248	6552	4527	5834	27763	6133	7260	27474	8475	7838	7075	5462	5362	5088	5141	3791	7201	5460	4801	4394	4408
	Positive		706.571	5.347				925	1400	1375	115857	94677	132058	102546	98800	92859	91650	89515	82371	96427	99811	87387	96792	93729	98221	97931	98312	120665	86892	99158	98312	100634	105242	83445	74407	74115	82162
	Positive		799.597	5.349				10794	8809	10258	41898	34683	46006	39074	29051	28403	27392	26667	26534	30291	30984	28678	34283	33147	36210	32112	31845	39133	30584	24235	27251	24532	27115	24814	22867	24384	23270
	Positive		1491.13	5.35				94	102	156	14904	13729	14364	12743	5020	12312	12336	12153	12794	14918	5762	13032	12616	12584	14413	10625	8576	12334	10832	6278	7289	6567	6682	3755	6416	6104	6705
	Positive		1477.09	5.352				163	124	162	6880	4407	6416	5019	4032	3975	3710	3563	3425	3869	4186	3532	4494	4414	5046	4976	4588	5963	4222	5336	5395	5595	5925	7055	7022	6471	7090
	Positive		704.555	5.354				1473	1666	1418	105118	86507	121935	93644	83975	79339	75270	77604	70374	80074	82164	75132	84451	85781	89743	86076	89211	102829	82531	86977	88183	84648	92646	97064	91367	91450	95606
	Positive		1424.05	5.355				0	0	136	4034	2914	5112	3418	2488	2720	2104	2423	1793	2500	2838	2424	3070	2488	3388	3178	3107	3455	2488	3269	3367	3286	3989	3816	3803	3656	4212
	Positive		1482.1	5.357				165	117	221	7932	6095	8998	7171	5965	5696	5039	5255	4538	5661	6312	5199	6306	5999	6848	5767	5763	7136	5352	5080	5067	5041	5592	6462	6183	5730	6315
	Positive		1508.1	5.357				118	182	110	9862	8488	11247	5285	7341	7896	7730	7289	7447	7885	8122	7341	9034	8822	8931	7819	8662	9362	7695	7616	7611	7494	6722	8928	8475	7954	8519
	Positive		1480.08	5.358				97	151	106	11942	9202	13436	10659	9009	7748	7403	8412	7069	8604	8837	8122	9037	9605	9534	9977	9044	10130	8435	7738	9130	8012	8718	9567	9481	9727	10113
	Positive		1458.09	5.358				123	118	162	14084	8640	16822	10172	7593	6985	6836	6750	6283	9032	9551	7389	9323	9471	10890	7607	8433	11317	7556	6204	6834	6311	8202	8512	8177	7615	8318
	Positive		1474.07	5.359				149	100	151	13462	8931	17222	10906	7814	7621	7227	7343	7081	8180	8521	7490	10032	10415	11848	10362	10307	13439	9351	12095	13148	12920	15222	17930	18648	17113	19130
	Positive		757.563	5.362				787	484	8170	219550	233744	190638	213234	239257	232934	246088	236492	246821	254277	246042	250577	227925	230558	234588	223926	221003	209770	221036	181081	172991	172782	169856	181233	171378	168476	165788
	Positive		609.526	5.362				481	298	291	5276	3841	7112	4555	4621	3974	4047	3399	3320	4316	4382	4000	5434	4999	4662	4663	4751	5406	4817	5559	5795	5261	6899	6824	5946	6393	6674
	Positive		781.595	5.364				7691	6432	7523	8013	7351	8747	8068	7213	6836	7009	6912	7078	7494	7780	7278	8807	8475	9029	9056	8070	9189	7801	6701	6962	6763	7283	7448	6386	7006	6661
	Positive		860.616	5.368				2454	2456	2788	24328	20753	27552	22491	19437	18100	15671	18009	16298	19377	17768	18193	19701	19536	18785	17084	16219	16691	15874	10693	11060	10837	11220	12471	12174	11370	12463
	Positive		723.514	5.369				1028	1017	1244	4607	5091	4830	4542	5003	4899	5292	4983	4269	4692	4940	4335	4420	4152	4497	5090	4264	5310	4374	5059	5037	4932	4985	4526	3838	3926	4662
	Positive		1490.12	5.369				149	233	145	15543	14617	14870	13193	14448	13180	13922	13203	13367	16105	15807	13486	6556	14149	16877	5715	11694	12671	10947	7469	7506	7124	7248	7893	7067	7525	7138
	Positive		824.544	5.369				2303	2167	3330	21784	24961	18647	23357	28174	28077	31484	27801	30866	30832	27763	30708	25803	27474	25549	23745	23294	21002	24819	18809	18705	19102	17456	17092	16773	17619	16157
	Positive		1459.09	5.369				104	167	170	12220	8430	14438	8782	6918	6785	5511	6106	5455	6919	7721	6555	8883	8056	10085	6562	7901	10094	6406	5482	5761	6348	6739	7984	7357	6884	7643
	Positive		1502.09	5.372				176	156	201	14020	11906	15869	11813	10226	9601	8450	9959	9046	10320	10178	10508	11625	11840	12752	11344	11432	13074	10735	10821	12413	11928	13125	12984	13748	13595	14023
	Positive		1452.11	5.372				192	104	129	3894	2421	4810	3228	2532	2441	2577	2602	1877	2788	2798	2323	3034	2655	3329	2528	2520	3901	2208	2129	1861	2439	2757	2302	1872	1982	1642
	Positive		1507.1	5.373				99	244	200	15951	12131	16270	13232	11442	11076	10668	10888	9593	12172	12600	11169	13567	13515	13601	12595	12557	14215	11865	12293	13228	12128	13604	13072	14056	12732	13742
	Positive		1500.1	5.373				150	143	153	13456	9284	16126	11593	8021	8027	7210	7170	6967	8671	8998	8309	10776	10731	11399	10951	10289	12961	9036	12944	13336	13576	14830	15121	15774	15294	17631
	Positive		1434.09	5.374				117	0	205	3592	2189	4311	2661	2550	2455	2312	2200	1990	2401	2810	2128	2149	2442	3031	2342	2365	2950	1994	1664	1684	2115	1754	1951	1723	1532	1807
	Positive		1478.14	5.375				287	168	177	7067	4869	8992	5442	4954	4184	3833	4207	3557	4636	4701	4156	4707	4992	5297	4402	4276	6143	4270	3890	4084	3492	4654	4175	5805	3897	6287
	Positive		736.576	5.377				25708	23852	26062	643596	546071	647028	544664	517971	483099	491506	490214	487619	556451	570350	529365	537736	543567	588008	472991	479686	550980	446037	355020	353885	352074	385399	395332	367948	369361	367217
	Positive		738.574	5.38				835	1007	1071	17642	14119	18965	14559	13914	12880	13908	13775	13083	14542	14915	14479	15572	15687	16171	12680	14221	15099	13028	11064	11109	11349	11771	12036	11202	11773	11606
	Positive		1512.13	5.38				247	155	130	21533	15123	24024	18089	15377	14471	12491	13601	12417	14347	14996	14047	18051	16051	18073	16695	15634	19443	14196	16035	16120	16518	18148	5991	17998	4910	20033
	Positive		1469.11	5.38				159	199	139	7219	18373	32176	19638	15543	4765	8269	13301	6661	17757	19846	15660	17362	18461	14863	7681	13325	6551	8700	7157	6841	7154	8037	7330	7506	7411	7597
	Positive		1470.14	5.382				130	0	189	14759	9502	15983	9410	7804	7158	7112	7411	6238	9477	10517	7355	9755	9014	12225	6496	6643	9703	6123	4138	3885	3742	4883	4713	3851	4567	4609
	Positive		1491.12	5.383				310	152	167	14904	13729	14364	12743	12541	12312	12623	13487	12794	14918	15788	13032	12832	13881	14413	10625	11018	12334	10832	7535	7289	6567	6740	7201	6416	6104	6705
	Positive		1485.11	5.383				111	181	213	30308	20118	33703	22234	17381	15930	15951	16019	13677	18684	20608	17239	19820	20364	23781	18278	18081	24036	16582	13674	15000	14797	16487	17486	16097	16150	17797
	Positive		780.595	5.386				14250	14063	13777	16283	14050	16791	14918	12583	13240	12261	12682	6976	14317	14795	13748	16761	16230	16682	16417	17668	16715	15542	13514	13753	14342	14906	13650	14385	14447	14345
	Positive		1506.1	5.387				197	296	254	17419	14083	17780	14903	12862	12801	11492	12004	11520	13958	13756	12727	14804	14821	15355	14438	14753	16511	13500	13031	13556	13284	13881	15494	15557	14252	14831
	Positive		1468.13	5.387				211	187	96	32612	20253	34669	20009	17226	14310	14257	14862	12471	19306	22602	18360	19005	19558	24146	13992	15024	20533	11796	7689	7371	7995	9561	9764	8774	7993	8848
	Positive		887.563	5.388				1051	982	1020	19769	20794	19909	19471	19598	17405	20777	19103	16730	17048	18014	18173	18467	15564	18491	22450	22990	24470	21221	25868	24424	26243	27063	29602	28158	29518	27364
	Positive		909.547	5.389				934	863	981	2652	2634	2728	2702	2818	2914	3217	2967	3479	2766	2990	2715	2634	2089	2198	3211	3221	3021	3084	3707	3642	3620	3476	4129	3711	4366	3835
	Positive		1615.12	5.389				291	358	259	4174	3237	4631	3596	2517	2451	2452	2451	2151	2397	2649	2359	2843	2257	2707	3242	3316	4401	2589	4231	4219	4330	4455	5559	3977	5014	5410
	Positive		779.6	5.39				12876	11732	12843	0	0	5126	5569	5691	5378	5364	5380	5452	0	5055	5051	5259	4487	4871	6661	6026	5352	6002	8243	8836	7499	5392	7144	7679	6160	9038
	Positive		865.581	5.393				454	672	906	7934	7458	9307	6670	5922	5456	6111	5673	5229	5969	5715	5862	6433	6212	6638	7229	7622	8709	6493	7940	7460	7858	9618	8998	8779	8695	9166
	Positive		1136.34	5.394				0	248	301	4700	4923	4529	4503	5501	4885	4857	4886	5382	6144	6012	5527	4870	5660	5313	4150	4700	3951	3973	3302	2745	2639	2523	2924	2636	2162	2294
	Positive		1136.84	5.394				287	166	235	5615	7427	5401	5588	6819	6817	7380	6502	6325	7714	7688	7192	6939	6716	6970	5095	5252	5151	5960	3387	3567	3122	3455	3259	3181	3204	2724
	Positive		730.566	5.398				1259	1226	1264	105575	85327	120319	93936	86362	70478	79454	72090	72723	82787	86574	79245	80465	82621	86716	86000	85487	99956	76941	79516	80827	78828	84743	85065	81031	83474	88797
	Positive		1518.12	5.4				387	385	527	16018	16274	17023	16198	15124	13564	15180	16330	16678	13974	15085	11921	15063	15578	17955	10495	14204	15967	14201	9736	9763	11071	10439	8804	9271	10097	10486
	Positive		1526.12	5.4				302	318	477	5294	6755	6707	5713	4609	4767	4964	4840	4139	4847	5035	4509	5479	5845	5719	5365	6214	5880	4858	5411	6676	5522	5507	5715	5676	6172	5780
	Positive		770.06	5.403				2316	2547	3024	18215	22117	14826	21808	25760	24923	26218	24571	24943	24309	22763	24253	23230	22946	18932	22595	22112	21160	24038	19385	18700	17959	15431	17534	18591	16194	17093
	Positive		1519.12	5.404				347	377	365	8144	7004	7912	7375	7485	7071	6331	6835	6541	6505	7719	6969	7581	6740	7566	7091	6809	7442	6553	5509	5641	5675	5682	5530	5719	5491	5465
	Positive		1504.15	5.404				286	335	236	9392	6832	10757	7028	6378	6004	5752	4873	5630	6233	6339	5795	6659	6419	7592	6117	6065	7731	5539	5894	5526	5470	6852	6079	5434	5509	6124
	Positive		1516.13	5.405				641	515	729	32679	31486	29358	29877	32178	30254	30866	30609	31459	33634	33286	31047	32036	31155	35172	28093	27739	29794	26747	19537	19741	18623	19458	20286	18058	18489	19368
	Positive		1555.1	5.408				3527	3433	3994	6539	5657	5901	6984	5232	6309	5345	5510	5489	5407	5400	5869	6528	6413	6072	7113	6579	5901	7034	7805	8564	8197	7936	8581	8763	8560	8513
	Positive		1532.11	5.409				535	508	443	14443	11073	15333	12793	11527	11490	10356	10533	9640	11114	11574	11375	12957	13045	13100	13240	12949	14521	11863	14011	13963	14393	14220	14818	14510	14459	15520
	Positive		840.553	5.411				1195	1424	1671	20678	21237	20433	22357	22666	22707	23614	24824	25092	22211	21060	23490	23511	21626	21282	23743	24866	20611	25088	25473	25679	26983	25028	24767	27368	25659	25570
	Positive		1535.12	5.411				1535	1704	1841	5460	4602	5385	5379	4850	4543	4336	4349	4392	4794	4763	4441	4762	4862	4425	5384	5161	4975	4787	4995	4754	4796	4596	5206	4924	5056	5584
	Positive		631.565	5.413				717	726	600	60058	52506	66290	54082	47935	42246	46454	47318	35631	39297	42515	38224	37739	33233	37814	40983	40996	50024	34094	34485	31981	35194	36156	29208	26782	27445	28687
	Positive		1496.15	5.413				274	119	290	54450	37990	57064	40111	35223	29450	29932	29790	27486	35960	39704	32217	36744	36937	44358	29383	29195	40678	26937	18501	19127	18421	21088	23092	21514	22429	21810
	Positive		1492.15	5.415				216	219	195	9349	6335	8239	7657	5429	4600	5392	4807	7873	6206	5847	5604	8491	5517	5890	5094	5554	6776	5467	4850	5085	4909	5940	4954	4642	4460	4701
	Positive		1149.85	5.416				367	327	457	12978	14106	10682	13754	15540	14284	14773	14728	15470	15522	14590	15511	13998	14938	14300	14387	12823	12289	12794	9829	9870	9104	10026	10222	9283	9900	8841
	Positive		1494.15	5.416				240	303	322	114274	81202	125830	83185	72337	63193	64851	64346	58208	80555	86208	70225	79906	80281	99396	62723	63640	88468	56073	38676	40095	40037	46261	50852	44717	46894	46947
	Positive		798.582	5.417				19574	18328	20059	35307	32745	32489	35298	31231	29722	29792	29621	29654	29879	31243	32180	31146	34867	34331	35951	17437	34599	30776	9721	12491	28544	31062	28080	30112	26664	28366
	Positive		1149.35	5.417				304	325	391	8827	10807	7883	10098	10292	11454	9897	11186	11313	10898	10906	11859	10899	10841	9977	9478	9661	8875	9608	7031	7726	7527	6861	7358	7091	7217	6967
	Positive		1511.12	5.418				722	894	1017	37523	26230	43192	30960	22658	22042	20583	21943	17868	22893	25781	22238	26555	26790	31382	26627	26077	33421	22649	24606	28334	25690	29729	31805	32792	30964	34704
	Positive		954.614	5.423				1811	2011	1958	3548	3528	3115	3741	4676	4104	3984	3540	4119	3519	4183	4200	3751	3446	3744	4310	3846	3679	4041	4202	3627	3743	4155	4043	4242	4190	3980
	Positive		1529.63	5.424				190	241	211	4517	4326	3970	3854	5190	3676	4148	4379	4891	5088	4808	4298	4370	4241	4583	3939	4475	3941	4475	3370	2442	2649	3166	3423	2708	2703	2595
	Positive		783.067	5.425				25517	24266	24831	22887	33989	19409	27697	37041	37909	37487	36621	42031	35923	30927	37173	30604	32495	27998	38750	35884	26854	41371	41152	42738	40035	36003	38592	38007	35336	35901
	Positive		805.61	5.426				5304	4887	5513	3559	3362	3686	3079	3386	2929	3012	2949	3016	3397	3088	2982	3853	3542	3434	3986	3508	3606	3474	3015	3683	3188	3115	4596	4766	4237	4623
	Positive		776.558	5.426				2680	2622	2925	112174	91233	125272	101500	83962	86973	76667	79444	76486	82553	88728	84755	104968	102307	102570	107793	101568	114097	95565	116830	121207	122432	125588	121511	119927	119942	130151
	Positive		1538.14	5.428				365	329	501	8448	7072	8856	7603	6487	6981	6035	6188	5844	6944	6889	6913	7086	7208	7317	7562	6622	7827	7151	6948	7749	7789	7626	7685	7251	7554	8655
	Positive		918.545	5.428				4074	3758	4985	2064	2492	1807	2766	2846	3133	3025	3091	3289	3043	2546	3100	2390	3135	2717	2857	2942	2416	2998	2687	2878	3004	2481	2639	2890	2587	2944
	Positive		1558.14	5.432				688	156	294	4284	4226	4604	4108	4110	5073	3749	3644	3912	4506	4044	4220	4662	4476	4541	4960	4079	4955	4132	4631	3939	5018	4749	4106	4436	3645	3575
	Positive		1196.34	5.434				1408	1218	2223	3115	3853	2488	3503	3859	4506	4106	4555	4428	3947	3636	4279	3513	4414	3623	4547	3684	3432	4435	4191	4374	4490	3703	3754	3830	3623	3610
	Positive		1191.84	5.434				1541	1040	1285	4544	5832	3764	4979	6121	6425	6059	6339	6360	6062	5605	6679	5408	5837	5310	6459	6027	5314	7119	6620	6860	6301	6184	6141	5965	5874	6382
	Positive		1162.36	5.436				2428	2711	2720	22050	25538	19722	26022	28323	28876	28576	27893	30863	28103	27330	28743	25184	26510	23508	29816	29180	24366	29210	28838	30056	28438	26392	27958	28954	27291	26690
	Positive		1191.34	5.439				1105	1088	930	2951	4529	2999	3827	4246	4507	4670	4403	4603	4003	4080	4318	3850	4133	3347	4484	4465	4164	5098	4670	4518	4902	4214	4549	4395	3833	3917
	Positive		1536.13	5.441				810	825	981	12308	9756	14047	11520	8681	9342	7981	8946	7828	9183	10477	9053	11419	10982	11206	11227	9823	11961	9755	11050	11171	10739	12268	12291	11688	11625	13208
	Positive		1461.11	5.444				313	323	272	4948	4015	5735	4187	4230	3667	3420	3581	3662	3756	3981	3740	4161	3749	4655	4326	4446	4885	3489	4753	4615	4616	4805	6434	6499	6226	6894
	Positive		1611.13	5.445				663	686	894	2848	3260	2794	3123	3754	3671	3723	3998	4281	3814	3595	4408	3804	3853	3630	3420	3274	3045	3645	3549	3292	3667	3177	3187	3232	2916	3136
	Positive		1543.64	5.448				601	629	840	14040	14340	13364	14824	15820	15932	15948	15621	15389	14966	15495	15301	16088	15966	15563	16133	16233	14647	15325	15140	14949	15262	14419	16747	16804	16838	16250
	Positive		1542.14	5.448				9408	9076	10353	103177	112820	96656	110029	114258	115823	118357	118756	116023	115777	112400	121359	114291	117002	115689	119882	117584	108333	116680	112344	108542	114929	109666	117718	119458	114656	115321
	Positive		1466.15	5.448				260	221	304	5889	4907	6901	5061	4860	4726	4638	4765	4216	4658	5183	4732	4866	5256	5472	5483	5433	6457	4605	4544	4391	4335	4846	3198	3313	3056	3716
	Positive		763.595	5.45				61785	60504	65413	451673	428407	462889	427510	416198	402278	400187	411458	392755	409590	405397	401329	412227	413719	423796	423960	425434	450655	409819	405597	403620	407725	425002	466475	453929	466358	470815
	Positive		1545.15	5.45				1966	2154	2568	18509	21129	18012	18672	17686	21138	22602	22693	21246	21243	21066	20504	22757	17450	22215	23186	21796	19590	20325	19594	21235	20828	19862	21730	21812	21018	20883
	Positive		1467.15	5.45				349	302	306	5241	4250	6512	4136	4693	4594	4317	4411	3838	4397	4959	4211	4626	4477	5055	5036	4586	6235	4497	4151	4238	3973	4373	2972	2855	2829	2958
	Positive		772.076	5.45				1645	1843	1859	8926	9054	7959	2144	8629	9370	8469	8835	8160	7043	8959	9040	8495	7819	8981	8472	8871	8560	8222	9505	9007	8105	9285	9899	9354	9164	9916
	Positive		756.577	5.452				25829	22927	27418	19305	18416	20624	19127	19512	18986	19265	18073	19602	19324	19055	19324	18857	19628	19188	18930	19865	20891	20191	18923	18090	19450	17181	14043	0	15365	370177
	Positive		1571.62	5.452				276	384	440	4195	3965	3577	4707	4875	4389	4633	5224	4642	4393	4346	4471	4966	4961	4536	5497	4470	4318	4791	4429	4390	4668	4455	4822	5129	4580	4951
	Positive		1525.16	5.452				293	170	488	7675	13305	8647	14155	6904	5900	6098	9202	5312	6692	6128	5340	7461	6280	7231	6845	8004	14836	7678	12040	5874	5799	6277	8209	8463	8030	8570
	Positive		1520.17	5.458				2962	2049	2834	773817	642208	853971	680196	615990	563777	565784	582625	526825	595942	623195	561676	623770	614916	673172	596762	601621	742853	561466	545303	548276	544514	614586	810800	761564	775762	787208
	Positive		1601.12	5.46				513	621	620	5561	4988	4974	5497	6197	5609	5892	5858	5595	4990	5271	5410	4851	4811	5032	5371	5740	5206	5723	6085	5737	5901	5520	5701	5603	5644	5142
	Positive		767.333	5.461				121	850	520	6311	4946	6010	5522	620	4231	4940	4861	5392	4396	5852	4633	1901	437	4205	5398	5229	0	4880	4755	1545	4865	5370	6220	6516	18100	725
	Positive		605.549	5.462				4367	3676	3951	262685	215243	289166	222404	222362	212341	204744	213634	181325	212009	217395	198855	205107	200748	220904	215515	243140	280846	202604	257084	241357	256316	298417	311857	284996	311136	292841
	Positive		125	5.471				544	861	805	4298	4362	4501	4390	3762	3989	4128	4253	3715	3851	3689	4203	3958	3906	4322	4085	4112	4542	3385	3383	3439	3565	4047	3993	4757	3992	4686
	Positive		779.576	5.474				1879	1888	0	7837	7902	8063	8404	9100	8709	8655	8761	8447	8948	8642	9197	9052	9032	8676	9386	9430	9439	8996	9643	9172	8870	9800	9068	9365	9621	8742
	Positive		1555.16	5.477				222	298	0	7948	8052	8775	8884	6608	6150	6752	6546	6588	7198	6904	6952	7792	7129	7563	7666	7108	8637	6532	6975	7167	6681	7013	6971	7433	7329	7178
	Positive		1555.65	5.478				247	293	443	8624	7171	7584	7326	7823	7653	7174	7296	7137	7474	7159	7361	7670	7052	7299	7714	7842	8243	7170	7038	8418	7301	6265	6136	6659	5770	6579
	Positive		1176.36	5.479				592	739	655	11678	13379	8783	12836	13727	14994	14006	14085	15523	14514	13351	14508	12589	14134	11925	15793	15961	12103	15690	15255	15212	14524	13509	12318	12137	12008	12186
	Positive		1556.16	5.481				277	232	336	10107	9895	9506	10335	9790	9053	9262	9735	8779	9272	9331	10122	9743	9582	8735	10725	10175	10555	9281	9274	9549	9417	9657	9560	8896	8811	10444
	Positive		1175.36	5.484				467	608	534	10237	11952	8112	11831	12106	13398	13298	13217	13772	12502	11253	12890	11811	12107	11336	14991	13529	11547	13422	13339	13368	13202	12683	10812	10865	10603	10983
	Positive		848.56	5.485				11051	10714	11437	0	1154	1483	1413	1331	0	1220	1207	1369	1408	1438	1375	1401	1232	0	1348	1341	1441	1157	1379	1183	1349	1125	1301	1340	1330	1563
	Positive		1175.87	5.486				744	411	225	13543	17048	11638	16238	16904	19568	18452	18012	19340	17929	16699	18262	16710	18441	14985	21122	19355	15827	20280	19700	20636	18776	17373	15659	16165	15039	15327
	Positive		1568.65	5.487				529	452	380	5910	6719	5560	6771	6567	6648	5933	6256	6577	6247	6587	6479	6326	6702	6360	7179	7043	6039	6093	5751	5702	5905	5457	4924	4988	5010	4902
	Positive		1554.16	5.488				340	357	728	6696	8190	8623	7830	5718	5690	5922	6098	5196	5722	5699	5336	6234	7218	6544	5331	5793	6593	5580	5509	6336	5894	6182	8059	8459	8228	8647
	Positive		1493.17	5.488				284	205	401	5490	4107	6205	4484	4401	4125	3953	3983	3610	4311	4499	3851	4655	4280	4896	4413	4441	5617	4392	4676	4427	4280	4955	4872	3897	4095	4274
	Positive		1550.16	5.489				508	643	592	33816	28754	40660	30503	27508	24736	26344	27048	22701	27363	30901	31502	31869	30310	33368	23819	26564	33947	23716	23568	27958	22976	27646	31467	29102	30864	30025
	Positive		1552.14	5.49				553	609	473	18870	15857	21325	17013	15681	13896	13792	15808	13604	14853	15250	17073	15275	17074	18085	13650	14413	16721	13379	14307	15178	12944	14697	21208	20132	22068	21482
	Positive		1569.16	5.491				889	770	834	38491	44064	37305	41909	45836	45868	44569	44355	43954	44503	44886	44085	45104	45701	42542	47125	44871	40108	44734	42038	41449	40522	39220	36311	36687	35271	35181
	Positive		1571.17	5.494				1895	1898	2200	11063	10217	10624	11162	12619	12337	11012	11441	11886	10234	11889	12099	12001	12708	11635	12308	11533	11895	9707	10257	9539	9842	9347	11173	11186	11626	10796
	Positive		1551.14	5.495				532	332	434	24405	18223	25387	18851	20277	15851	17807	18919	16210	19663	21664	22482	21538	21213	24021	16865	19531	23991	17916	17077	19777	17783	18666	23295	21304	23021	22946
	Positive		1518.17	5.503				512	414	464	7897	6443	9118	6886	6186	16021	5334	5417	16678	5163	6394	5109	6334	5713	6272	6292	6336	7891	5705	6201	5379	5923	6294	5620	6069	4987	5043
	Positive		1188.37	5.504				2761	2043	2862	8002	9310	6980	9566	10048	10963	10837	10629	11844	10565	9601	9999	9457	9852	8645	11934	10145	8647	11306	10182	10286	10342	9230	9368	8737	8649	9291
	Positive		1557.18	5.505				295	246	173	6124	5458	5275	6173	5416	4754	4486	4842	4383	5016	5036	4877	5605	5398	5683	5555	5950	6111	5190	5325	5444	5592	6184	5554	5600	5109	5259
	Positive		1602.13	5.505				487	471	748	5913	5190	5836	4966	4764	4526	4867	4904	4701	4865	4870	4542	5114	4776	5221	5182	4905	5557	4833	5150	4689	4856	4979	5030	4841	4984	4959
	Positive		1188.87	5.505				1803	1578	1587	11411	15099	9580	13102	14849	16409	15718	15772	15673	13730	13707	15133	13437	15088	13736	16729	16187	13154	16278	14950	14620	15829	13974	12423	12565	12465	12757
	Positive		1592.15	5.506				5139	5366	5194	1331	1416	1455	1482	1537	1418	1266	1494	1631	1366	1516	1583	1688	1790	1687	1760	1511	1411	1402	1305	1414	1400	1319	1680	1778	2149	1556
	Positive		1605.11	5.513				3716	3706	4065	1950	1543	951	2248	1938	1815	2279	1653	1687	1362	2185	2016	2053	2260	1367	2127	2327	2235	1720	1857	2044	2204	1804	2349	2087	2494	2170
	Positive		1581.66	5.515				186	425	405	3498	3912	3615	4406	4671	4501	4028	3950	3694	4146	3528	4368	3633	4040	3673	3854	3861	4879	3819	3771	3030	4218	3431	3414	2925	3632	3207
	Positive		1600.13	5.519				629	593	797	7803	6699	8248	7795	7238	7081	6651	6877	6498	6927	7003	6721	7045	6606	7134	6914	7077	7383	6771	6179	5747	6060	6072	7275	6312	6703	7043
	Positive		1577.16	5.52				472	519	459	27314	21087	32632	24428	22578	18884	20937	20875	18118	22793	23590	20258	23873	20583	26520	21778	23951	28368	18361	16218	16308	17589	19349	16065	14214	17123	15739
	Positive		1579.16	5.52				351	467	538	16858	12337	18658	13224	12389	11569	10713	11472	9627	11952	12155	10955	11708	11749	12392	10100	10242	12480	10047	7637	8611	9633	9088	10219	9962	10974	10381
	Positive		1599.15	5.521				313	628	763	9239	8495	9882	8548	8211	7654	7891	8133	7494	8217	8491	7880	8090	7848	8743	8543	9632	9446	8039	7161	7632	7365	7650	7062	6269	6626	6716
	Positive		1576.16	5.521				592	450	581	35260	28304	40304	28966	27100	23320	25141	25438	20948	26412	26780	26149	28720	26451	32492	26650	27743	35342	23292	19701	21084	21322	23371	20517	17604	21086	18788
	Positive		808.076	5.524				19577	20999	20784	3430	2938	3428	3046	3235	3123	2944	3212	2742	3189	2902	3221	3117	3266	2918	3083	3258	2573	2990	2934	2898	2881	3060	2913	2828	2979	2910
	Positive		1519.18	5.524				347	348	417	7271	6447	9137	6679	5549	5004	5501	5235	4239	5120	5860	4564	5620	5169	6681	5924	6325	7497	4898	5005	5357	5591	5930	4708	4798	4630	4671
	Positive		793.564	5.525				0	1760	0	136464	119695	153394	123721	115386	111045	108253	110596	100550	109923	111452	104941	109740	104646	110054	104464	105416	111256	96008	93201	89713	93552	97671	146890	148556	148182	151759
	Positive		811.602	5.526				1020800	950849	990439	84727	78518	91450	84903	91771	90932	90296	89155	106327	115714	109970	113356	112574	114543	123695	90132	87214	92779	86604	62753	64055	55141	65929	95533	96736	97066	94801
	Positive		1580.13	5.526				494	505	548	16782	12840	18676	12982	13290	11162	11305	11835	10742	12838	13102	12750	14838	12127	14646	15255	16776	19842	13641	13779	13164	11588	15076	15225	12774	14975	15094
	Positive		1541.12	5.527				495	540	609	6479	6360	6781	6386	6347	5536	6515	6869	6471	6203	6589	6339	6886	6447	7290	7282	8363	7141	7338	7358	7108	7337	7531	7572	7252	7363	6882
	Positive		1584.14	5.528				2524	2342	2930	5700	5029	6214	5448	5471	4606	4864	4528	4473	4534	4912	4881	5292	4888	5403	4750	5430	5456	4581	4247	4303	4508	4919	6652	5333	5761	6295
	Positive		790.563	5.528				6383	6212	7357	953446	821147	991467	813341	825975	741499	784194	806299	740767	816053	848457	792420	858175	765806	917782	940450	1000918	1102472	872872	864538	864882	868601	951690	888526	834687	900030	870744
	Positive		807.58	5.528				21325	20473	24373	4436	3982	4535	3350	3863	4029	4025	3829	3990	4023	3934	4184	3807	4171	4222	3886	4146	4064	3877	4093	4055	3726	3779	3868	3668	3723	3434
	Positive		773.545	5.528				15498	16227	24405	16000	22969	18781	19549	24640	23317	25290	24028	26328	23891	20537	25310	23561	22717	22734	27026	24624	21821	27197	29504	28714	29197	27714	27582	29391	27200	27160
	Positive		1597.18	5.531				4446	547	4491	13539	12073	14383	13082	12570	11687	11148	11557	11360	12507	12960	12290	13051	13003	13858	11419	11203	11645	10523	8909	9045	8759	8613	8519	9330	8703	8503
	Positive		1559.13	5.531				1008	980	1205	5563	6317	6048	6915	7312	6468	6511	6518	6591	6546	6646	6684	6797	6625	6761	6655	6794	6111	6367	6335	6063	6444	6141	6275	6535	5861	5964
	Positive		789.609	5.533				112545	105053	110964	335168	309858	350874	320674	308412	296448	292798	292267	278010	297163	310406	292030	300648	296301	304975	305194	294556	329922	277290	261737	258288	258749	262247	233221	222708	223239	226556
	Positive		1550.13	5.533				542	643	657	4826	4596	5840	4814	4083	4763	4473	3890	5929	3692	5115	4671	5328	4295	4841	4555	5040	12117	3939	4276	27958	3981	5228	7564	4908	30864	7661
	Positive		1572.19	5.533				5624	4323	5733	223438	171919	269633	197190	167544	152940	149134	148061	125050	159621	171606	146896	166726	157664	174797	150010	147976	194188	124952	100813	103044	102021	114491	87466	78169	81586	84437
	Positive		815.546	5.534				0	0	1523	7716	7900	7094	7776	7590	7459	6921	7987	7627	6742	6834	7583	6787	7523	7563	6753	7262	7001	7371	6978	7042	7092	7184	9788	9598	9275	10132
	Positive		732.588	5.536				3355	3296	3107	165783	150923	180975	157137	160998	151747	147553	145331	144451	150146	155937	144787	156275	155416	164477	173226	175684	189420	166303	190337	186096	187357	203875	188789	175981	176279	187589
	Positive		1585.14	5.537				1438	1403	1569	5163	4226	5310	4815	4795	4190	4201	4247	3888	4235	4269	4030	4659	4028	4783	4062	4675	5043	3898	3560	3765	3805	3833	4942	4743	4686	5255
	Positive		800.574	5.537				3391	3479	2345	7977	9376	7354	7727	7131	13130	8815	8370	9063	7196	8437	8183	10634	6762	7214	6495	8012	6537	7456	6127	6500	8493	6936	6721	4341	7117	5362
	Positive		1603.13	5.538				672	479	566	4246	3516	4224	3813	3441	3703	3627	3700	3820	3910	3977	3583	3919	3344	4383	3913	4452	4395	3629	3607	3685	3630	3732	3830	3625	3903	3662
	Positive		1595.65	5.539				1524	1751	1787	4221	4460	4016	4164	4220	4615	4115	3512	3991	4156	4234	4091	3801	3981	4051	4145	4179	4003	3755	3573	3345	3452	3418	2779	2369	2695	2719
	Positive		184.073	5.541				5861	5664	5881	31226	35026	24929	36662	35325	22825	34287	35428	25277	31236	27876	8246	33956	9309	38535	32261	9533	36264	32142	32708	33528	33577	9464	7993	22516	8930	8596
	Positive		798.628	5.543				19574	0	0	0	0	23689	19451	0	0	15706	0	0	14601	0	14273	14861	16311	0	20019	18572	23756	0	24872	23545	24577	0	21127	19935	21051	20944
	Positive		824.598	5.544				1532	3119	2779	17683	16346	18314	17866	15158	14524	14094	13227	14499	16516	16265	15786	16937	16795	17259	15611	15214	15978	15832	5989	12436	6500	12973	7061	8005	6632	9771
	Positive		837.617	5.544				60382	53965	57196	52560	46161	58567	52603	46763	44818	43100	45911	47623	53591	51057	52974	56852	56165	58965	43637	41152	47689	40492	27803	28236	27918	30651	46917	48417	23557	48245
	Positive		1594.17	5.546				16624	16080	18764	35092	34309	34040	35541	35896	35258	35196	34369	34552	36304	33451	34805	34263	35696	33984	33972	32540	32742	33734	29240	28275	27380	28638	22284	19859	20208	21455
	Positive		821.083	5.548				8516	8510	9912	2321	1343	2031	2699	2529	3052	2963	2565	3028	2900	2702	2255	2545	2671	2632	2352	2561	943	2835	2563	2472	2444	1844	2555	2870	2642	2717
	Positive		1201.38	5.55				10054	8567	10906	11125	12091	9989	11540	11891	13072	11789	12389	11306	11015	11011	11893	10960	11229	10322	11772	11416	9666	11014	9434	9600	9588	9416	6566	7923	6541	6796
	Positive		796.076	5.551				5182	5014	5236	12006	14523	10756	13333	15137	16432	14403	14403	17020	14868	14097	14874	13581	14376	13751	16382	15144	12475	16179	17112	16517	17711	15093	17769	17660	17618	17534
	Positive		1567.13	5.551				461	491	701	4375	3611	5100	3791	3928	3225	3453	3586	3295	3258	3669	3369	3775	3655	4109	3582	4092	4481	3401	3116	2983	3333	3219	4485	4123	4410	4211
	Positive		693.534	5.553				935	809	624	16585	14578	18220	14482	14559	13151	13659	13406	11777	12879	14126	12437	12353	12928	12398	11964	11853	14548	10708	10446	10033	10739	10883	9015	8740	8764	8849
	Positive		838.615	5.553				18603	17270	18288	16523	13706	18756	15729	14637	14618	14517	16804	16445	16770	17680	18274	20103	18093	19255	13586	13877	14361	13313	9104	9735	10672	9618	15597	15025	14586	16721
	Positive		793.578	5.553				7433	6978	7072	25965	119695	24629	29338	22290	25358	108253	28925	100550	27113	33762	104941	39358	104646	110054	40109	29574	39236	24912	32841	40028	93552	97671	30755	148556	36158	151759
	Positive		980.629	5.555				3002	2444	2547	3557	4270	4068	3924	3832	4203	3737	4623	4061	3707	4130	3740	3670	3637	3434	4344	4153	3841	3904	3717	3863	3980	3732	3626	3477	3152	3256
	Positive		1608.13	5.555				712	976	941	3513	3453	4296	3746	3671	3562	3990	3407	3221	3502	3412	3327	3452	3316	3487	3733	3233	4038	3031	3099	3079	2743	2968	3507	3130	3447	3293
	Positive		1586.14	5.555				750	760	795	4007	3108	4365	3801	3652	3641	3440	3868	3152	3643	3560	3343	3598	3964	4218	3645	3263	3801	3416	2918	3053	2997	3072	4095	4391	3594	3829
	Positive		839.602	5.561				535	1849	2339	4521	4090	4259	4538	4016	4170	3893	3548	4364	4359	4247	4017	4476	4620	4306	4003	3667	3993	3742	2864	2608	3949	3230	3763	3615	3264	3392
	Positive		520.508	5.563				1277	1293	1315	21347	17704	24513	20463	22110	21251	21792	21538	22643	26432	28924	26394	34686	33451	34854	34978	33415	39135	32022	28461	29349	28829	30921	25824	24298	24141	25839
	Positive		890.542	5.563				15050	12897	14201	967	731	685	968	1161	1049	928	1044	1177	1024	1118	1199	1105	1062	828	1127	968	1000	1114	962	989	1043	1086	1181	1272	1115	1100
	Positive		862.63	5.565				1566	1708	1668	22476	20177	25717	20533	17529	16399	15440	15622	14795	17210	17130	16400	16847	16619	16691	14195	14181	15787	13161	8786	8830	8736	8598	9520	9609	9009	9572
	Positive		824.586	5.566				3393	3475	3894	17683	16346	14829	15697	15158	14524	15399	14965	14609	16516	16265	15462	16937	14117	15275	15485	15214	14966	15832	12377	13585	12515	13379	11863	11505	11643	11743
	Positive		692.534	5.566				898	818	791	42233	34308	42654	36521	34113	31015	29606	30060	26623	29721	32768	29257	29470	29459	30058	27108	26560	31980	26171	23538	24169	23225	25892	20706	18896	18486	19760
	Positive		799.559	5.569				0	0	0	23366	23191	24896	22602	26913	24380	23834	23796	23409	23528	25724	26113	22323	22185	22575	22326	21209	22055	20447	19259	18139	18146	19205	34456	32363	33384	33821
	Positive		1230.86	5.569				4133	3527	4380	2489	3049	2140	3202	3155	3297	2971	2784	3099	2725	2621	2919	2678	3066	2701	3217	2666	2322	2720	2579	2491	2431	2335	1935	1891	1739	1802
	Positive		754.571	5.571				1976	2201	2194	13822	13904	12598	14089	14760	15423	15208	14919	15649	14295	14000	14677	14455	15035	14001	16979	17601	15345	16775	20746	19315	20263	20340	19231	18923	18312	18469
	Positive		608.558	5.575				301	257	265	4262	3296	4360	4330	3640	3860	3659	3688	2868	3471	3630	2909	3521	3628	3514	3233	3531	4299	3234	2686	2919	3405	2618	4964	3734	3993	5085
	Positive		826.582	5.576				1660	1690	1730	4691	4767	4532	4759	4700	4714	5003	4288	4419	4904	4664	4765	4836	4738	4756	4736	4633	4430	4675	4335	4111	4024	4317	4152	4636	3847	4380
	Positive		869.545	5.576				6727	6271	6175	4199	4398	3636	4188	4364	4636	4903	4153	4688	5183	4387	5219	4267	4434	3983	4670	4497	3993	4346	4633	4393	4494	4455	3949	3939	3673	3575
	Positive		868.543	5.576				16788	14193	15166	8143	10746	7871	9322	10384	10681	11292	10563	10074	10207	9536	9971	9034	10035	8339	9993	9431	8319	10180	9484	9134	9996	8996	8443	8804	8759	8469
	Positive		831.632	5.577				9492	9768	9635	2130	2457	3687	3135	3712	3037	2756	2998	2363	3232	3021	3299	3166	3167	2473	3753	3239	3443	1612	3182	0	3145	3012	2586	3424	2866	1435
	Positive		1526.15	5.578				410	404	486	2590	1834	2442	14708	1623	1385	1890	1297	1208	1517	13972	2000	3088	12969	1241	2235	1438	2185	1778	1533	2269	1364	1651	2403	1733	1929	1842
	Positive		944.559	5.582				5178	5929	6393	2015	2561	1969	2507	2455	2977	2681	2855	2988	2809	2318	2479	2567	2828	2611	2360	2331	2332	2576	2320	2433	2404	2215	2024	2284	1976	2122
	Positive		758.601	5.585				0	0	0	92336	79256	105639	85458	81212	75624	73173	71630	64838	73106	78328	69553	80425	78646	82758	89187	84722	103169	81460	92012	91449	94968	100452	86295	81143	81938	84701
	Positive		1536.17	5.586				540	503	387	9594	8566	10373	8657	7093	6555	6115	6709	6305	6987	7485	6641	9897	8844	10494	12101	11821	13630	10465	12303	11974	12128	13484	11020	11095	11446	10709
	Positive		816.58	5.589				0	3619	0	45199	37690	49274	37743	38943	36315	38265	38982	34702	39294	41521	39186	42013	37222	43720	41081	43202	48263	37076	31965	30245	30459	31261	27205	25475	27851	27302
	Positive		844.65	5.591				8387	7926	8181	6033	5614	5678	5948	5314	5234	5613	5246	5437	5647	5221	5622	6007	5373	5204	6020	6196	5891	6287	5584	5554	5774	5450	5005	5097	4840	5284
	Positive		710.589	5.591				381	320	274	9612	8279	11798	9031	6479	6008	5604	5568	5645	6249	7030	6145	9802	9940	10808	12163	12054	15284	10861	12924	13136	12776	14622	12806	12298	12146	13505
	Positive		845.64	5.592				3069	4274	3256	3873	3507	4132	3776	3599	3426	3203	3207	3235	3503	3299	3125	3874	3802	3863	3704	4028	4031	3528	3250	3374	3453	3682	3384	3214	3198	3156
	Positive		804.583	5.593				2972	3426	3104	11417	9582	12068	10543	9713	8585	9032	9165	8904	8992	9674	8538	10532	9292	10377	10176	10886	12721	10089	11119	10105	11084	10764	10854	10377	11141	11611
	Positive		780.585	5.598				4874	6024	4048	12150	12458	12542	12867	15163	13953	14457	12934	14015	14040	13790	14532	13784	14194	13988	16451	15490	15516	15031	18339	17452	17873	17931	16322	15114	15048	16143
	Positive		728.593	5.602				0	0	0	33516	26641	38329	30605	21982	20868	20398	20757	20643	22577	24349	21780	32636	32512	36215	41122	40984	51726	36107	44569	46174	44539	49866	47804	44547	45507	46289
	Positive		726.542	5.602				5198	4708	5182	84948	65524	99408	74636	66882	65504	60179	63021	56980	64072	69550	61619	70258	67962	71842	70296	71477	87234	62982	86840	89228	88163	92977	132872	125934	124977	135183
	Positive		739.547	5.603				935	985	989	7560	5676	8949	6444	5435	5326	4957	5187	5096	5217	5682	5146	6497	6511	6328	7165	5986	7120	5980	7561	8205	7851	8036	8103	11029	10739	10527
	Positive		1548.1	5.606				723	393	511	14032	13487	13557	12460	13449	12965	13555	12860	12462	13243	13212	13147	13433	13572	13650	11872	12158	12144	11434	10621	10590	12024	10875	11601	11343	10963	10974
	Positive		844.641	5.609				8387	7269	7710	6033	6296	5939	6406	5314	5224	4729	5246	5437	5647	5842	5622	6460	5377	5913	6252	6196	6592	6013	5584	5347	5774	6837	5005	5240	5266	5284
	Positive		1550.11	5.615				352	279	385	7493	7413	7436	7644	6883	7360	8119	7128	7114	7554	7746	7758	8187	6981	7534	6995	6196	7111	6476	6338	6503	5947	6153	6669	6413	6441	6386
	Positive		765.575	5.616				704	869	919	7653	6149	7782	6851	6760	5835	5797	5349	5296	6201	6185	5560	6891	6895	7482	6701	6194	6166	6358	6769	7666	6260	7607	7466	7485	6866	7236
	Positive		738.545	5.616				1965	1751	1771	12862	11209	15552	12025	9769	10449	9663	9656	8691	9701	10073	9686	11633	11232	12459	11903	11900	13239	11106	14866	15409	15246	16273	21990	21547	21447	21587
	Positive		1522.09	5.618				209	183	298	7319	7005	6507	6523	7671	6396	6810	7199	6070	6420	7217	7019	6338	7080	6753	6672	6253	6428	6574	6342	6386	5999	6188	7968	7461	7739	7780
	Positive		1549.1	5.619				409	328	481	12592	12603	11709	12676	12226	12898	12765	12584	11895	12426	12364	11737	12501	12809	12550	12260	11507	11576	10580	9985	9912	10716	10368	11028	10911	10504	10629
	Positive		1527.12	5.62				413	502	359	16225	15052	16595	14128	13312	12352	12075	12140	9941	11487	12295	11162	12281	12369	12403	11306	11420	14032	10548	10117	10171	10182	10466	11725	10635	11391	10974
	Positive		915.6	5.623				577	593	593	5485	5308	5278	4694	5698	5180	5611	5677	4826	4927	5420	5187	4762	4813	5208	5928	6180	6048	5070	5444	5878	5782	6249	6835	6904	6452	7068
	Positive		1505.14	5.625				590	390	320	17915	13147	21197	13075	11204	10535	9779	10000	7439	11114	11886	10110	11443	10871	12300	9571	9887	14706	8436	7858	8085	7305	8584	10745	8864	9445	9771
	Positive		728.577	5.627				1952	1923	1825	17785	16880	13322	15756	21982	18263	15675	20757	14454	16149	15881	21780	11705	12154	10135	13555	10320	16144	13118	17873	18022	23004	49866	28952	23519	24507	29389
	Positive		1444.08	5.629				243	224	197	5181	3632	6453	3766	3550	3216	3377	3721	2741	3353	3351	2759	3253	3099	3776	3118	2908	4229	2509	3408	3903	3580	3856	6177	5263	5186	6545
	Positive		1495.1	5.631				237	236	0	5070	4140	6563	4658	4069	3615	3620	3533	3004	3762	3522	3708	3857	3810	3990	3904	3395	4239	3274	3285	3285	3275	3785	4098	3831	3905	4530
	Positive		1523.11	5.632				203	310	344	4029	3295	5684	3582	3459	3330	3151	3712	3351	4999	3226	3944	4931	3339	3019	4512	2931	4638	3663	4923	3655	4658	3107	6792	3854	2909	2841
	Positive		688.527	5.636				865	844	863	25349	20554	28364	23814	22649	20890	19971	19659	19415	21670	22076	19110	22117	21510	23197	22402	22974	27824	20227	26803	27792	27044	29736	41033	36488	39956	44799
	Positive		577.518	5.636				535	556	517	48920	40640	54418	41840	39145	35626	36277	35929	31915	36554	38445	34429	35735	34248	39025	32540	31788	39230	29138	29478	29003	27394	30491	33379	31041	33710	34843
	Positive		1528.1	5.637				309	387	414	9661	8729	10508	9089	8602	8425	8406	8146	8290	8111	8839	8180	8793	8449	9069	7988	8079	9216	7904	7970	6932	7190	7987	8226	8222	7848	8212
	Positive		1575.11	5.639				0	219	0	4183	4316	4302	4638	4557	4255	4372	4545	4750	4785	4377	4722	4791	5708	4766	4831	4487	4426	4819	4177	4148	4288	4047	3400	3287	3388	3556
	Positive		1470.09	5.641				255	184	183	5360	4254	5913	4038	4214	3740	3416	3207	3125	3336	3402	3473	3664	3743	4015	3432	3951	4672	3465	4145	3846	3696	4551	5916	4846	5262	5699
	Positive		1522.11	5.641				178	247	304	4780	4729	6503	4221	7671	3763	3988	3494	3805	3198	4140	3112	5649	4678	4325	3618	3765	4339	3572	3366	4145	3545	3731	5454	4332	4466	4461
	Positive		1553.12	5.642				302	447	251	7619	6602	8104	7465	6237	5856	6236	6134	5826	6437	6649	6458	6607	6859	7321	7068	6865	7086	6085	6052	5932	5610	6278	5607	5510	5304	6009
	Positive		812.628	5.642				0	0	0	0	220776	312556	0	0	0	0	0	0	130608	353426	0	378865	0	0	0	0	419849	173875	0	0	0	0	0	0	0	0
	Positive		1552.12	5.643				338	194	187	8440	7885	8820	8073	7635	6840	7430	6966	6558	7262	7140	6935	8266	7794	8213	7601	7552	8019	6854	6777	6301	6516	6770	6325	6093	6366	6741
	Positive		1459.07	5.644				227	98	0	23098	19109	23128	18506	19335	16525	16302	17210	14699	16375	16768	13946	14914	14876	16228	14134	13602	17353	12206	11296	11339	11402	12346	15456	13781	14003	14825
	Positive		1460.07	5.645				199	233	227	11044	9398	11775	9485	9235	9237	8169	8842	7172	8010	8518	7573	7353	7774	8060	7166	6904	8982	6295	5490	5815	6080	7018	7351	7275	6823	7893
	Positive		728.56	5.649				1753	1750	1825	6271	5642	38329	6875	6060	6334	6172	6866	5384	7204	7792	4792	6605	7106	7401	6367	6704	7691	6117	8612	8309	8894	9272	9056	9649	10007	46289
	Positive		1508.09	5.65				160	259	0	23692	20058	27287	20582	19647	17589	18510	18651	17069	18043	19813	18526	18704	18229	20316	18194	18959	22824	18064	16356	16446	15951	17064	20619	18045	18957	20500
	Positive		941.618	5.653				520	397	376	5193	5336	5025	5682	6123	5990	5713	5934	5356	5612	6754	5828	5729	5667	5878	6700	6525	6070	6677	6821	6286	6291	6720	5686	5081	4905	5049
	Positive		1530.11	5.653				0	203	322	14053	11504	14424	12421	11230	10353	10501	10964	10434	10645	11588	11310	11896	11905	12067	10233	12268	13057	10124	9172	9170	9193	9743	9791	9629	9393	9666
	Positive		1466.1	5.654				0	160	127	4423	4125	5559	4261	4857	3213	3004	3199	2780	3012	3632	2860	3977	3204	3773	3304	3078	4151	2913	3298	2954	2665	3002	3324	3375	2910	3232
	Positive		740.551	5.656				5219	4896	5912	242687	240082	228048	237608	259312	250560	255552	250882	251805	252134	244554	249119	239414	244478	240936	254576	258779	243666	252282	238018	238949	239027	232771	226856	221696	219718	221622
	Positive		765.587	5.656				462	630	0	7653	6585	2242	1993	0	5835	2071	5659	5296	1817	6185	5560	7180	0	1877	6701	6896	5498	6146	6006	7666	0	8118	8292	8511	6629	8791
	Positive		586.516	5.659				0	0	488	1753	2008	1749	1953	2650	2637	2386	2674	3570	3605	3229	3347	5116	5354	4194	5299	4831	4819	5364	4586	4378	5096	4560	3468	3031	2979	3090
	Positive		1464.1	5.66				283	274	217	46741	33973	56054	36459	32031	29595	28989	29110	23570	27613	30878	25579	27488	26732	30848	26814	25891	35250	22131	19968	20400	20380	23725	20561	17578	17644	19592
	Positive		1458.08	5.66				153	229	168	24214	12408	11175	9591	20281	18320	7810	8449	15118	9722	8440	8289	10331	7518	6784	10335	10635	18247	7538	8250	7941	7639	6640	6351	5616	6031	6274
	Positive		1484.08	5.661				94	137	241	32264	27299	33617	28727	26938	26013	25008	25162	22558	24823	27142	23670	24906	24044	24304	25384	24502	27628	22439	20458	20780	21941	21715	18434	18035	18485	18508
	Positive		546.522	5.662				181	255	357	2752	2346	3191	2379	3021	2245	2385	2404	3273	3612	4129	3600	5696	5614	5329	5768	5631	6619	4805	4853	4690	4319	4313	3091	2873	3119	3178
	Positive		565.549	5.663				418	236	492	6344	5352	5931	4999	3966	3652	4082	4056	4461	4277	4739	4741	5821	5602	6054	5816	7306	7603	5790	6708	6540	6855	8684	7280	6266	6784	7459
	Positive		1506.09	5.665				252	143	0	12822	12930	14441	13164	12478	12259	12174	12113	9457	11257	11629	11182	10973	11296	12142	12439	12355	12670	10939	11600	10085	10581	11233	9766	9851	9351	9777
	Positive		1487.09	5.665				242	236	92	36038	25888	39858	28180	24583	23178	21919	22482	18566	23216	24279	20821	23646	22077	25406	20517	20130	25252	18321	17368	16962	16893	19431	26111	24060	24608	26044
	Positive		1486.09	5.666				244	173	176	45549	36719	51147	38055	34523	31041	31076	32496	27067	31908	32956	27885	31046	30243	34578	28501	29081	35452	25902	23439	23615	22687	28140	32725	30650	30959	33113
	Positive		603.536	5.668				2785	3175	5854	50238	40556	54889	43571	40074	37576	36050	37024	34259	38497	40509	35317	38881	40654	39697	39385	37930	45484	33183	32404	32413	32056	34689	27335	25020	26003	28331
	Positive		1530.14	5.669				283	248	348	14053	11504	17099	12421	11230	6325	6523	6012	5353	10645	8226	6103	11896	11905	12067	6656	12268	11940	7528	5144	9170	4495	5693	4964	5247	3582	6052
	Positive		564.533	5.67				376	397	329	3284	3454	4848	3260	3421	3208	3062	2986	4222	4444	5190	4730	7540	6643	8092	7368	7094	8943	6534	5892	5463	5437	6201	3989	3599	3723	4383
	Positive		1462.1	5.671				283	114	235	103583	77946	122513	85172	72373	66654	58363	64553	48464	63272	68226	59428	60610	58925	68980	59028	56926	78639	49651	45582	45452	45267	52983	40884	38644	20863	45254
	Positive		619.566	5.676				0	274	479	3408	3167	3945	3247	2194	2444	2267	2906	2464	2224	2320	2234	2511	2561	2809	2782	3379	3836	2744	4016	3643	4302	4576	5206	4870	5003	4758
	Positive		1486.11	5.677				239	169	139	45549	36719	38473	38055	34523	15269	16339	32496	27067	13760	32956	27885	22774	30243	34578	28501	18909	21727	24244	23439	23615	16259	28140	32725	30650	12859	18974
	Positive		1559.1	5.682				429	224	643	5695	5622	6253	5827	5329	4896	4991	5541	4802	5244	5180	5043	5685	5677	6209	5397	5565	5967	5502	5151	5073	4828	5584	7089	7322	7179	7412
	Positive		627.533	5.683				556	421	584	11062	9814	12605	10199	10251	9396	8305	9106	7151	8997	10061	8938	9457	8990	9951	8241	8189	10867	7959	7579	8268	8014	8137	11181	10913	12164	11418
	Positive		1515.11	5.686				124	265	222	14349	11030	15604	12497	9041	9826	9418	8964	8216	9805	10442	8649	10091	9949	10748	9391	9253	11610	8251	8123	8173	7790	9431	10594	9227	9405	9337
	Positive		1536.1	5.687				213	140	263	23137	19227	26986	20948	19379	18427	17164	19125	16206	18528	19335	18657	20371	18224	21866	18935	18873	22637	18012	15369	16085	16302	17637	22962	20747	23301	22023
	Positive		1512.11	5.687				239	285	105	93847	71380	108357	77319	67864	63681	62169	63024	51942	62442	67741	60177	66061	65791	70264	64843	63429	80219	56049	49832	51650	51365	56770	57064	51182	53013	57155
	Positive		829.676	5.689				1431	1269	1531	11697	9952	12819	9987	9816	9959	10081	9032	9193	9392	10378	9022	9952	10162	11234	10215	10604	12410	10143	11281	11086	11485	11637	14514	13073	14121	13733
	Positive		1554.1	5.69				98	112	0	7027	7722	7136	7191	6736	7473	7853	6259	6447	7330	6185	7072	7578	6989	7278	7210	6603	7101	6627	6690	6310	6047	6431	5815	5483	5761	6397
	Positive		1514.11	5.69				169	141	313	40965	30128	48896	34959	28123	27607	25425	26020	21778	27627	29138	23890	28759	27468	31029	26467	26427	34720	23462	20374	22319	21534	25370	24894	23160	25450	26376
	Positive		1555.08	5.691				0	80	345	6605	6260	5977	6682	6271	6933	6865	6459	6121	6197	6428	6814	6836	6583	6597	6653	6272	6040	6097	5641	5217	5570	6245	5025	4848	5032	5278
	Positive		1560.12	5.691				425	601	678	7248	5962	7053	6459	5776	5713	5463	5640	5358	5557	6117	5629	6313	5808	7008	5954	5600	6819	6426	5422	5587	5113	5305	6689	6395	6741	6434
	Positive		1491.11	5.691				176	192	164	18941	15151	23359	16406	13663	11393	11829	11668	10115	12735	12871	12063	12813	11951	13787	13300	11513	17002	11617	10159	9939	9292	11252	6945	6810	6243	7040
	Positive		803.654	5.692				1697	1551	1756	8777	7734	9001	7975	7897	7688	7849	7167	6789	7821	8189	6806	7938	8074	8126	8409	7948	9466	7408	7580	7816	8211	8372	9369	9264	8691	9057
	Positive		1484.1	5.692				110	137	286	16193	17466	11431	18084	16977	26013	14307	9996	14184	14765	15581	15382	18649	15947	24304	15451	18497	18690	18045	18452	12788	15181	13977	10372	9044	7746	13624
	Positive		1488.1	5.692				207	283	0	140868	101524	172448	117024	96889	89653	83206	87994	71045	86791	94787	81364	89038	86895	98454	89052	86380	116691	75402	66526	66960	68653	75792	54526	47595	46391	54651
	Positive		1558.1	5.693				105	305	196	8430	7582	8880	7575	7449	7223	6990	7829	6797	7152	7342	7520	7864	7596	8433	8240	8000	8237	7035	6916	7089	7132	8028	9441	8815	9028	9150
	Positive		707.581	5.694				301	328	314	18916	16516	20502	16399	16913	15955	15551	16461	14160	16071	17131	14873	15805	16401	17659	15446	16113	18528	14587	13050	13735	13476	13822	9972	9151	10354	10292
	Positive		1538.12	5.696				174	241	234	18415	14340	20693	15480	13347	12009	11856	11906	10159	12552	13531	12229	13346	13883	13852	13014	12679	15385	11083	9826	10606	10323	12824	14343	14132	13240	14539
	Positive		1464.13	5.696				255	314	210	20118	12687	24926	16409	13353	11332	11897	12772	9422	12329	15159	11200	12771	12835	13948	14643	10914	35250	11478	10299	8415	8206	11641	6705	6003	8356	9117
	Positive		509.491	5.697				237	259	246	6838	6183	7892	6352	6870	6426	5671	5555	5284	6014	6355	5843	5914	6241	6264	5720	6061	7607	6038	4932	4994	5076	5400	3572	3351	3866	3709
	Positive		714.543	5.698				672	797	649	16062	13108	16835	14336	13306	12987	12557	11700	11034	12567	13905	12823	13314	13661	13882	14622	14620	15727	12902	17416	16305	17648	18184	21221	19519	19076	21941
	Positive		527.502	5.699				532	403	0	13749	11817	16072	12453	12177	11812	11218	11683	10549	11838	12428	10774	10924	10969	12530	10801	10513	13732	10467	9064	10136	10096	11484	7156	6616	6687	7346
	Positive		1539.12	5.699				306	274	271	13723	10694	17633	12011	9720	9986	8695	9720	7720	10179	9869	8736	10532	10422	11885	9709	9782	12153	8145	7623	8062	8030	8917	9632	9954	9796	10901
	Positive		1557.12	5.7				383	326	451	7042	6687	8534	5777	4018	4625	5395	3990	3671	4443	7273	6303	5640	5726	5376	5243	8434	6443	3754	5409	4773	5177	5550	6435	4322	5862	6249
	Positive		1464.14	5.7				255	319	323	46741	16174	56054	17994	32031	29595	28989	16708	10073	14430	30878	25579	27488	16239	20173	26814	16488	18389	22131	11364	11758	9662	13065	7325	8539	6341	6850
	Positive		1557.1	5.701				136	194	271	8190	8101	8534	7924	8091	8004	8104	8437	7494	8255	8908	8455	8616	8305	8278	8463	8434	8197	8106	7630	7500	7661	8286	8635	8279	8101	8020
	Positive		1510.11	5.701				169	272	228	39929	34901	45150	39627	34800	32625	33630	34340	31284	32870	33971	32579	34894	33063	33254	33038	34087	40489	30302	30147	29670	29099	31124	23865	21441	21822	23733
	Positive		1563.12	5.702				370	380	297	5719	5117	6102	5191	4460	4762	4328	4577	4313	4909	4888	4936	5102	5124	5445	4569	4876	5018	4419	4440	4424	3936	5032	5639	5642	5498	5492
	Positive		1511.1	5.703				0	217	242	36905	31731	39775	35640	32203	29521	30496	29381	25957	29941	31844	29140	29345	28355	30456	31290	30111	34600	27022	26427	25949	26710	28098	21201	18885	18850	20951
	Positive		1532.1	5.705				200	337	262	14099	15595	14424	15045	15561	15127	14975	15260	14785	16304	15929	15027	14638	14757	14931	15899	15322	15386	14686	14836	15215	14529	14073	12508	12009	11873	13433
	Positive		1561.12	5.705				0	0	458	4846	5011	5964	4968	4817	4452	4556	4653	3888	4371	4714	4262	5262	4610	5671	4494	4745	5127	4328	4339	4251	4151	4533	5382	4794	5161	4904
	Positive		1564.13	5.705				0	201	372	4373	3763	5135	4407	3880	3743	3377	3655	3320	3608	4132	3769	4698	4310	4412	4240	3840	4157	3984	3360	3640	3340	3917	4342	4005	4132	4769
	Positive		1562.13	5.706				343	311	237	7012	6441	7283	6460	6470	5673	5638	5405	5474	6060	5829	5906	6075	6537	6495	5967	6088	6513	5933	5263	5601	5377	5699	6806	6559	6867	6556
	Positive		1512.13	5.711				341	216	362	23452	22064	28771	21218	19624	63681	62169	18823	16665	62442	18786	60177	66061	65791	21584	20518	23402	26786	56049	16957	22584	16069	19105	20859	51182	23008	21344
	Positive		591.569	5.711				195	280	309	8483	7414	9890	6927	7734	6409	6755	6720	5566	6508	6982	5731	6911	6035	6908	7953	8297	9950	7158	8761	7748	8183	9258	8281	7417	7867	8375
	Positive		1455.12	5.716				117	118	192	5007	4612	4955	4989	5446	4987	5397	4805	4732	4704	5150	4692	4897	4765	4625	5393	4876	5617	4787	4672	5298	5178	5766	3612	3414	3645	3718
	Positive		1487.13	5.716				0	281	214	15473	12700	39858	11684	13630	13215	12580	13231	8386	23216	13887	12900	11054	10809	25406	10851	14252	12561	9513	8890	16962	6682	10410	6327	5991	6285	5303
	Positive		1536.14	5.719				495	442	520	8563	19227	10393	8394	7785	7758	7522	7093	6912	18528	19335	7346	8110	7880	8528	18935	8465	9305	18012	7527	7872	8013	8127	7522	7145	6864	7339
	Positive		1488.14	5.719				0	210	259	62803	39370	172448	117024	35574	39093	83206	32244	28503	34104	94787	31655	89038	86895	49437	35880	51783	53454	31958	33988	32639	32906	75792	33076	30013	27974	54651
	Positive		1490.17	5.725				191	306	284	42793	29216	51958	51302	31529	28152	37071	24794	24065	28897	44060	35241	31923	37895	34193	28514	38144	41140	25268	23198	29447	29715	32882	22775	19114	19993	23390
	Positive		1539.15	5.727				256	255	345	6711	5491	8269	6028	4821	9986	4695	4366	4204	5078	5374	4768	5134	6771	5521	5375	5285	12153	4958	5206	4595	5300	5035	5743	4743	9796	5256
	Positive		1489.14	5.728				264	203	191	41965	26723	53896	33045	30757	25555	27411	27973	63175	26694	27717	26874	79994	30734	87448	24302	36421	46486	29084	22749	29354	23407	27499	25570	23551	25397	24574
	Positive		847.636	5.735				1312	1183	1519	5840	5350	6344	5577	4451	4461	4304	4009	4398	4749	4595	4888	6280	5929	5569	6616	6774	7110	6566	6753	6685	6736	6646	5646	5622	5353	5515
	Positive		846.632	5.735				2518	1989	2029	10379	9603	11755	10229	7892	7874	6986	7102	7725	8041	8148	8315	10341	10292	11257	12261	12112	12105	11613	12851	13053	11729	13200	9600	9617	9908	10729
	Positive		1538.15	5.735				511	453	155	18415	14340	10499	7669	8276	5825	6675	6378	7388	12552	7620	12229	13346	8411	7695	13014	12679	8280	6593	7229	5809	6312	12824	6661	6516	5838	14539
	Positive		1537.14	5.739				153	117	560	7327	6444	7875	7255	6218	5709	5548	5885	5514	6171	6203	6349	6611	12127	7084	6880	7088	6584	5486	5828	5498	6659	6582	6268	5445	6521	5853
	Positive		766.567	5.74				6067	5487	6312	412739	435413	396468	443600	453286	446540	452123	445502	452614	442491	430805	436029	448922	440816	425424	481097	478738	454300	471671	522920	511321	523035	513044	547196	548955	538756	546880
	Positive		766.556	5.742				6067	5218	6312	412739	435413	396468	443600	453286	446540	452123	445502	452614	435651	430805	436029	448922	426373	425424	456567	433863	452543	471671	501241	494330	452718	485484	389015	416214	392457	460807
	Positive		844.62	5.743				1294	1618	1567	6649	6950	7367	7011	6413	6306	7027	6236	6772	6575	6274	6328	7092	7475	7471	8466	8467	8017	8937	10630	10419	10679	11225	8629	9201	8580	8767
	Positive		1457.13	5.753				112	126	118	3763	3591	3881	3568	4000	3889	4029	3664	3491	3522	3838	3552	3726	3520	3691	3857	3660	3756	3367	2742	3423	2958	2990	2011	2169	2057	2133
	Positive		837.617	5.753				26366	22934	25320	5361	5010	6747	3989	5084	3538	4553	3735	3751	5984	4775	4876	5997	5689	5315	4195	3425	3443	3853	3264	2927	2578	3022	4818	5774	5159	5588
	Positive		1513.15	5.754				208	226	217	18163	14637	18874	16608	15093	15213	15404	14104	14186	14060	17004	47972	15683	13363	15908	15136	52258	18011	13546	13325	14148	13496	14721	10859	9327	10195	10857
	Positive		782.08	5.755				238	261	260	2480	2801	2469	2368	3077	2535	3046	2929	2506	3183	2481	2726	3214	3046	2948	3536	3496	2506	3141	3271	3489	3421	3448	5579	4621	5117	4238
	Positive		755.073	5.76				0	165	194	8146	8888	7097	7911	9596	9293	8346	9744	9646	8658	8444	8298	8871	9169	7772	9498	8859	8575	7626	7640	9093	7612	7517	5628	5583	6217	6397
	Positive		835.598	5.761				24344	23261	25573	11383	13592	11475	13038	12834	12568	13559	12962	13880	14366	13261	13055	14290	15559	14298	13785	12914	12442	14420	13765	13488	11476	10512	19303	20049	20384	18306
	Positive		1465.16	5.763				150	0	103	27502	17203	34399	19741	18544	16596	15171	15026	13216	17009	19144	15652	18155	17357	21701	16710	17372	24148	13995	11102	11644	11197	13419	7915	7435	7020	7956
	Positive		737.554	5.764				792	1024	474	11826	13138	11475	12697	13994	13316	14147	13072	12640	12601	12978	13239	12888	12662	12051	12756	11711	12163	12277	11419	11735	11028	10994	9003	8865	8561	8555
	Positive		902.583	5.766				3480	3655	4337	1836	2419	1989	2498	2094	2611	2795	2623	2487	2782	2398	2795	2655	2632	3274	2551	2770	2380	2839	1658	2535	2161	2598	3167	3196	3343	2754
	Positive		1127.37	5.769				142	139	205	4522	3968	4361	4001	4381	4416	4562	4430	4542	4299	4814	4437	4502	3822	4207	4497	4188	4958	3999	4051	3581	3890	3861	2402	2454	2193	2502
	Positive		1115.37	5.771				0	114	156	4345	4138	3503	3962	4625	4152	4029	4611	4047	4085	4570	4160	4019	4006	4039	3582	3940	4085	3335	2670	2653	2343	2832	1343	1131	935	1134
	Positive		720.814	5.773				1645	1484	1775	290955	251826	297138	246970	266342	249403	251207	250816	232346	256973	272620	245418	247543	242416	263481	234845	234352	270481	216329	179121	180657	176411	186480	0	0	0	0
	Positive		1441.17	5.773				142	0	0	12349	7696	14028	8060	8829	7280	8129	7431	6511	8333	10431	6964	8617	7683	9524	6199	6832	9631	5798	3792	3832	3535	4353	2008	1818	1594	1787
	Positive		864.576	5.774				439	0	594	3651	4487	3735	3989	4152	4634	4242	4415	4681	4414	4107	4636	4369	4870	4666	4707	5085	4268	4895	5260	5090	4922	4334	7824	7504	8017	7485
	Positive		1127.87	5.776				163	135	132	5174	5069	4775	4751	5608	5019	5158	5298	5047	5139	5427	5032	5572	5378	4962	5028	4979	5401	4864	4649	3967	4144	4210	2293	2260	2158	2251
	Positive		815.619	5.776				13953	14486	15117	5688	5214	6182	5534	5140	4859	4694	4995	4610	5668	5195	5433	5881	5928	6768	5473	5359	5885	5404	4446	4149	4760	4807	7635	6588	7018	6723
	Positive		553.517	5.783				1656	1733	1510	5456	4663	5745	5175	4793	4433	4614	4704	3968	4207	4756	4485	4464	4525	4686	4745	4289	5089	3996	3368	3352	3403	3611	2744	2217	2329	2783
	Positive		776.591	5.784				7972	8118	9493	144360	111399	153704	137151	102061	110667	98962	106876	100135	109798	107571	112421	138789	120964	141451	137612	125286	142830	119195	110654	143786	117013	151758	233806	280242	276591	229111
	Positive		1440.17	5.784				134	134	129	13455	9113	15194	9184	9669	8981	8813	8185	6944	9508	10347	9032	9325	8448	11086	7839	7753	11402	6094	4356	4451	4411	5226	2072	1600	1670	1940
	Positive		1496.16	5.785				114	136	139	6379	4706	7319	5455	3915	4630	4413	4398	3723	5107	5645	4537	5150	5293	5891	4916	5278	5662	4564	5076	4906	4891	6361	5538	4312	5154	4987
	Positive		1115.87	5.786				115	178	139	4318	4480	3592	3972	4759	4831	4295	4589	4002	4826	4309	4269	3886	3721	4314	3913	4104	4069	3848	2625	2804	2521	2709	886	1069	1256	983
	Positive		1520.15	5.786				0	117	117	8615	7501	9442	5676	7939	4458	5373	6069	6875	5402	6529	6605	6981	8524	7700	6476	7305	7994	5657	8671	9080	9447	10763	10159	9618	9509	10246
	Positive		1528.15	5.788				358	98	270	4778	3975	10508	4404	4067	4083	3778	3835	3452	3995	4066	3869	4159	4717	4598	4376	4170	4646	4237	4380	4375	4233	4505	4057	4021	4120	4287
	Positive		1491.18	5.796				127	190	119	33619	21878	42043	25985	23095	21372	19332	19637	16704	22192	25251	19896	23723	24100	26571	23035	23911	34140	20194	18255	17636	17671	20738	10746	9915	10297	10928
	Positive		1466.18	5.796				198	123	121	41097	25860	48060	27917	27995	23891	23512	24150	19140	25518	31131	23869	27684	26036	32710	24442	24692	37468	19949	16028	14915	14992	17808	7114	5626	5978	6770
	Positive		1140.88	5.797				201	186	157	5638	5329	5423	5752	6066	6600	5646	5978	5502	5850	6436	6242	5572	5550	5769	6349	6128	6124	5405	5301	5130	5449	5773	3616	2960	2777	3390
	Positive		763.597	5.8				1372	926	0	14063	13335	16036	12699	12705	12238	12334	12666	11853	11968	12508	11723	12416	11278	12387	12604	11693	13386	10799	11397	10947	10527	11710	14728	13883	14029	14394
	Positive		1521.17	5.8				0	133	132	11745	8249	12667	8537	7808	7330	6689	6733	6558	7824	8072	6429	8894	9767	9694	8739	9026	9674	7129	7885	7620	7692	9291	8592	7785	7586	8181
	Positive		1483.15	5.802				0	176	0	4191	4108	4236	3843	3974	3701	3962	4123	3748	3887	4178	3792	4056	3991	3946	3851	3670	4081	3672	3284	3104	3284	3415	2164	1989	1970	2019
	Positive		1498.14	5.802				161	141	110	6042	5180	6995	5072	4083	3965	3950	3770	3501	4051	4658	3818	5668	5073	5107	4630	4825	4955	4438	5104	4669	3455	4576	4819	4276	3811	4864
	Positive		1140.38	5.805				151	150	132	4528	4242	4895	4769	4819	4921	4831	4776	4661	5053	4643	4911	5248	4963	4631	5523	5411	5090	4692	4653	4643	4286	5084	3318	2771	2615	3261
	Positive		1523.16	5.805				128	136	129	7245	5587	9063	6349	5666	5495	4835	5017	4249	5491	5819	5237	6808	6773	6919	6182	6535	8240	5788	7285	7147	6394	8108	6785	6066	5785	6998
	Positive		1539.18	5.806				95	127	114	9191	8901	17633	8725	9357	8612	8445	9099	7365	8743	8843	8288	8992	10422	9211	9288	9253	9208	8037	8352	8574	8452	8426	6670	6540	5913	7095
	Positive		1566.16	5.808				107	124	0	3822	3052	3958	3376	2877	3178	2856	3260	3192	3492	3186	3182	3638	3441	3660	3636	3757	3755	3402	3363	3620	3318	3669	4474	4454	4676	4587
	Positive		1467.19	5.808				118	0	125	33310	21854	39046	23220	23996	19672	19508	19897	16324	23120	25912	19723	22776	22001	27780	21520	20384	30363	17348	13322	12999	12510	15266	5502	4009	4824	5587
	Positive		756.08	5.809				207	253	0	9792	10812	7243	10189	11924	11901	12408	12724	12279	11244	11528	11186	10144	11062	10647	10442	10958	9504	10855	9187	8607	9164	8346	5043	5113	4981	5098
	Positive		1128.38	5.81				200	201	213	7432	7447	6577	7004	7693	7473	7818	7644	7142	7775	7602	6903	7490	6909	7021	7156	7034	7560	6876	5915	5150	5394	5607	2796	2210	2396	2530
	Positive		1543.16	5.81				108	120	108	6970	6178	7582	6442	6106	6139	5254	5852	5736	6960	6848	5425	6808	6587	6824	6798	6749	7487	6527	6238	6388	7044	6944	7609	6374	6928	6974
	Positive		1545.16	5.81				131	98	94	6387	4977	7354	5755	4992	5193	4657	4620	4481	4922	5201	5323	5556	5527	6522	5854	6091	6288	4930	5711	5612	6032	6221	5820	6101	6266	6075
	Positive		1520.19	5.81				157	151	174	13970	9294	17128	10935	9103	7860	7716	8348	6565	8567	9797	8570	10693	9268	11930	9904	9016	13277	7920	8468	8527	8871	10796	8837	6599	7375	7925
	Positive		1543.18	5.811				85	120	193	6970	6178	7647	6553	6106	6139	5773	5852	5736	6960	6848	5614	7268	6587	7092	6798	6749	7487	6527	6360	6388	7044	6944	6909	6323	6928	6974
	Positive		854.552	5.812				428	456	575	2934	2915	2745	3311	3388	3022	2946	3487	3059	3238	3194	3238	3215	3128	3281	3300	3698	3039	3243	3697	3933	3368	3827	4909	5102	5388	5039
	Positive		803.615	5.813				1047	915	950	14474	12670	14568	13505	10837	10785	11240	10233	10271	10746	11232	10168	10909	11735	11923	12046	11004	12307	10590	10332	11579	10303	11825	11543	11357	11945	11583
	Positive		1524.16	5.813				0	295	162	5313	4210	6408	4555	3954	4222	3801	4127	3747	3906	4766	4404	4532	4837	5144	4855	4863	6142	4279	4955	5052	4883	5617	4550	4184	4587	4511
	Positive		799.554	5.815				0	990	0	7083	6898	7136	7064	6269	6644	5782	6789	6575	6849	6620	6392	7169	7287	7059	7894	7962	7822	8098	10534	11182	11767	11064	16151	18082	16496	17496
	Positive		777.563	5.815				5351	5009	5866	72592	53163	81524	62691	49988	50559	41969	48056	45274	52657	53971	48827	63277	62306	65476	63830	66410	72337	62145	85062	90844	87251	95148	131075	129574	127090	132998
	Positive		1518.17	5.815				166	133	139	24228	9475	33766	18806	17037	8826	7709	8467	7699	9034	17575	8644	10546	9591	10335	9702	9740	7361	8649	9282	9027	8782	21455	8668	7931	8394	9220
	Positive		747.597	5.816				16034	24635	11655	459391	0	0	3070964	0	2893964	0	2869401	2745086	2985721	3104696	374742	3081606	0	0	3144379	3143950	0	2924417	0	2871482	380494	399094	2529241	239802	2392141	337910
	Positive		1128.88	5.817				0	160	118	8111	8318	7382	7829	9249	8606	8789	8016	8643	9829	9584	8857	8318	8436	8062	7932	8479	8725	7752	6544	5611	6187	5993	2843	2657	3301	3213
	Positive		1522.17	5.817				141	146	142	9768	7962	13014	8356	7070	6852	6340	6858	5815	7490	8272	7044	8928	8336	9687	8617	8525	10954	7133	8426	8636	8808	10256	8509	7698	8729	8594
	Positive		1547.19	5.819				127	114	92	8308	5937	11123	7224	6037	5533	5239	5609	4672	5758	6397	5466	6573	6008	7117	6434	6056	8099	5624	4772	5319	5090	5838	4591	4317	4194	5079
	Positive		1515.17	5.821				159	0	0	30959	20706	43633	20048	18677	22186	23184	31293	14867	25051	17725	16435	29113	28549	19596	19040	27502	44623	18902	16301	15424	18994	18753	19480	13099	11731	25716
	Positive		1519.18	5.821				139	125	145	21434	13200	9062	7218	6165	5602	5447	5144	4768	6008	6380	5155	6412	6412	7210	6327	6076	23794	5408	6744	6323	15529	7915	7154	6071	6781	7028
	Positive		801.618	5.825				3120	3124	3215	206903	185316	230067	193971	172253	163777	160684	158926	150810	165099	169882	155547	169151	166875	172476	165244	161980	190900	152342	138143	141076	139377	152598	162396	154275	156092	156827
	Positive		1153.38	5.825				137	131	142	4438	3858	5135	4767	4537	4633	4191	4388	3805	4304	4554	4318	4334	4062	3791	5333	4887	4262	4899	4568	4620	4224	4312	3025	3368	3399	3034
	Positive		1516.19	5.825				102	149	162	35901	28283	42698	30749	28765	27413	27124	28553	25292	30046	30253	25643	30981	29519	32390	31366	31601	38973	27403	26439	26055	26147	29949	18966	16751	16904	19203
	Positive		783.088	5.828				319	282	247	4725	5062	4508	4998	4637	4558	4599	4384	4854	4401	4595	4389	4565	4930	4316	5088	4748	4893	5112	5248	4882	4929	5128	5896	5622	5978	5231
	Positive		1568.18	5.829				114	172	113	4757	4225	5713	4953	4576	4223	4137	4386	4033	4459	4540	4127	5167	4647	4701	4848	4823	4890	4455	4365	4467	4676	4405	4416	4560	4562	4561
	Positive		1570.18	5.829				118	123	120	4141	3290	4764	3750	3297	3284	3186	3284	3267	3446	3495	3409	3450	3638	3903	3570	3772	4556	3010	3258	3212	3143	3496	2882	3106	2747	3215
	Positive		1170.37	5.83				209	244	171	3921	3647	3527	3375	3618	4110	3384	3974	3570	3518	3757	3560	3398	4231	3528	4657	3962	4269	3960	3514	3620	4244	3391	2781	2650	2522	2899
	Positive		769.589	5.831				3737	3630	3500	409926	419406	500376	416857	429127	418074	423368	416753	420343	419563	419235	415575	423051	417900	416390	444023	441407	431852	434814	435091	430004	436898	428846	403851	452868	395114	400288
	Positive		1514.68	5.835				126	0	111	5759	5136	6079	5476	5395	5146	5279	4955	4444	4898	5570	5039	5321	4827	6043	5775	5303	7134	5109	4733	4611	4687	5210	3104	2794	3068	3233
	Positive		1515.67	5.837				132	111	110	5450	4591	4562	3927	4901	4146	4049	3858	4347	4097	5103	3551	4737	4554	4467	4685	4417	5589	3851	3753	4180	4285	4492	2501	2514	2589	3016
	Positive		1542.18	5.838				100	0	243	8823	8047	10004	9091	8140	7595	7095	6940	6647	7699	8213	7255	8362	8034	9132	7816	8741	11538	8438	8520	8554	8111	8665	8110	7922	7641	8835
	Positive		1153.89	5.84				221	190	221	5378	4908	5581	5866	5657	5203	5074	5380	5301	5183	5279	5459	5465	5436	5249	5632	6027	5840	5483	5704	5118	5653	6132	3951	3899	3549	4212
	Positive		1515.18	5.84				0	129	136	39790	36345	43633	37052	40053	36089	35393	35884	33404	36326	39052	34351	38071	37329	39715	40373	39959	46542	35466	34478	34979	34101	37477	25544	24178	23584	26372
	Positive		747.833	5.84				1346	1109	275	302925	264239	326655	261175	269737	258410	248989	250018	238678	252425	207529	248373	259545	195636	255548	269582	267359	270386	264643	262490	258059	259636	275051	220948	205605	206343	216126
	Positive		1171.36	5.845				217	152	0	4143	4508	3684	3962	4309	3981	4076	4025	4107	4448	4100	3893	3800	3560	3672	4378	4389	4690	4128	3571	3800	3955	3924	3517	2886	2972	3047
	Positive		1168.89	5.846				238	332	330	4177	4404	4310	4534	3907	3810	3791	3694	3359	4070	3727	3506	3774	4127	3666	4190	3820	4732	3795	4051	4054	3599	4117	3543	3606	4071	3356
	Positive		1141.38	5.846				176	134	0	14853	13747	15231	13883	14809	13587	14080	14153	14244	14237	14976	13683	13876	13602	15482	15649	16041	16003	13959	13322	14019	13818	14208	10298	9055	9208	9788
	Positive		1141.89	5.849				162	153	108	18875	18229	19713	18312	20085	19311	19069	17965	17596	19358	19546	18117	18688	19327	19585	19851	21424	22616	19584	18786	18717	18272	18465	13730	11164	12102	13093
	Positive		1175.88	5.85				149	167	145	3857	4258	4032	3725	4671	3816	4228	3774	3918	3859	4300	4525	3911	4162	3959	4351	4040	3823	4031	3692	3581	3438	3465	3281	2919	3020	3166
	Positive		1170.87	5.851				280	247	178	4809	3994	3834	4098	4365	4197	4238	4029	4195	4465	4433	4075	4036	4696	4241	5036	4862	4669	4397	4483	3886	3911	4274	3181	3052	3211	3184
	Positive		827.555	5.854				0	0	1129	10006	10019	9028	9721	10512	10186	10349	9496	9495	10487	9842	9431	9710	9540	9716	10376	10717	9913	10304	10178	10182	10287	10331	9782	9254	8943	9303
	Positive		828.554	5.855				613	0	865	8651	9168	8223	8270	9148	8729	8812	9322	8363	8640	8575	8687	8522	7972	7729	9302	8797	9887	9182	9065	9434	9197	9113	8474	8093	8119	8370
	Positive		826.55	5.856				0	0	0	18272	19140	17513	18416	19059	19282	18568	19702	18528	18959	19434	18234	17892	18272	16681	19596	20024	18432	20008	19815	19618	19466	19635	17783	17405	18297	18170
	Positive		836.58	5.856				0	0	0	35999	38819	33679	39393	41727	41160	43507	44587	45248	44584	42876	42305	42780	45136	41259	41277	41654	37258	42797	41048	40931	39781	39211	37897	37468	36799	40444
	Positive		904.568	5.861				799	870	641	3362	3931	3254	4183	4136	3914	4239	4098	4299	4486	3932	4308	4128	4221	4069	4373	4253	3858	3888	3891	4142	4185	3580	4197	3641	3581	3734
	Positive		1541.18	5.863				105	142	107	13069	7290	9708	10959	9173	8299	9639	10758	7087	6496	11670	10363	11765	8243	9676	11372	12470	15135	8640	9068	12558	12336	9034	7444	9023	8530	8836
	Positive		1154.39	5.864				136	183	0	9275	8255	9498	9147	8789	8094	7551	7753	7060	8011	9231	7479	8424	8390	8533	9587	9351	10364	8155	8948	8712	8902	10290	7953	7023	6338	7671
	Positive		1540.19	5.864				148	149	0	14165	11548	16327	13810	12616	11755	11161	11773	10735	11706	12531	11460	12055	12239	12528	13101	12699	16284	11757	13269	12786	12949	15406	11329	10306	10124	11911
	Positive		1155.89	5.865				173	183	156	4915	4763	6039	4700	4821	4707	4789	4405	4262	4566	5125	4416	4638	5083	4642	5409	4743	5861	4630	5386	5183	5393	5743	5132	4345	4653	4723
	Positive		1519.22	5.865				119	109	121	21434	13200	28317	16769	15397	13118	12272	12149	10003	12607	14203	12305	15506	13904	17484	14789	15280	23794	12189	15823	15864	15529	18942	12850	10815	10834	13463
	Positive		940.637	5.872				295	246	312	3698	3835	3702	3840	3612	3501	3584	3526	3516	3793	3768	3886	3717	3799	4376	4348	3770	3853	3907	3752	4087	4072	3852	4198	3479	3619	3627
	Positive		782.096	5.876				0	246	319	11553	10587	11073	11023	11264	10784	10675	10782	9320	10864	11212	9888	10330	10489	10482	12058	11387	12039	11642	10724	10978	11817	12658	9832	8709	9010	9623
	Positive		1154.89	5.876				178	111	209	11196	9271	11849	10791	10000	9209	9339	8830	7801	9586	10608	9527	9858	9246	10283	10491	11906	12728	9454	11493	11723	11352	12463	8737	8164	8066	8472
	Positive		755.571	5.878				694	646	748	16477	14320	16797	17733	16671	15392	16086	15672	17287	15729	15317	14868	15332	16404	19072	16782	16369	17110	15564	14807	15649	16253	17892	15462	12788	14629	12197
	Positive		839.631	5.882				3060	2776	26573	22334	19261	25525	21946	18374	19188	17086	17207	17350	21031	20028	18773	22252	20884	23333	17896	18378	19603	17199	11849	11781	11369	12864	18403	12436	18205	17809
	Positive		1167.39	5.882				129	0	151	4036	3346	4518	3697	3731	3655	3253	2776	3104	3186	3350	3190	3525	3543	3487	4056	4258	3892	3266	3958	4197	4505	4622	3758	3192	3241	3570
	Positive		1167.9	5.885				192	226	203	4188	3447	4921	3745	3969	3795	3112	3623	3019	3945	3674	3409	3781	3615	3698	4085	3709	5202	3954	4898	4769	4617	4570	4046	3255	3282	3969
	Positive		852.564	5.891				761	709	631	6820	6145	6491	6257	6336	5828	6009	6408	5679	6199	6029	5942	5998	6377	6552	7588	6056	7241	6712	7414	6780	6887	6953	6440	5765	6222	6409
	Positive		1501.15	5.895				129	156	129	5657	4174	5992	4584	4782	4105	3748	4376	3632	4103	4820	3663	4310	4402	5000	4608	4342	5221	4068	3593	3770	3618	4209	4122	3393	3601	4115
	Positive		863.597	5.897				870	880	881	7020	6601	6830	6962	7716	6850	6712	6936	6216	7105	7021	7674	7027	7443	7098	7650	7123	7399	6439	7825	7627	7518	7473	6722	6227	7246	6613
	Positive		862.601	5.897				1281	1132	1123	13743	12647	13576	13003	13940	13194	13299	13039	12016	13257	13720	12793	13985	13755	14198	14191	13188	13696	11890	9848	13609	10287	12258	13056	12235	11750	13409
	Positive		847.679	5.898				0	0	0	5967	5335	6814	5283	4777	4770	4649	4721	4518	4325	4964	4183	5157	4745	5766	5577	5342	5857	4610	5069	4907	4156	4780	4468	4277	4637	4274
	Positive		1540.15	5.906				144	137	131	14165	2611	3706	2992	3027	2532	2310	2546	6741	2865	7333	11460	7318	3165	3695	2739	2893	3197	2602	2264	2221	2213	2620	2405	7677	8034	11911
	Positive		551.502	5.909				385	227	303	11507	9882	12414	9254	9059	7946	7354	8237	7775	8653	9313	7739	8895	9485	10399	8225	9367	10283	8185	6620	6705	7169	7356	8305	6998	7294	7774
	Positive		1499.15	5.91				132	155	134	10128	7466	12063	8372	8282	6986	6648	6764	5718	6953	8457	6660	7655	7983	8579	7551	7998	9981	6938	6774	6975	6837	7602	7807	6606	7706	7593
	Positive		1126.04	5.913				1893	2405	2749	9779	14892	9328	12555	15119	14182	16750	15332	17492	13817	12607	15881	14620	12390	13486	14593	14020	9829	16598	14345	14341	14100	12409	15401	18765	14698	14084
	Positive		818.603	5.914				9243	9131	8956	30475	26466	31686	28162	23616	23574	22847	23308	25637	28352	29258	26050	34426	33500	38179	35830	38663	39798	38274	38214	38201	37426	40960	41169	40646	39765	41442
	Positive		313.273	5.919				366	302	360	11815	9237	13935	10516	10033	8931	8025	8740	7298	8583	8748	8242	8872	9562	10361	8505	8631	11231	8439	7036	7681	7212	7475	8002	6923	7101	7469
	Positive		1541.14	5.919				162	153	113	0	1998	0	11413	0	1861	1808	1772	0	0	1856	0	0	0	0	1784	0	2032	1833	0	0	0	0	2053	6171	1594	1913
	Positive		823.636	5.922				10534	4541	11043	48755	38151	56364	44228	35783	33010	31267	32424	33096	36175	37685	35252	48748	46713	52061	52527	54526	62521	53452	55991	58562	55829	63381	58491	57575	55565	59772
	Positive		844.618	5.925				1947	1846	1997	15918	14353	16057	15916	13018	13744	12362	12425	13099	13559	13886	14188	17224	17236	18207	19817	20881	19053	19593	20803	20143	21003	21374	19821	19341	21056	19919
	Positive		1525.16	5.929				112	104	115	11718	8320	12463	9263	9313	8376	7825	8112	6649	8049	9014	7761	8766	8862	9107	8410	7902	10092	7509	6762	7001	6810	7667	7112	6296	6599	7125
	Positive		1551.17	5.93				137	0	131	5245	4375	5445	4871	4436	4409	4515	4150	3855	4673	4726	4115	4488	4403	5036	4347	4291	4829	3689	3206	3651	2811	3371	2259	2417	2671	2754
	Positive		1470.11	5.932				183	133	128	8151	5907	9250	7115	6360	6184	5916	6133	5678	6169	6552	6083	7104	6293	7053	6846	7155	8714	6313	7671	7759	7815	8897	8320	7792	7692	8165
	Positive		1448.12	5.932				119	102	122	8836	5894	10488	6620	6012	5409	5566	5024	5436	5694	6451	5190	6651	6641	7384	6249	6803	8286	5806	7211	7095	7478	8543	8393	6921	7845	8944
	Positive		1552.17	5.937				117	97	96	4801	4128	5618	4799	4214	4018	4021	4283	3653	4396	4737	4461	4224	4556	4716	4243	4070	4596	3304	3394	3072	2953	3069	2226	2220	2294	2001
	Positive		577.519	5.94				831	1075	1125	9035	7776	9373	7644	7689	6348	7203	7302	6030	7169	6950	6390	7890	7163	7936	5998	6759	7483	5725	4310	4895	4537	5017	3976	3310	3709	4048
	Positive		1496.13	5.941				135	186	178	8906	7483	10155	7628	7039	6292	6976	6812	6120	6574	7225	6513	7671	6974	7649	7643	8130	9111	6961	8816	8667	9402	10585	9282	8978	9448	10558
	Positive		1474.14	5.941				0	135	131	9288	6674	11761	8087	6547	6107	5824	6005	5065	6450	6852	5555	6950	6122	7972	6916	7162	9783	6386	8389	8451	8424	9776	10199	9552	9545	10508
	Positive		1495.11	5.951				125	214	0	4732	4042	5254	4353	3810	3733	3454	3647	3478	3811	3665	3836	3954	3767	3997	3880	4205	4491	4205	4444	4453	4545	4736	5666	5258	5354	5488
	Positive		733.577	5.952				1047	1048	1104	47533	47866	53047	67232	38247	38457	34141	35136	35060	41200	40953	32819	38817	35169	60293	38694	42198	48757	35983	36900	39369	50405	56439	29187	30390	32319	36321
	Positive		781.595	5.955				827	1083	1242	33982	33671	32731	31189	35784	37624	32390	32185	29954	24231	28658	30582	31570	131412	134511	23070	148601	149567	142743	23975	25171	151970	156547	165657	17547	13068	17641
	Positive		595.529	5.956				311	186	201	4276	3538	5007	3877	3875	3281	3442	3627	3160	3863	3594	3218	3501	3571	4165	3282	3247	3521	3343	2308	2253	2263	2365	1718	1971	1899	1979
	Positive		1472.11	5.956				136	122	116	11128	7421	13008	9006	7650	6853	6413	6757	6622	6953	7095	6807	7324	7302	7698	8055	7893	10264	7205	8367	8657	9263	9845	13139	12320	13014	12133
	Positive		849.64	5.958				2892	4870	3340	7856	7202	8629	7326	6217	6144	5812	6219	5909	6316	6439	5792	7340	7242	7674	8265	8269	8891	7940	7652	7964	6710	8206	6536	6947	6818	6162
	Positive		561.523	5.959				439	350	365	15770	11863	17886	14072	11920	10895	10823	10603	9874	11563	11941	10870	12901	12002	13538	12778	13483	15991	11900	14615	15390	15409	16768	20116	16809	17545	19209
	Positive		1427.07	5.959				96	80	79	9080	6185	10228	6965	6869	6184	5941	5947	5762	6385	6962	6462	6655	6149	7585	7895	7455	9460	6597	9377	8945	9696	9950	12191	11519	11519	12642
	Positive		633.58	5.961				340	314	265	23323	19292	27446	20697	13880	13024	13368	13669	10599	10811	12548	11909	11990	10018	13416	14513	16694	20374	12963	24673	21894	22201	25240	28557	23468	26673	25444
	Positive		1434.09	5.962				102	126	125	7081	5213	9798	6920	5243	4797	4330	4598	3543	4814	5387	4575	4607	4662	5445	4856	5306	7336	4480	5619	5525	6042	6417	8407	7482	7933	8409
	Positive		1514.15	5.962				135	180	109	43249	3227	4266	3490	40165	3570	3524	2472	3256	4107	4603	4066	4195	2867	3282	4181	2592	5834	2378	3754	3970	3917	4156	5365	25754	5140	3876
	Positive		339.291	5.965				371	0	0	10562	9311	13004	9256	9118	8400	8108	8128	7347	8386	9369	7858	8757	8849	9280	8747	7997	10220	7070	7797	7729	7500	8649	8818	8500	8048	8847
	Positive		732.574	5.965				1361	2502	1428	177527	142938	201628	87347	83779	85421	74782	74815	79722	90189	89029	71100	95910	123594	98430	86822	86281	107935	81361	82275	83884	75713	81335	157442	66903	68209	78956
	Positive		704.554	5.966				1770	1416	1702	169437	129888	199326	145459	127618	121863	114982	118905	112584	124084	135696	120650	140409	134170	147355	144481	150199	181745	132301	174185	180836	178653	195119	218746	200761	203652	221776
	Positive		462.298	5.966				390	242	252	7095	5317	8669	6155	5232	5107	4785	4595	4504	5290	4972	5055	5773	5453	5897	5881	5701	6673	5375	7195	6926	7207	7545	8853	8550	9045	9528
	Positive		1460.11	5.967				182	151	269	6450	4093	7362	4906	4151	3850	3715	3697	3157	3825	4133	3493	3897	4478	4354	4140	3968	5490	3572	4341	4318	4329	4530	5309	4479	4828	5422
	Positive		480.309	5.968				162	0	339	5027	3630	6033	3853	3457	3723	3357	3327	3017	3598	3737	3500	4051	3293	4042	3965	3833	5148	3422	4858	4804	4898	5479	6978	6218	6198	6971
	Positive		1522.13	5.971				109	119	0	4555	3900	5248	3763	3646	3748	3222	3600	3249	3325	3691	2985	3640	3801	3926	4138	4443	4190	3446	3918	4043	4073	4213	4988	4529	5117	5048
	Positive		888.643	5.973				631	657	390	4724	3953	5021	4487	4120	3544	3602	3554	3267	4025	3862	3448	3682	4204	3759	3445	3028	3673	3431	2145	2472	2159	2162	2124	2317	2282	2452
	Positive		861.62	5.975				2947	2697	3114	4227	4174	4631	3904	4055	4040	3907	4179	4652	5227	5084	4681	5249	4989	4870	4153	3911	3963	4359	2964	2839	2838	2837	3575	3754	3483	3363
	Positive		1476.1	5.976				151	127	0	4230	3680	4786	3947	3586	3211	3456	3558	3109	3357	3873	3340	3942	4163	3889	3768	3836	5054	3618	4983	5027	5310	5439	6539	6380	6913	7437
	Positive		1453.08	5.976				0	161	83	5021	3717	6117	4807	4371	3646	3734	3642	3379	3911	4188	3683	4469	4111	4300	5123	4510	5950	3842	5690	5911	5947	5836	6211	6371	6008	6870
	Positive		1455.1	5.976				80	81	0	8110	5292	10000	6327	4815	4694	4285	4771	4245	4664	5912	4719	5826	6078	6285	5981	6260	7587	5472	8198	8869	8656	9923	15503	14281	14236	16432
	Positive		1454.09	5.977				132	162	131	10135	6373	12242	7741	6904	6490	5922	5863	5448	6786	6978	5849	7584	7102	7686	7673	7789	10167	6913	10318	10606	10615	12176	19190	17014	17210	19434
	Positive		779.574	5.978				2469	1898	2184	127628	125042	126022	123146	126445	122341	122849	125025	113476	123548	119948	115917	117826	119527	121481	115137	111317	114156	107792	84864	90679	85745	93881	113238	116516	115325	117578
	Positive		1477.09	5.978				0	123	111	3682	2892	3910	3331	2524	2810	2607	2989	2331	2654	2955	2565	3091	2818	3219	3225	3699	3641	2996	4146	4116	4224	4314	6004	6356	5615	5652
	Positive		1485.13	5.979				88	0	112	4291	3097	4961	3459	3461	2898	2950	3185	2527	3103	3171	3033	3340	3350	3764	3223	3451	4143	3037	3617	3957	3989	3826	4648	5109	4689	4894
	Positive		754.571	5.979				4677	4397	4542	33287	20742	45394	31759	19859	40512	21741	24052	21286	41258	42772	40225	43280	34095	34169	44129	39333	47226	41351	37704	45407	46514	50439	69497	67111	52431	71902
	Positive		840.633	5.98				7937	8293	8347	7853	6267	8871	7020	6926	6198	6527	6518	7029	8045	7759	7259	8466	8355	9523	7084	6143	7278	7079	4461	4831	4435	5050	6424	6551	6828	6145
	Positive		1524.13	5.981				93	99	116	3824	3109	4592	3825	3069	2955	2924	3002	2826	3087	3304	2785	3366	3382	3540	3565	3689	3775	3150	3722	3568	3295	4252	4402	4514	4222	4327
	Positive		1504.11	5.983				142	175	110	4480	3673	4934	4153	3547	3386	3106	3352	2971	3364	3603	3681	3716	3399	4084	3802	3744	4389	3486	4034	3975	4813	4782	6555	6334	6344	7051
	Positive		1432.1	5.983				0	80	0	7901	5063	11021	6355	5166	5733	4570	4553	4395	5494	6303	5111	6480	5938	6566	7074	6826	8682	5611	8725	8546	8783	9939	11649	10609	9890	12406
	Positive		1482.11	5.984				101	154	136	6642	5045	7782	5654	4730	4596	3908	4086	3545	4516	4376	4061	5340	4282	5167	5054	5311	6160	4294	5979	6188	6241	7073	8775	8106	8261	9383
	Positive		849.624	5.986				1739	1294	1442	6402	7202	5758	6587	6414	6189	6108	6219	6618	6530	6255	6425	6831	7171	7231	6903	7282	6679	6895	6354	6025	6108	5899	5846	5717	5418	5517
	Positive		1483.13	5.986				175	152	153	6343	4409	6804	5110	4075	4101	3665	3737	3435	4200	4253	3778	4434	4778	4645	4618	4714	5738	4190	5125	5638	5330	5844	7390	7023	7353	7328
	Positive		678.539	5.987				618	588	0	10109	7829	10031	6841	4767	4217	4676	4646	4439	5014	6291	5459	7805	7636	8205	9228	9089	10820	8154	10380	10257	10624	11164	7293	6833	6425	7661
	Positive		1506.13	5.988				85	157	125	6387	4992	7659	5722	5067	4728	4541	4774	4469	4829	5227	4789	6068	5520	5696	5576	5624	6556	5526	6468	6431	6155	6779	9146	8673	8466	9008
	Positive		1486.12	5.988				119	109	160	5484	3906	6881	4338	3926	3356	3391	3635	3317	4185	3690	3312	4117	4509	4385	3957	4388	5356	3776	4347	4191	4654	5184	5352	4739	4563	5193
	Positive		658.538	5.989				1326	1204	1149	4545	3784	5272	3813	4655	3988	3843	4740	3576	3933	3964	3685	3773	4328	4299	3301	3304	4191	3471	2171	3400	2394	2730	4229	5020	4535	4252
	Positive		1456.1	5.989				175	118	0	9996	6792	12606	8041	6952	6601	5542	5903	5335	6288	7488	5761	7325	7002	7588	7871	8178	10022	6601	10324	10009	10734	11648	14690	13568	13290	15088
	Positive		756.584	5.991				1132	773	869	26751	26627	26871	26813	27407	28238	28805	28181	27024	28032	27260	26970	25855	26087	25858	27809	25833	26601	26598	24276	22210	23463	22762	15142	14044	14444	14630
	Positive		758.597	5.991				0	0	0	107362	89418	125937	98332	85328	82079	78218	81652	71145	81626	86830	76621	86956	84532	90813	87541	88852	105864	81766	81024	82871	80720	87006	77082	73953	74780	76922
	Positive		1503.11	5.992				146	179	172	4578	3185	4713	3681	3373	3459	3021	3369	2903	3246	3293	2737	3600	3672	3568	3484	3361	4171	3362	4175	4275	4207	4311	5830	5848	5208	5596
	Positive		659.588	5.994				541	0	507	8278	6656	9101	6677	6766	5827	5827	5922	4803	5475	6028	5095	4869	4442	5478	4844	4760	6332	4530	4056	3658	4342	4129	3502	1975	4111	3853
	Positive		1507.13	5.994				150	121	108	5517	4139	6421	4613	4286	3836	3998	3620	3352	3668	4423	3890	4324	4792	4497	4760	4701	5632	4165	5535	5601	5668	6177	7309	7340	6853	7871
	Positive		1487.14	5.994				144	125	121	5088	3756	6406	4098	3938	3614	3352	3607	2832	3393	4167	3240	4043	3946	4642	4601	3939	5187	3326	4277	4139	4285	4780	5403	4536	4915	4778
	Positive		761.623	5.996				7565	7364	6961	121483	97431	140124	107169	96624	87874	88332	87717	78534	91981	95354	84659	100274	96528	105848	97599	104052	126539	96573	110428	106341	96681	99847	96470	127487	103006	128493
	Positive		1510.14	5.996				114	170	102	5879	4247	6448	5151	4120	4333	3788	3888	3660	4375	4583	4448	4539	4346	5401	5270	4728	5751	4058	5234	4972	4904	5520	6063	5294	6221	6390
	Positive		818.621	5.996				0	1569	0	8560	0	8800	8883	0	0	0	0	7729	0	0	0	0	0	0	0	0	10054	0	38214	0	0	0	8347	0	8854	7607
	Positive		1480.11	5.997				159	159	137	9065	5962	11428	6927	5824	5669	5120	5240	4921	5964	6319	5515	7832	6428	7216	6889	7107	9344	5873	9202	9299	10739	10918	16123	13602	14686	16695
	Positive		1502.11	5.998				107	0	0	4291	3869	4890	3721	3504	2976	3215	3096	3081	3218	3738	3175	3329	3327	3857	3710	3783	4516	3302	4325	4401	4614	4944	6151	5989	5919	6458
	Positive		1481.11	5.998				133	0	130	8265	5753	10382	6540	5130	5517	4817	5125	4432	5410	5615	5474	6404	5570	6221	6387	6649	8840	5526	8595	8306	8881	9634	13467	13059	12353	14692
	Positive		1479.1	5.999				129	93	94	3468	2756	4251	3330	2883	2780	2558	2703	2562	2820	2892	2634	2985	2983	3086	3104	2853	3776	2935	3780	4205	3847	3923	4620	4474	4477	4367
	Positive		759.625	5.999				46606	8783	13314	639206	521248	739624	291930	507157	469384	466609	456813	435449	498142	529279	120876	536765	520440	577498	539314	571371	679189	525333	604588	603142	591610	658274	755878	181298	188441	725629
	Positive		1511.15	6				147	151	168	4059	3380	4742	3859	3256	3116	2933	3106	2522	3020	3640	3066	3526	3457	3857	3456	3554	4486	3267	3787	4440	3723	4149	4625	3894	4643	4188
	Positive		1508.12	6.002				110	0	139	5742	4780	6640	5120	4387	4341	4054	4163	3967	4416	5081	4721	5238	5068	5232	5078	4604	5631	4396	5364	5280	5003	5645	6501	5971	5979	6379
	Positive		587.539	6.002				285	389	243	6109	4260	7141	5525	4681	4913	4204	4127	4197	4426	5257	4488	4517	4582	5153	4944	5071	5929	4359	5958	5660	6290	5917	6842	6351	6304	7101
	Positive		787.639	6.007				28654	12120	17839	61120	48375	64209	50064	48989	44315	44737	45198	38625	44407	47747	41642	46350	47143	50438	48175	46256	56879	42759	41387	41904	41112	46239	41313	38531	38530	40356
	Positive		809.622	6.009				1943	3557	3520	12431	12682	11977	12945	12799	13024	13424	12425	12372	12627	13159	12254	12181	11401	12684	12661	11476	13774	12558	9983	11206	11599	11575	8715	8764	8268	9359
	Positive		1531.14	6.009				120	130	0	4386	3838	4505	4465	3797	3492	3220	4214	3269	3555	3728	3722	3952	4221	3617	3777	4108	4451	3742	4611	4794	4322	4456	5491	4956	5037	5510
	Positive		1540.17	6.009				136	120	130	5373	3881	6297	4259	3431	3438	3330	3517	3062	11706	4000	4328	3857	3858	4850	3858	4226	4951	3397	4069	4011	3842	4402	5343	4888	4626	5216
	Positive		782.612	6.01				6672	6514	7498	40439	76542	80061	80000	75241	73143	75761	74656	72378	74661	73305	71895	74554	77013	76563	83257	84205	84345	82430	86353	85168	85599	88460	93121	94716	90667	88020
	Positive		805.584	6.015				1551	1486	1345	21111	19425	20461	18941	21204	20651	19984	19667	17868	19028	20143	19150	19260	19508	18643	16974	16574	17135	15781	11246	11364	10468	11091	7971	8609	8419	8699
	Positive		1490.15	6.015				127	196	104	4946	3311	6555	3895	3358	3005	3121	3113	2562	3380	3921	3060	3600	3298	4451	3472	3732	5133	3479	3732	3740	3609	4023	5159	3809	4697	4719
	Positive		1534.13	6.016				177	138	190	6825	5611	7000	5707	5128	4936	4619	5202	4562	5351	5676	5128	5770	6015	6534	5933	5560	6476	5707	5324	5411	5253	6021	6293	5633	6288	6387
	Positive		706.553	6.016				568	703	535	8900	6773	8966	7113	6527	6495	6224	6215	6124	6894	7116	6301	7694	7902	8451	9162	8987	11562	8660	14191	14201	13534	11442	11388	10297	10245	10279
	Positive		1541.16	6.017				115	153	124	4486	3217	4916	3833	3186	3371	3232	3364	2867	3243	3668	3052	3843	3727	4114	3466	3358	4089	3234	3006	2968	3039	3222	3974	3716	3799	4016
	Positive		1536.14	6.017				140	145	146	4993	3895	6003	4533	3874	4014	3861	3877	3503	3763	4194	4080	4646	4372	5596	4141	4464	5058	3818	4289	4220	4305	4998	5120	4896	4935	4815
	Positive		1512.14	6.018				0	0	233	5966	4553	8056	5084	4763	4904	4183	4045	4038	4785	5501	4207	5053	4943	6003	5132	5124	7172	4386	5004	5409	5528	5944	6431	6026	5564	6586
	Positive		865.644	6.024				1641	1384	1622	6607	5274	8124	6631	5853	4814	5245	5530	4709	5590	5600	5418	5354	5308	5912	5201	4331	4924	4455	3069	3629	3246	3605	3849	3394	3628	3552
	Positive		727.544	6.029				480	511	550	6027	5402	5943	5742	4793	4945	5040	4289	4630	5050	5273	4820	6215	6166	6514	7249	7541	8204	7431	10597	10543	10446	12172	8169	7338	8037	8138
	Positive		992.704	6.029				767	0	484	3935	3345	3625	3342	3480	3256	3272	3303	2691	3172	3004	2792	3498	3300	3188	4180	3925	4415	3609	5000	5063	4626	5474	6000	6341	6102	6050
	Positive		842.56	6.031				0	0	0	7145	5754	5557	6432	5428	5031	5213	5466	5903	5740	6074	6012	6247	6562	6557	6492	6330	6875	6154	6217	5526	5695	6554	6155	6330	6374	5544
	Positive		804.587	6.031				1020	1086	1034	11286	7729	11466	9030	7795	7225	6791	7340	6304	7566	8349	7701	8529	7806	7989	8703	8556	9113	7477	8437	8362	8246	10458	10298	8848	10042	10242
	Positive		1538.15	6.032				102	130	162	6627	4300	7872	5111	4561	4337	4202	4088	3881	4158	4954	4365	4938	5142	5650	4548	4688	6489	4490	5083	4783	4738	5457	6706	5566	6356	6557
	Positive		780.591	6.033				1303	1203	1338	26570	23286	28337	26408	23640	25942	19682	22828	22692	25975	23392	26448	26747	28824	28009	28760	25996	29586	24959	48895	28562	28946	31551	35304	37835	36595	46094
	Positive		764.605	6.034				6116	5634	7151	116547	91088	121537	96023	90584	79088	81976	84047	85629	99430	102886	90884	103843	107722	118807	97630	102916	120699	93185	86041	87823	84850	97116	110763	98989	105153	99374
	Positive		784.596	6.039				5425	5620	5616	162724	131601	155243	146853	104700	137825	100106	103787	105370	94485	101106	142328	133172	160114	164811	159576	166060	161539	122433	146690	146419	136324	149445	147767	108342	60177	152448
	Positive		1562.15	6.039				137	115	82	4144	3038	4957	3521	3197	3160	2821	2869	2948	3379	3773	3189	3850	3445	3496	3370	3557	4644	2706	3332	3756	3609	4115	4826	4193	4681	4557
	Positive		1560.15	6.04				137	136	181	5217	3839	5922	4660	4090	4162	3763	4022	3593	4238	5267	4322	4413	4298	5118	4377	4357	5487	3735	4209	4910	4092	4859	5921	5167	5574	5723
	Positive		852.574	6.042				572	545	798	10367	11061	10146	10891	11895	10875	10551	10997	10817	12284	12734	12221	12159	12688	12814	11388	11190	11328	11319	9584	9476	10094	9576	10874	10279	10085	8835
	Positive		1516.16	6.045				99	152	88	6242	4109	7486	4935	4046	3855	3593	3583	3149	4049	4147	3309	4728	4059	5145	3881	4576	5781	3695	4070	4209	4388	5024	6748	5666	5623	6798
	Positive		901.625	6.047				2179	1753	2390	17108	15461	17223	15079	14859	14043	14271	15331	12266	13617	13946	14807	14704	14114	14805	15150	16559	18335	14952	18168	18496	17842	18565	16781	16123	15942	16729
	Positive		760.617	6.05				9311	9256	9253	204578	194573	203929	192105	179025	163531	283141	149177	258478	300192	320463	149176	172576	144293	173684	173531	167732	208108	308848	173555	358859	166260	390469	151824	147238	140825	153302
	Positive		853.592	6.054				478	562	539	5225	5128	4945	5434	5512	4549	5656	4934	6177	6425	5356	4435	6470	6976	5862	4432	6257	4634	5048	3697	3490	3869	4067	4248	3723	3014	2794
	Positive		798.091	6.054				515	731	550	9415	11309	9743	10120	11300	9353	8322	11599	11541	10765	12608	11713	10254	10493	11298	9715	11185	10735	11572	8387	10263	8818	9085	10232	8658	12480	9574
	Positive		537.522	6.055				0	0	0	7190	6146	8117	6355	6364	5644	6590	5510	5332	6046	5762	5711	6287	6130	6828	6875	6484	7741	5840	6817	6252	6530	7357	6386	5836	5703	5614
	Positive		1573.2	6.055				128	124	109	4608	3500	4965	3668	3548	3135	3295	3371	3276	3977	4150	3940	4530	3943	5075	3519	3880	4289	3282	3118	3095	2994	3141	4278	3817	4162	3833
	Positive		555.534	6.057				260	280	251	9508	8103	10955	8763	8006	7077	7668	7481	6572	6762	8352	6984	8182	8626	8803	8441	8896	10638	7858	8787	8314	8459	9163	8664	6867	7642	8332
	Positive		852.59	6.061				650	756	798	9891	10161	10146	9932	8529	10875	8626	10997	7540	7901	12734	7410	8521	8164	12814	7984	8370	11328	11319	9584	6373	7151	9576	4882	4251	4689	6022
	Positive		796.105	6.064				439	343	434	5131	3407	5383	5157	4269	4682	4427	4440	4233	5078	4765	3963	3631	4724	4353	5016	3554	5263	4087	3909	3342	4448	4192	5402	4180	5628	5313
	Positive		833.649	6.079				34851	32540	38949	43661	40340	43378	42180	37768	37964	37115	36959	33108	35560	35495	33280	35372	36139	35173	37439	36404	39706	34799	35679	36078	34446	36480	26768	26710	26123	25301
	Positive		835.647	6.079				6266	5486	6895	8095	8066	7628	8630	7312	8057	7994	7703	6788	7499	7548	7058	7077	7619	7695	7740	7652	8338	7997	7556	7306	6898	7202	5704	5690	5518	5745
	Positive		1582.21	6.079				126	101	123	3579	3045	4332	3343	3087	2876	2856	3170	2792	3239	3345	3020	3319	3445	3867	3728	3512	3989	3028	3447	3278	3180	3668	3591	3183	3222	3601
	Positive		755.576	6.081				1916	1773	1895	7482	6222	8397	6454	7155	6945	6332	6581	5635	6412	7536	5068	7985	7178	8206	7602	8740	8766	7923	16759	17427	17041	19246	21643	19438	20753	22566
	Positive		812.643	6.082				19115	17022	21645	197315	168077	215406	170230	164656	155019	154417	154117	141342	155715	164102	146060	163773	158822	172721	165720	164604	189229	154128	154740	156458	152165	165911	155174	146178	145051	151036
	Positive		797.098	6.083				558	494	486	3800	5564	6646	5711	5609	5708	3419	5604	4774	5043	6481	5671	3463	6206	5949	5746	5235	5893	5501	5866	5042	5991	6240	6940	6806	7022	4470
	Positive		813.649	6.091				10001	8882	11516	31591	38853	33777	36348	36090	34716	35459	33025	31965	34160	37624	33962	35555	36010	37116	37035	36699	43633	34948	36356	33663	33464	37119	32659	32580	31930	32112
	Positive		826.586	6.092				0	0	0	13826	13947	12988	13898	14287	13967	14251	14508	14328	13734	14657	13604	13983	14458	14162	14825	15167	14274	15194	15315	15101	14730	14923	15979	16064	16538	16437
	Positive		1238.89	6.094				241	107	127	2766	2533	2886	2698	2444	2556	2984	2642	2897	2973	2759	3026	3197	3778	3059	3009	2898	3123	2795	2936	2824	2899	2998	5258	5294	4877	4982
	Positive		982.646	6.096				353	251	378	3666	3813	4007	4083	3586	3426	3482	3843	3403	3900	3585	3543	3631	3513	3779	4033	3860	4152	3878	3970	4029	3953	3848	4854	4904	4459	4999
	Positive		822.123	6.096				909	806	1173	4154	4649	5268	5066	4931	4814	4094	4068	3853	4565	4381	4092	4443	4218	4481	4828	4974	4672	4320	3901	3499	4116	4263	3332	3135	3449	3272
	Positive		811.622	6.098				0	0	0	457202	410364	488789	421966	403555	386953	391303	397619	382534	403517	403215	389225	410837	401967	417269	422190	422098	447402	412290	432650	432256	433545	444427	515662	520128	519452	512079
	Positive		813.638	6.098				8466	8882	9147	19875	16564	16815	17048	22339	24716	22827	24079	21992	23370	19775	23033	22964	25402	18068	27786	27039	25852	27142	29441	27932	27469	27038	32659	32580	31930	32112
	Positive		1204.4	6.1				283	125	162	10172	8437	11076	9295	9098	7045	7389	8219	8381	8768	9118	7936	9596	10363	10557	9439	9488	11120	8807	10355	10677	10254	11406	20889	19922	21043	20206
	Positive		1204.9	6.1				140	176	220	14276	11489	16208	12119	11597	10803	11053	12683	11030	12006	12863	11562	13176	13631	14073	13458	14233	16140	12353	14312	14300	14568	15726	29718	28417	29352	28898
	Positive		1239.4	6.101				220	132	228	2677	2219	2732	2546	2301	2063	2103	2358	2263	2261	2481	2519	2412	2747	2723	2561	2561	2651	2157	2336	2375	2897	2691	4132	4211	4494	3900
	Positive		755.589	6.104				1663	1593	1806	12052	9279	13366	10087	8665	8245	8884	8552	7828	8392	9356	8283	9766	9254	11278	10477	10992	13200	11697	17635	17427	17041	19881	21643	19438	20753	22566
	Positive		1233.88	6.105				152	123	282	3394	3301	3868	3354	3289	2778	2990	3174	3350	3503	3081	3270	3405	3379	3569	3456	4101	3956	3385	3652	3787	3540	3967	6558	6945	5905	6868
	Positive		868.559	6.106				2161	1848	2309	29098	28260	27435	28625	28336	28243	28282	28509	27132	28445	27976	27119	29259	29902	28278	30983	31668	30069	29865	31415	31492	31193	31931	37592	39608	37705	36634
	Positive		946.574	6.106				685	780	852	3812	4197	3573	4048	4141	4080	4645	4096	4565	5072	4313	4532	4565	4976	4620	4517	4360	4095	4706	4504	4094	4223	4188	4893	5369	4495	4793
	Positive		1628.24	6.107				91	103	167	4195	3056	5374	3614	3390	3090	2947	3065	2389	3267	3522	2738	3292	3326	4147	3385	3264	4121	2551	2534	2478	2453	2312	331	0	282	0
	Positive		811.098	6.108				869	988	1972	37011	35637	35853	37585	37340	36597	35700	37323	37000	36962	38910	38036	40969	41020	40799	41659	40832	39158	41067	45392	44338	45126	45029	61693	62705	65029	64309
	Positive		1233.38	6.108				222	107	230	2685	2908	3130	2824	2728	2540	2484	2806	2921	2583	2651	2451	3006	2947	2700	3376	2905	3261	2565	3180	3004	3039	2986	5055	5267	5088	4670
	Positive		792.615	6.108				3750	3624	3155	27597	21452	29406	24316	22812	20928	21003	21079	20680	22177	22553	20871	23591	23694	25727	24758	26484	27892	25207	24200	24031	24814	26616	34953	33922	34027	34860
	Positive		1246.89	6.117				176	171	173	3743	3468	4254	3215	3127	3139	3233	3395	3011	3221	3407	3197	3519	3384	3537	3422	3512	4081	3227	2923	2985	2776	3437	3489	2879	3380	3428
	Positive		1217.41	6.118				196	228	108	10879	9367	12307	9427	9155	8310	8656	8684	7335	8640	9501	8278	9561	9697	10382	9876	9915	11004	8247	7665	7142	8074	8611	8761	8593	8252	8651
	Positive		1230.41	6.124				245	146	233	5678	4587	5897	4879	5099	4489	4006	3806	3724	4131	4984	3967	4324	4501	5295	4376	4041	4777	3556	2826	2770	3003	3253	2166	1762	1967	2105
	Positive		1217.91	6.124				186	179	144	15537	13321	17503	13661	13621	11370	11013	11604	11448	12099	13955	12183	12887	13032	14306	12137	12582	16344	11240	11200	11265	11210	11306	13009	11432	11664	12228
	Positive		825.11	6.126				243	351	241	8995	8192	9042	8434	7397	9314	7609	7025	7240	7676	8416	8469	9004	7954	8681	8640	8602	8530	7581	7130	7097	7724	7139	6069	5383	5729	6205
	Positive		1230.92	6.126				257	182	109	7437	6212	8210	6627	6897	5716	5790	5386	4955	5957	6314	6475	5907	6364	6394	5243	5142	6850	4804	3537	3908	3930	4601	2955	2518	2619	2641
	Positive		824.107	6.131				446	0	312	33556	32465	34178	31802	32709	31713	31059	30472	30679	30905	32950	32208	31543	31049	30659	33396	30229	32976	30791	25919	26380	25655	26613	22460	21650	21492	21322
	Positive		823.615	6.132				0	0	1449	38225	36015	38157	36704	35676	35542	33995	34696	33788	34957	36198	35338	35083	36174	35568	36952	37055	37967	34040	30619	32437	29850	33283	26580	24861	25544	24965
	Positive		563.468	6.134				2668	2473	2325	4895	4970	3872	4400	5809	6356	5444	5534	4887	4553	4379	4528	4265	4792	3495	4186	3988	3251	5008	3972	4390	3837	3585	3071	3915	3669	3011
	Positive		816.637	6.139				8864	8089	8247	364666	305219	412305	331843	314473	299754	294974	291447	256780	297366	315568	279536	297665	289909	308387	288749	283091	335626	262146	220639	214747	218277	228693	165215	152182	154106	160511
	Positive		904.603	6.142				0	0	0	24999	24731	24532	24058	26264	26193	25423	26442	24248	24226	26717	26305	26634	25314	25466	24553	22571	23596	21087	17668	18610	17542	17632	11975	11900	11618	12102
	Positive		823.633	6.142				2990	2378	3111	12555	10057	38157	14912	9964	35542	33995	9637	33788	10132	9218	8837	12228	12731	15714	11855	13478	14206	10157	11532	15611	8951	17727	13448	11986	12220	13559
	Positive		818.602	6.146				1778	1577	1645	35529	27715	41165	29507	28257	23079	24831	26338	21832	26022	29002	24737	27713	25556	30727	25948	28056	33442	23857	22088	23626	25616	27564	22445	22771	24359	28814
	Positive		894.573	6.147				305	222	365	13407	13968	13969	14701	13843	12945	13211	13005	11903	12626	13635	12431	12340	12729	12223	13476	12796	13115	13310	10335	10451	9850	9950	7167	7404	7052	7645
	Positive		836.615	6.153				5484	4598	5865	368682	336579	383527	345754	341558	334798	326232	319544	292340	315991	324606	312445	308787	306177	307378	309756	297327	329126	283915	232764	233677	235779	244233	158662	158084	153045	157777
[truncated: 2,425 more rows]
