# Supplementary material for: Lipid remodeling in response to methionine stress in MDA-MBA-468 triple-negative breast cancer cells
Source: J Lipid Res. 2021 Feb 26;62:100056. doi: 10.1016/j.jlr.2021.100056 (PMC8042402; doi:10.1016/j.jlr.2021.100056)
Supplement: Supplemental File S2 [file mmc3.xlsx]

## Sheet: final submit
							Species	Human	Human	Human	Human	Human	Human	Human	Human	Human	Human	Human	Human	Human	Human	Human	Human	Human	Human	Human	Human	Human	Human	Human	Human	Human	Human	Human
							Organ	Plasma	Plasma	Plasma	Immortalized MB468Res BrCa Cells	Immortalized MB468Res BrCa Cells	Immortalized MB468Res BrCa Cells	Immortalized MB468Res BrCa Cells	Immortalized MB468Res BrCa Cells	Immortalized MB468Res BrCa Cells	Immortalized MB468Res BrCa Cells	Immortalized MB468Res BrCa Cells	Immortalized MB468Res BrCa Cells	Immortalized MB468Res BrCa Cells	Immortalized MB468Res BrCa Cells	Immortalized MB468Res BrCa Cells	Immortalized MB468Res BrCa Cells	Immortalized MB468Res BrCa Cells	Immortalized MB468Res BrCa Cells	Immortalized MB468Res BrCa Cells	Immortalized MB468Res BrCa Cells	Immortalized MB468Res BrCa Cells	Immortalized MB468Res BrCa Cells	Immortalized MB468Res BrCa Cells	Immortalized MB468Res BrCa Cells	Immortalized MB468Res BrCa Cells	Immortalized MB468Res BrCa Cells	Immortalized MB468Res BrCa Cells
							Identifier	Pooled Plasma-QC	Pooled Plasma-QC	Pooled Plasma-QC	M0 1-2	M0 2-2	M0 3-2	M0 4-2	H2 1-2	H2 2-2	H2 3-2	H2 4-2	H4 1-2	H4 2-2	H4 3-2	H4 4-2	H8 1-2	H8 2-2	H8 3-2	H8 4-2	H12 1-2	H12 2-2	H12 3-2	H12 4-2	H24 1-2	H24 2-2	H24 3-2	H24 4-2
Annotation	Acquisition Mode (Positive/Negative)	Adduct(s)	Quant m/z	Ret. Time	ID	InChi Key	Treatment	QC	QC	QC	Baseline; 0hours 100µM Met	Baseline; 0hours 100µM Met	Baseline; 0hours 100µM Met	Baseline; 0hours 100µM Met	2hour time point; (+) 370µM Hcy (-) Met	2hour time point; (+) 370µM Hcy (-) Met	2hour time point; (+) 370µM Hcy (-) Met	2hour time point; (+) 370µM Hcy (-) Met	4hour time point; (+) 370µM Hcy (-) Met	4hour time point; (+) 370µM Hcy (-) Met	4hour time point; (+) 370µM Hcy (-) Met	4hour time point; (+) 370µM Hcy (-) Met	8hour time point; (+) 370µM Hcy (-) Met	8hour time point; (+) 370µM Hcy (-) Met	8hour time point; (+) 370µM Hcy (-) Met	8hour time point; (+) 370µM Hcy (-) Met	12hour time point; (+) 370µM Hcy (-) Met	12hour time point; (+) 370µM Hcy (-) Met	12hour time point; (+) 370µM Hcy (-) Met	12hour time point; (+) 370µM Hcy (-) Met	24hour time point; (+) 370µM Hcy (-) Met	24hour time point; (+) 370µM Hcy (-) Met	24hour time point; (+) 370µM Hcy (-) Met	24hour time point; (+) 370µM Hcy (-) Met
1-hexadecyl-2-(8Z,11Z,14Z-eicosatrienoyl)-sn-glycero-3-phosphocholine	Positive	[M+H]+	770.6	5.945				19033	13586	22518	958542	934010	842316	896296	930502	938068	971815	894021	900865	1013346	908899	931968	932772	915264	987583	887666	829370	930400	860989	806002	738181	764606	801764	725710
1-Linoleoyl-2-stearoyl-sn-glycero-3-phospho-(1'-sn-glycerol)	Positive	[M+Na]+	792.584	5.261				41565	28144	44802	206562	201803	166975	183975	297969	284871	308835	278179	302188	343744	308206	302263	339415	314622	326733	281677	231293	278485	282699	246914	279661	309201	306143	297067
1-octadecanoyl-2-(9Z-octadecenoyl)-sn-glycero-3-phospho-(1'-sn-glycerol)	Negative	[M-H]-	775.549	5.687				96.6667	71.3333	114.667	24367.7	21881.7	19651	23414.7	25974.3	28704	26496.7	27149.7	22817	29797	26783.3	26065.3	25469	23947.3	28499.3	24859.3	21830.3	24313.3	21631.7	19972.3	29728	30121.3	31581.7	31601.3
1-Stearoyl-2-oleoyl-sn-glycero-3-phosphoethanolamine	Positive	[M+H-H2O]+	728.557	6.164				8134	1258	6606	531755	496981	423326	465044	500403	540268	552198	487467	494141	591128	534957	532143	527456	480340	569607	501980	458022	506546	451149	397886	301144	333275	361719	351003
Acylcarnitine C18:1	Positive	[M+H]+	426.357	1.788				1836	1704	2217	5472	6999	4155	5818	4894	7078	5032	4420	4519	9428	4652	5741	7064	4065	4303	4371	3888	6484	3819	5456	2734	3284	3302	4433
Benzyl dodecyl dimethylammonium cation	Positive	[M+H]+	304.3	1.09				964	1898	1050	9079	9491	5612	4727	14340	19664	10028	12612	9434	12432	13133	12467	10332	9486	10993	9431	10002	9478	8300	8287	8494	8713	8597	9098
Benzyl tetradecyl dimethylammonium cation	Positive	[M+H]+	332.332	1.548				1418	1702	984	6321	6386	3558	2809	7897	9585	6608	6523	6054	7224	6689	7374	5785	5192	6173	5498	6127	5436	5662	4324	6091	5309	4848	4434
CE (16:1)	Positive	[M+Na]+_[M+NH4]+	645.5575_640.6027	10.466_10.477				10217	9668	14713	5514	5366	5479	4767	8913	6148	9410	8342	10059	16037	13841	14186	24682	22048	20740	20656	15902	29940	25279	18608	21576	26409	28417	23995
CE (18:1)	Positive	[M+Na]+_[M+NH4]+	673.5892_668.6338	11.004_10.994		RJECHNNFRHZQKU-RMUVNZEASA-N		71806	63969	95780	19528	19317	26773	20006	31813	21953	29846	35209	40064	69135	63252	52455	89364	68235	68732	75345	49500	92061	74351	54647	74241	91398	106176	82730
CE (18:2)	Positive	[M+Na]+_[M+NH4]+	671.5732_666.6198	10.508_10.527		NAACPBBQTFFYQB-LJAITQKLSA-N		738060	650244	809709	3106	2543	1711	1611	6001	5335	5665	5349	8691	12606	7900	9374	14546	12907	10755	11181	8185	12852	10961	9229	9162	11849	11029	10067
CE (18:3)	Positive	[M+Na]+_[M+NH4]+	669.5576_664.601	10.134_10.115		FYMCIBHUFSIWCE-WVXFKAQASA-N		17102	18534	28547	841	614	597	450	1308	1079	1075	1136	1653	2246	1613	1660	2714	2353	2080	1961	1611	2487	2526	1896	2096	2404	2323	2016
CE (20:3)	Positive	[M+NH4]+_[M+Na]+	692.6339_697.5900	10.618_10.627				8871	8775	11423	1104	1066	949	808	1537	1361	1574	1389	2402	3378	2873	2303	5103	4383	3294	4299	3012	5490	3989	2800	4847	7054	7168	5575
CE (20:4)	Positive	[M+NH4]+_[M+Na]+	690.6178_695.5737	10.268_10.276		IMXSFYNMSOULQS-BEDFLICRSA-N		110020	103935	145386	1319	1463	1129	1279	2645	2470	2239	3123	3259	5418	3764	4178	5434	4271	4112	4405	2089	3449	3110	2057	2510	3121	3019	2336
CE (20:5)	Positive	[M+Na]+	693.557	9.861				3445	5149	7616	426	453	349	379	693	501	761	805	680	1488	1089	1026	1847	1165	1275	1481	560	1315	1077	615	896	1220	1172	758
CE (22:6)	Positive	[M+Na]+	719.572	10.019		VOEVEGPMRIYYKC-HNJOWPRISA-N		8052	8733	13869	766	815	794	749	1557	1137	1450	1968	1937	2948	2240	2902	3678	2832	2748	2645	1165	2390	2093	1553	1717	2040	2102	1941
Cer (d34:0)	Negative	[M+HCOO]-	584.526	6.089				96	67.6667	69	1503.33	1424	1236.67	1345	1385	1621.33	1556.67	1374	1412	1579	1585.33	1509.33	1644.33	1415.67	1528.33	1394.67	1561.67	1525.67	1351.33	1436.67	1331.67	1280.67	1504.33	1371.67
Cer (d34:1)	Negative	[M+Cl]-_[M+HCOO]-	572.4817_582.5104	5.724_5.722	no MSMS			2107	1525	1826.67	24356.7	23892	24697.7	25578.3	32837.7	31381.7	36732.7	32735	31739.7	34534.7	35486.3	32808.3	32929	31103.7	36780.3	34357	28096.7	30269	28357.7	26769	24362.3	25770.7	25143.7	26713
Cer (d38:1)	Negative	[M+Cl]-_[M+HCOO]-	628.5451_638.5734	7.126_7.134				1147.33	811.333	1122.67	4528.33	4545.33	6090	5621.67	7301.33	6044	8528.33	6003	5856.33	7295	7257.33	6490	6188.33	6244.33	8236	7682	6512	6615.67	5335.33	5046.33	5068.67	5490	4843.33	5094.33
Ceramide (d40:1)	Positive	[M+H-H2O]+_[M+H]+_[M+Na]+	604.6000_622.6140_644.5946	7.796_7.798_7.805		KEPQASGDXIEOIL-GLQCRSEXSA-N		8800	6168	8180	15415	15153	18090	18103	24399	20816	28949	23214	23853	32770	29160	26498	30286	27159	35359	28593	25480	31213	24289	21746	21827	24456	23496	25387
Cer (d41:1)	Negative	[M+Cl]-_[M+HCOO]-	670.5912_680.6195	8.125_8.125				4857.67	3298.33	4332.67	4776.67	4468	5214	4667	6959.33	6873.33	7986.33	6718	7632.33	8952.33	8596	7227.33	8901.33	8429	10890.7	8982.67	8522.67	8860.67	7360.33	7234.67	6439.67	6120.67	6637.67	6854.33
Ceramide (d18:1/23:0)	Positive	[M+Na]+_[M+H]+	658.6097_636.6285	8.120_8.123		NAJHAHQNQCNWOP-UHFFFAOYSA-N		5832	4552	6307	5989	6014	6685	6725	8824	7985	10371	9902	9464	12203	11499	10596	12231	11224	13849	11337	10335	11902	9560	8428	8110	9612	9031	8831
Ceramide (d42:1)	Positive	[M+H]+_[M+H-H2O]+_[M+Na]+	650.6441_632.6327_672.6258	8.431_8.432_8.434		ZJVVOYPTFQEGPH-AUTSUKAISA-N		28150	19310	26991	40575	38813	40312	41754	55647	50635	60671	52329	65248	82152	70482	69699	85545	80117	104138	78430	77057	91249	79321	69814	79167	91047	87094	85278
Ceramide (d42:2)	Positive	[M+H]+_[M+H-H2O]+_[M+Na]+	648.6281_630.6168_670.6105	7.761_7.764_7.764		VJSBNBBOSZJDKB-KPEYJIHVSA-N		8890	6475	8439	167808	161574	173100	181495	186024	175806	218254	183954	170206	225173	191211	192561	203641	181824	225550	186994	146196	199895	170952	145124	145532	169613	179310	170027
Cholesterol	Positive	[M-H2O+H]+	369.352	4.896		HVYWMOMLDIMFJA-DPAQBDIFSA-N		70713	63926	67853	42712	41633	43156	42989	43507	45217	40550	40069	44033	38152	40487	38835	38709	40011	38420	39951	43648	39452	40338	43046	43445	40554	39488	41501
Choline	Positive	[M+]	104.107	0.519				4174	3453	2638	11262	5754	5340	6003	12324	15987	12999	10795	30167	36492	33167	21033	16548	13186	11314	11367	16527	11435	12897	14903	12719	15110	14868	21075
CSH_negESI #071	Negative		1616.18	5.667				221.667	943.667	1229.67	3686.67	3331.67	3019	3269.67	3649	4229.33	3690.33	3752	3646.33	4366.67	3605.67	4178	4242	3833	4150.33	3943.33	3342.33	3937	3707.33	3379	3036	3008.67	3389	3330.33
CSH_negESI #074	Negative		764.579	5.925				893.333	655.333	826.333	32682	30683	28072.3	29289.7	27993.7	30024	28704.7	28058.3	24789.7	30350.7	26725.3	27416	27139	26678.7	26680.3	23911	20840.7	23428.3	24970.7	21389	28366.3	28479	30335	29786.3
CSH_negESI #113	Negative		711.625	8.423				1980	1620	1638.67	4838	4702	4401.67	4385.33	5691	5407	5643.67	5492.33	6191.33	6543	6349.67	6019	6784	6411.33	6899.33	6570.67	6509.33	6719	7045	6277	6778.67	6437.33	6461.67	6868.33
CSH_negESI #140	Negative		568.362	2.313				20985.7	13705.3	18197	1322	1052	1015	934.667	1963.67	1710.67	1822.33	1683	1389.67	1486.33	1568	1482.67	1282	1395.33	1533.33	1311	1029.67	1220.33	1069.33	999	941	1106.33	896.667	705
CSH_negESI #275	Negative		1564.15	5.589				777.667	398	524.667	7627	7382.67	6418	6993.67	8735	8355.67	8268.67	8440	7812.33	9801	8249.33	8749	8938	8707	9344.67	8475	6898.67	8669.33	7988.67	7315.67	8703.67	8338.67	9259.33	9788
CSH_negESI #377	Negative		862.684	9.524				1143.67	707.667	776.667	4260.67	4071.67	3711	3282.67	4393.33	4571.33	4355.67	3927.33	4474	4013	4082.33	3929.67	4031	4075.33	4171.67	4274.67	4737.33	3939.67	4216.33	4185.33	4011.67	3883.33	4037	4237
CSH_negESI #378	Negative		709.61	7.771				1150.67	794	963.333	5348	5269.33	5720	5289.67	4967.33	5042.67	5057.67	5127	4885	4640.67	4922.33	4615.67	4761	4509.67	4826	4650.33	5002.33	4612.67	4651.33	5093.67	4965.67	4937.67	4782.33	4793.67
CSH_posESI #017	Positive		549.487	10.548				10914	6077	6459	7718	7124	6357	7942	6042	8340	7066	5145	4921	3712	3961	4160	4098	3985	5911	3858	6121	4363	4227	5231	6491	5609	5936	5502
CSH_posESI #034	Positive		896.539	4.835				5615	4694	8951	879	723	843	830	1426	1444	1363	1430	1409	1564	1576	1459	1709	1509	1275	1480	978	1511	1394	1108	1180	1202	1344	1197
CSH_posESI #036	Positive		858.599	4.796				631	395	539	2318	1952	1580	1484	9806	9267	8547	8060	12361	14858	10153	13129	11972	10993	9392	9552	4622	7794	7776	5503	3663	4112	3315	3274
CSH_posESI #037	Positive		858.597	5.697				16133	11422	17293	2898	2851	3231	2703	5207	4812	5646	4809	6120	5531	5661	5932	5337	5633	5687	5732	4617	4446	4530	4405	4645	4356	3553	3961
CSH_posESI #040	Positive		865.533	5.154				3173	2371	3763	4160	4405	3420	3271	4530	4756	4930	4407	5010	4798	4919	5523	5014	5069	4991	5733	5250	5186	4861	5747	4977	4987	5007	4639
CSH_posESI #042	Positive		900.57	5.696				11261	11208	16897	0	618	557	469	619	464	672	491	722	566	554	655	524	607	615	596	614	534	570	603	471	563	446	494
CSH_posESI #046	Positive		1542.65	5.582				1362	806	1658	11899	11975	11626	12319	12649	12612	13568	11392	12166	12529	11448	11680	12306	12416	12336	12574	12377	12126	12065	11642	13286	13578	13340	14667
CSH_posESI #056	Positive		694.682	8.435				2468	2533	2588	4090	3801	4108	4411	5153	4365	5381	4968	5439	8490	7742	7497	9085	7940	10119	7796	6482	8818	7357	6421	7346	9058	8424	8044
CSH_posESI #058	Positive		951.815	10.515				56639	28452	28962	6893	7908	7609	8583	10211	10961	9508	10029	8158	8963	8897	9120	9429	7298	8669	8079	4825	7015	7321	4616	8739	9878	9014	7816
CSH_posESI #061	Positive		748.542	5.292				8722	4955	7894	330775	314423	232395	272599	354441	362550	342067	317667	375559	464423	370324	397154	455054	417567	439956	365096	333791	409655	397050	339137	386648	429027	434639	450559
CSH_posESI #079	Positive		959.879	11.731				7250	4093	6520	25228	26265	23978	29138	9514	12226	8750	25055	13087	16594	17881	18793	15450	14111	18348	14392	12066	13269	6616	14405	18325	18187	20668	19400
CSH_posESI #081	Positive		951.778	11.327				3405	3843	4628	16096	18345	26971	28782	17279	14688	19680	25795	12420	19506	21342	20027	19248	16934	14565	16879	7702	15763	12882	8517	12656	15201	17034	12933
CSH_posESI #091	Positive		902.699	7.142				1758	1202	1844	9124	8451	7492	8182	9658	9077	11220	11162	11381	19394	15077	13623	18607	15994	18207	15455	11678	17188	14389	11569	12076	13318	13803	14173
CSH_posESI #098	Positive		813.638	9.641				5303	6475	9658	10345	11806	14283	17856	7083	7584	8784	12158	6037	9414	8973	9132	10926	9432	9529	8885	5004	9414	8625	5836	8873	9886	11441	8784
CSH_posESI #100	Positive		1567.59	5.044				5746	4397	5839	2162	2041	2209	2071	1884	2015	2475	2166	2244	2000	2182	2008	1790	2415	2071	2066	1979	2420	2114	2398	1827	1674	2135	1625
CSH_posESI #103	Positive		766.561	5.03				6176	2989	4408	43769	40040	29517	38115	41333	44336	57641	37267	68245	76710	17485	45723	58210	52328	62081	51246	51853	58975	54352	20359	59963	62679	66460	66115
CSH_posESI #109	Positive		929.829	10.981				52775	42160	49587	71133	75197	82628	91505	68980	76586	69954	74465	52836	48064	50958	55670	44082	43571	47782	43090	37559	34836	38080	37904	47653	43485	43652	40840
CSH_posESI #116	Positive		885.675	9.519				9115	6587	9803	104949	116440	91261	83780	102812	95009	99400	103846	106067	152498	116484	134745	143974	133878	132282	118669	81856	114960	114363	87233	101244	117257	131233	125761
CSH_posESI #124	Positive		864.529	5.16				3801	2768	4291	7710	6680	6516	5853	8723	8708	9178	8785	10061	8850	9871	9316	8762	9282	9802	10457	8933	9161	9281	9859	8984	10095	8749	8857
CSH_posESI #125	Positive		865.67	9.778				10459	15056	23367	2723	3324	3632	4571	2600	2864	3203	3893	2195	3591	3374	3580	4218	3555	3082	3290	1989	3248	2682	2012	2633	3240	3885	2848
CSH_posESI #130	Positive		903.654	6.824				2507	1742	3949	21242	22576	22253	25106	21099	20354	21886	23906	20054	23825	23586	22991	26035	23680	22457	24240	16998	23245	21835	18798	20743	21933	24240	21237
CSH_posESI #155	Positive		824.563	5.724				21619	21818	24470	16247	16227	16917	18007	11698	10959	13211	15701	13662	10674	12390	12772	10757	11414	11628	12426	15654	12127	14155	15447	15195	14014	16191	14583
CSH_posESI #156	Positive		803.543	3.463				545537	514399	544724	53125	52131	56710	60635	68898	62060	70502	67904	53388	83336	71873	69337	77225	66912	72198	67987	57318	72895	63865	54595	68029	75129	78288	74836
CSH_posESI #159	Positive		832.586	5.68				295620	260233	325468	2357	2294	2382	2475	4874	4611	4619	5041	5690	5348	5194	5600	4679	4330	4556	4861	3657	3659	3744	3784	3167	3329	3455	3245
CSH_posESI #164	Positive		841.668	10.116				17114	15104	17612	32130	33683	38399	44772	28084	25761	29335	31371	24168	26019	27959	27198	28640	26874	25725	25697	21253	25903	25369	22643	27130	28998	30541	26653
CSH_posESI #165	Positive		1583.12	5.619				9216	4736	6599	1222	2780	3648	3566	2594	2072	992	1022	1645	3394	1904	3688	5452	964	1007	4648	5652	4118	3194	1541	5235	6909	6436	1282
CSH_posESI #170	Positive		867.685	10.149				35263	39224	50602	24839	25616	29804	34086	20914	20381	21667	26509	17474	22098	20709	22652	26216	21906	19327	19525	15460	20676	20673	15738	20226	20286	23418	19317
CSH_posESI #187	Positive		601.52	10.622				19366	12570	18270	1043	1270	800	807	1171	1232	1069	628	942	833	682	706	932	726	1062	707	906	861	717	815	995	880	854	993
CSH_posESI #192	Positive		973.801	10.066				6162	2534	2899	528	559	431	446	1102	1198	808	657	710	791	481	658	779	742	631	560	0	480	669	0	582	602	630	548
CSH_posESI #197	Positive		876.683	6.722				9597	7048	11145	8694	8071	6872	8066	7946	8245	9401	8825	8751	14505	10955	10401	13482	12549	12546	10803	8375	11752	10498	8402	8761	10690	10975	10187
CSH_posESI #201	Positive		369.352	10.48				481130	380992	481481	11474	9227	5914	4283	14695	14585	13436	8335	18004	20811	15861	17029	39883	33923	37239	28281	37930	52512	45245	40626	39833	46453	48382	46199
CSH_posESI #203	Positive		925.762	11.344				26727	32946	40248	28819	32615	43140	44937	29799	27053	33270	42218	23884	34481	36475	36695	34262	30595	30645	33636	19629	31737	28395	20408	31944	35327	36831	31231
CSH_posESI #211	Positive		893.701	10.223				54619	61662	71641	10525	11946	13416	14360	10724	9488	10531	12984	8602	11602	10692	11885	12965	10720	9699	10873	6318	9664	9431	7090	9688	11170	11931	9602
CSH_posESI #212	Positive		1538.61	5.037				17459	12056	16406	5716	5335	4274	4820	4393	4871	4835	4572	4319	4779	5182	4705	4762	5386	4463	4792	4433	5319	5322	4584	4033	3718	4343	4171
CSH_posESI #215	Positive		808.737	10.32				9542	3125	4809	5371	5170	5017	4920	5250	5602	4941	4103	4136	3620	3485	3364	3655	3073	4003	3601	4940	3429	3607	3641	4913	4613	4710	4255
CSH_posESI #230	Positive		848.539	5.073				30418	36687	40738	12578	13416	17885	16427	13268	12834	13227	14559	12415	11742	13634	12236	11450	11776	10940	13023	13846	12181	12217	14017	14574	13961	14788	13353
CSH_posESI #231	Positive		838.511	5.052				24364	23446	25434	11204	11966	14304	13029	11472	10193	12533	10522	11332	0	10289	8243	0	9531	9138	11153	12340	8001	8996	11611	11080	10818	9954	10797
CSH_posESI #232	Positive		1162.86	5.578				5959	3472	7128	19645	19571	22148	21006	20045	18888	19997	21163	19719	16300	19752	18220	18277	19398	18451	19021	20586	18801	20070	20134	22059	22164	20281	19996
CSH_posESI #261	Positive		1516.13	5.038				221483	95928	166558	238071	206840	123417	152958	205873	231218	224783	177174	221379	270067	185306	219982	289326	253189	253060	206207	198888	260228	249543	208804	141385	152653	174275	173411
CSH_posESI #270	Positive		627.534	4.988				32788	17922	33311	66884	64529	52426	60591	68309	68549	72972	62168	76327	85535	71516	75098	85396	80803	93900	73940	74961	86445	82344	72511	86402	93497	85297	93052
CSH_posESI #275	Positive		887.563	4.986				13946	7910	14058	31318	29921	26215	29504	32562	32835	33659	29243	33939	39406	33212	35266	37859	35528	40504	34514	34896	38794	37780	34849	37436	41196	39033	40655
CSH_posESI #282	Positive		577.519	10.967				49103	32582	34710	22943	21824	18240	20289	23779	29199	23564	18034	21292	14324	13953	15906	15121	16968	21784	15077	22913	17269	17919	20017	24380	23491	20486	24054
CSH_posESI #284	Positive		1201.88	5.692				31985	18115	30155	12414	13052	15992	15730	12226	11727	12516	15310	11285	12011	14923	13424	13170	13291	12068	13836	11830	13345	13580	12367	11198	11821	12313	12248
CSH_posESI #285	Positive		876.57	5.703				29830	30466	41318	12254	14063	18711	18016	12957	11955	13045	16356	12778	13332	15913	14658	14227	14797	12514	15153	12941	14332	14189	13597	13700	14523	16308	13493
CSH_posESI #286	Positive		1159.84	5.041				46669	40301	47680	15017	15584	16404	15980	13454	14539	13020	15752	13703	12570	13780	12593	12610	13216	13122	13985	13882	13902	14892	14867	12833	12787	12432	12003
CSH_posESI #288	Positive		577.519	4.904				22361	14780	20440	390233	385831	378703	406539	414764	426862	402644	398559	422465	392940	437185	380248	376040	368433	428392	395096	468271	380816	381423	414705	423739	391048	396114	421165
CSH_posESI #290	Positive		866.544	5.706				21823	16047	21556	11790	12831	15168	14459	12079	11440	12242	13080	11522	11579	12746	12445	12603	11987	11722	13000	12266	12156	12967	13859	12135	12340	12150	11542
CSH_posESI #293	Positive		776.5771_798.5525	4.904_4.901				19100	12944	19740	49453	53865	61995	76769	67796	79343	65577	75288	64646	63273	64920	71704	71572	67157	69686	66662	62746	66330	63238	60611	64666	66219	67355	66543
CSH_posESI #296	Positive		603.534	4.97				15709	8212	12271	560655	550076	544749	561280	522642	542159	558727	540667	511438	571937	531335	530105	539089	512664	540942	493294	426927	502387	479087	446911	378661	392904	433098	417788
CSH_posESI #298	Positive		603.533	10.967				27338	17017	19243	18901	19432	16929	19303	18504	22025	17514	15850	13468	11746	11517	13079	11639	11527	15096	10713	13535	12683	12225	12136	15437	14422	13788	14463
CSH_posESI #301	Positive		850.565	5.739				4202	6889	7051	4955	4788	4967	4726	4492	4544	5117	4882	4478	4949	5097	4212	5150	5021	4471	4495	4570	4959	4725	4939	5665	5242	5497	5360
CSH_posESI #301	Positive		850.554	5.567				17952	18740	29256	14193	15848	18795	18113	12803	12449	14067	15561	13178	10851	14746	12619	11883	12918	11482	14374	14662	13991	13929	15799	15192	15110	13133	13273
CSH_posESI #303	Positive		874.556	5.163				5776	4870	10480	7701	8488	9132	7662	10566	8370	10375	11968	10182	10333	11341	11609	11418	11345	10376	11642	9283	10667	10828	11163	10973	11634	11346	10296
CSH_posESI #304	Positive		1533.12	5.548				6627	4280	7085	7765	8024	6332	7067	8811	9274	9877	8155	8845	9727	9005	9155	9555	9084	9543	8162	8367	9247	8543	8699	8233	8350	8785	8654
CSH_posESI #307	Positive		872.538	5.027				18427	17527	27046	567	642	611	762	815	701	970	773	805	772	881	1033	666	678	737	1115	763	887	1086	784	982	897	695	693
CSH_posESI #308	Positive		878.585	6.254				2747	2291	5555	17863	18449	20623	22664	21683	17847	20860	23254	20879	21950	23088	22280	22639	21197	22028	22160	17869	21012	19602	18930	22173	24665	25844	22443
CSH_posESI #363	Positive		792.575	5.707				7537	6494	7422	95205	86903	59150	30414	54814	65262	48781	35023	49265	83188	34474	41298	51362	36903	56232	46033	44659	41159	57438	44247	60960	61765	41492	48332
CSH_posESI #364	Positive		854.699	7.44				2977	2089	2871	19028	17472	12892	12462	14651	13081	16300	12637	16726	25989	17810	17658	24626	20409	21489	17339	14978	21857	18907	14611	18989	22452	25659	23503
DG (30:0)	Positive	[M+NH4]+	558.508	6.287				331	180	356	4579	4150	3983	4372	3525	3721	3513	3538	4215	4858	4003	3996	4096	3499	3726	3355	3728	2906	4062	3455	4894	5359	5307	5696
DG (32:0)	Positive	[M+NH4]+	586.54	6.976				624	435	520	6039	5617	5075	5975	4800	5460	6458	5273	6258	9994	7733	7530	7875	6391	7860	6108	5132	4755	5679	4901	7990	9159	9275	10211
DG (34:1)	Positive	[M+Na]+_[M+NH4]+	617.5123_612.5563	7.012_7.014				8526	7760	12669	229101	216524	198590	230325	208861	217536	211696	211599	217479	306124	245957	252265	254833	204898	225487	195854	152761	200314	206709	165777	216969	236660	268349	265539
DG (34:2)	Positive	[M+NH4]+_[M+Na]+	610.5422_615.4955	6.411_6.412				11658	8804	14838	177696	174306	134308	154328	129635	143167	134458	134709	132675	171639	121905	138495	163001	142733	126746	122457	110160	138531	157892	130514	111161	119795	144669	138336
DG (36:2)	Positive	[M+Na]+_[M+NH4]+	643.5285_638.5743	7.069_7.057		AFSHUZFNMVJNKX-LLWMBOQKSA-N		5787	5019	7880	234330	227192	198578	226966	199658	211935	200208	206547	184576	274834	209652	222241	232410	192149	196289	181861	130722	183969	188090	151640	155536	185632	203821	199139
DG (36:3)	Positive	[M+NH4]+_[M+Na]+	636.5567_641.5118	6.532_6.537		BLZVZPYMHLXLHG-JOBMVARSSA-N		13297	9992	16500	19004	18227	11970	11789	22407	20969	19505	19417	28220	34564	25896	27947	30350	26021	23499	21770	18711	23400	25401	22932	20969	23552	23500	25399
DG (38:4)	Positive	[M+NH4]+_[M+Na]+	662.5712_667.5263	7.030_7.032				912	624	843	34777	34681	29879	32219	38634	39080	38876	36381	31432	41991	32598	36441	47089	43328	44632	39824	29968	41248	38573	31703	45576	58007	57741	55158
DG (38:5)	Positive	[M+NH4]+_[M+Na]+	660.5561_665.5099	6.383_6.390		GRGDLDNREYVILP-CNWVQWJYSA-N		3636	2515	3615	32054	32805	23298	27502	39254	41115	36818	36787	34739	43988	32235	36103	44059	39058	41424	37705	27404	34230	34335	30750	33740	38033	38028	37079
FA (18:1)	Negative	[M-H]-	281.249	3.274				5279.67	3778.33	5140.67	3874.33	2458.67	1917.67	1960.33	2098.67	2871.67	2140.33	2112.67	3781	5127	3621	3407	2363.33	1778.67	2041	1848.67	2529.33	2702.67	2579.33	2629.67	3066	3150.33	3329.33	4188
FA (20:4)	Negative	[M-H]-	303.233	2.786				2740	1660	1837	273.667	222	96	106.667	211.667	264.667	182.667	147	586.667	894.667	696.667	551	248	161.667	211.667	203	326.667	191.333	221.333	210	572.667	446	504.667	652.333
Gal-Gal-Cer(d18:1/16:0)	Positive	[M+H]+_[M+Na]+	862.6235_884.6064	4.850_4.855				60828	35850	52379	57028	50827	43408	47753	49890	56008	59074	48475	59921	59534	52492	55833	69339	60056	62385	49598	60020	59938	68648	61039	53542	50655	55136	61388
GlcCer (40:1)	Positive	[M+H]+_[M+Na]+	784.6640_806.6478	7.120_7.125				4066	2490	3578	13110	12480	11100	12756	16835	16331	18975	16748	19619	27333	21322	20769	26135	23228	31192	24309	20293	26663	21020	17379	17330	19785	19843	20957
GlcCer (42:1)	Positive	[M+H]+_[M+H-H2O]+_[M+Na]+	812.6964_794.6840_834.6803	7.772_7.774_7.779				6883	3881	5018	28433	26288	21486	23821	29701	30877	31360	27634	32176	45818	33901	37150	45022	40991	48106	36826	38800	44527	38443	33830	37566	40876	44132	42367
GlcCer (42:2)	Positive	[M+H]+_[M+H-H2O]+_[M+Na]+	810.6802_792.6698_832.6635	7.094_7.097_7.105				4136	2800	3627	105617	95028	79495	88590	113950	118435	137886	110059	126206	197847	145728	141982	175980	150952	199255	141300	111107	147029	125529	101449	89090	103336	108809	104768
GlcCer (d34:1)	Negative	[M+HCOO]-	744.561	5.1	no MSMS			824	617.333	803.667	1336	1233.33	1210	1301.67	1538.33	1444	1613.67	1499	1725	1913.67	1909	1594.33	2053.67	2114.33	2219.33	1989	1904.67	2107.33	1776.67	1654.33	1444.33	1457.33	1435.33	1797
Lactosylceramide (d18:1/24:1(15Z))	Positive	[M+H]+_[M+Na]+	972.7338_994.7159	6.826_6.829				1950	1182	1850	73912	66359	54528	66070	69401	75144	80861	68324	79107	96822	72235	81316	96051	85355	93706	74255	73198	90761	86147	71357	67891	71511	77940	83538
LPC (14:0)	Positive	[M+H]+	468.309	1.03				5326	4025	6465	1357	1063	1534	1602	1077	994	1386	1179	1212	1233	1351	1012	1383	1584	1347	1443	1409	6525	1240	1254	1292	1299	1310	1173
LPC (16:0)	Positive	[M+H]+_[M+Na]+	496.3399_518.3225	1.559_1.559		ASWBNKHCZGQVJV-UHFFFAOYSA-N		1066939	759111	1386129	11068	7941	10512	9938	13465	11992	14803	14106	11577	13949	16399	13333	16344	16461	16646	14508	9690	34824	12264	9900	12243	14212	14508	11384
LPC (16:1)	Positive	[M+H]+	494.324	1.119				7994	6688	9917	2685	1907	2999	3150	1933	2850	2591	2411	2406	2192	2603	1496	2724	2870	2191	2349	1671	12954	2267	2507	1819	1708	2193	1625
LPC (18:0)	Positive	[M+H]+_[M+Na]+	524.3715_546.3540	2.311_2.310		IHNKQIMGVNPMTC-RUZDIDTESA-N		498440	377947	587999	28020	23883	24588	24520	40496	37171	44448	45279	31088	36867	40976	37354	36249	33785	31715	31246	18726	27590	20508	18995	21548	25107	23111	19595
LPC (18:1)	Positive	[M+H]+	522.355	1.69		YAMUFBLWGFFICM-PTGWMXDISA-N		125563	93927	146474	6364	4574	6008	5726	9083	6183	7452	7727	6239	8741	8133	7313	9522	9272	9108	8374	5031	47442	6669	6330	6296	6745	7663	6218
LPC (18:2)	Positive	[M+H]+	520.34	1.247		SPJFYYJXNPEZDW-FTJOPAKQSA-N		174098	127929	199678	1053	644	1008	527	901	1148	1088	1134	1086	1168	1047	1116	1355	1031	988	1146	753	3078	996	779	956	995	897	935
LPC (20:4)	Positive	[M+H]+	544.342	1.223				40743	31131	46625	581	511	462	655	595	875	782	676	812	664	597	839	714	823	479	557	544	1128	509	342	659	540	510	412
LPC (22:6)	Positive	[M+H]+	568.339	1.179				7702	5842	9059	303	237	375	263	340	455	386	342	352	299	254	224	364	362	428	295	287	690	301	354	374	246	381	227
LPC (O-16:0)	Positive	[M+H]+	482.362	1.816				14994	9604	16053	9737	7129	8640	9402	8136	7459	8751	8632	7235	9595	11548	8591	11748	10988	10695	10166	7896	11980	7613	6620	9793	11809	12257	9587
LPC (P-16:0) or LPC (O-16:1)	Positive	[M+H]+	480.345	1.767				12013	9184	14626	3255	2866	2874	2672	2866	2481	2666	2900	2592	3462	3232	3791	4662	4135	3379	3135	2427	3397	3155	2623	3412	4169	4384	3739
LPC (P-18:0) or LPC (O-18:1)	Positive	[M+H]+	508.376	1.957				9026	7119	10337	4547	3335	4622	4162	4319	4011	4320	5105	4132	5163	6601	4482	5909	6069	6739	5950	4958	7683	4648	3585	4481	5104	4535	4060
Lyso-PAF C-18	Positive	[M+H]+	510.392	2.678				5780	4142	6863	2667	2404	2513	2790	2362	2344	2716	2719	2146	2738	2927	2582	3025	2610	2673	2417	2106	2771	2001	1893	2702	3383	3660	2721
N-(15Z-tetracosenoyl)-1-.beta.-galactosyl-sphing-4-enine	Positive	[M+H]+	810.68	7.605				424	215	326	24930	22973	16164	19117	21030	22301	22736	19059	18737	28252	20284	21720	26357	21578	21934	17742	15895	18154	18911	15340	16607	18475	20203	18677
Niacinamide	Positive	[M+H]+	123.056	0.539				391	308	437	2780	1534	2184	2119	2922	1834	1577	1661	2103	2825	2237	1450	3116	1642	2579	2430	2738	6709	3235	2553	1999	2630	3013	2381
N-Tetracosenoyl-4-sphingenyl-1-O-phosphorylcholine	Positive	[M+H]+_[M+Na]+	813.6838_835.6666	6.824_6.823				390921	248275	441656	3448516	3220328	2659071	3025704	3204596	3399952	3419022	3188243	3214976	4141459	3287129	3623696	4018350	3586815	3683711	3249056	2622560	3493053	3392971	2770311	2778223	2966248	3221593	3137783
PC (16:0/16:0)	Positive	[M+H]+_[M+Na]+	734.5703_756.552	5.515_5.504		KILNVBDSWZSGLL-KXQOOQHDSA-N		209326	140765	220686	3747834	3556999	3148010	3501267	3494646	3662846	3540718	3317236	3603829	3852574	3295309	3651742	3909162	3663870	3807873	3373013	2902217	3451771	3494177	3122860	3775565	3927505	3946656	3914835
PC (28:0)	Positive	[M+H]+_[M+Na]+	678.5078_700.4896	4.290_4.292		CITHEXJVPOWHKC-UUWRZZSWSA-N		3105	2897	3366	1657134	1412698	1128563	1268270	1407484	1257836	1618690	1345045	1529220	2467800	1743110	1786550	2311506	1967235	2224295	1841976	1570049	2414239	2023105	1463971	1582346	1826670	2077902	1980182
PC (30:0)	Positive	[M+H]+	706.539	4.878		RFVFQQWKPSOBED-PSXMRANNSA-N		93289	57707	86939	8633842	8274259	7599486	7928978	7932356	8158108	8306682	7571992	8111180	8615508	7815143	8004696	8623203	8265083	8586502	7920717	7921542	8505834	8325718	7786275	8368397	8359736	8794983	8663027
PC (30:1)	Positive	[M+H]+_[M+Na]+	704.5228_726.5052	4.373_4.374				2926	2577	4031	3305503	2971550	2178550	2494282	2621034	2668194	2989011	2622467	2879238	4085014	2972168	3155064	4136381	3742091	3830483	3282918	2933966	4142195	3951898	3138570	2608198	2880419	3407922	3218135
PC (31:0)	Positive	[M+H]+	720.555	5.201				5377	3616	6002	296863	272396	221589	243831	270788	274326	290763	256477	296013	341937	268490	298965	336538	302799	324604	281872	250130	313480	305072	260564	275289	291406	295876	286307
PC (32:1)	Positive	[M+Na]+_[M+H]+	754.5379_732.5528	4.948_4.956				137551	96399	162110	12049024	11482952	10241346	10819372	11552692	11742260	11858911	11091715	11756102	12641575	11360470	11845074	12830870	12373203	12738562	11777824	11575391	12753308	12246660	11672211	11399345	11680693	12277132	12060527
PC (32:2)	Positive	[M+H]+_[M+Na]+	730.5373_752.5223	4.458_4.459				28072	20583	32691	3171218	2855726	1970063	2308408	2495560	2658978	2815810	2457612	2657321	3567561	2610736	2955942	4041098	3572193	3318438	2910308	2581232	3775407	3807917	3037327	2103905	2299461	2850495	2640262
PC (32:3)	Positive	[M+H]+	728.522	4.865		UXEFXNOSLOCOLX-ZCHSEWAGSA-N		10332	6953	10519	571305	586383	576656	602870	522457	534687	550122	556077	531486	540067	535925	532283	528937	538722	531267	528559	532917	556252	537299	534780	590451	588286	593171	561879
PC (33:0)	Positive	[M+H]+	748.584	5.738				5223	4239	6070	151899	135526	109648	114531	136075	132689	142456	126452	147933	186874	144588	156270	179423	163241	173729	146381	130932	166186	153545	132802	127148	137331	146399	137281
PC (33:1)	Positive	[M+H]+	746.57	5.277				26138	16075	28010	1096041	1027701	867008	946537	1114451	1119155	1157935	1056334	1218646	1441740	1188645	1258279	1462240	1393382	1444905	1277301	1193282	1450617	1313620	1166701	1299518	1405906	1413416	1444286
PC (33:2)	Positive	[M+Na]+_[M+H]+	766.5404_744.5539	4.743_4.744				48123	28378	50538	280139	247632	164657	189192	258932	253224	303129	254370	307761	505182	313699	369132	562708	466523	448112	365566	251668	469083	449160	302232	235017	283810	332017	307778
PC (34:0)	Positive	[M+H]+_[M+Na]+	762.6033_784.5887	6.184_6.186		PZNPLUBHRSSFHT-RRHRGVEJSA-N		32317	23245	37528	416257	398218	357124	403669	513982	510264	524817	495533	531961	626403	558878	597433	611001	567867	589727	527956	396354	524252	492745	401520	536188	613651	613693	611579
PC (18:1/16:0)	Positive	[M+H]+	760.585	5.586		WTJKGGKOPKCXLL-VYOBOKEXSA-N		3015667	2163914	3256625	13900000	13400000	12400000	13200000	14200000	14600000	14300000	13500000	14100000	14600000	13700000	14000000	14500000	14100000	14800000	13700000	13700000	14200000	13800000	13500000	14300000	14400000	14600000	14600000
PC (34:1)	Positive	[M+Na]+	782.569	5.573				358607	300955	427876	402616	419988	455553	446188	402827	396653	408527	420025	411944	352979	397487	389871	366352	402570	383146	410804	446287	398495	405928	428485	427935	409624	398011	395251
PC (34:1)	Negative	[M+HCOO]-	804.576	5.587	GPCho(16:0/18:1(11E))			41901	29899.3	36329.3	179401	170630	156695	165652	180521	179262	175396	178180	177852	197595	178393	181726	190013	179096	192210	179305	172137	178282	179814	170400	182064	180011	184998	194538
PC (34:2)	Positive	[M+H]+_[M+Na]+	758.5688_780.5535	5.039_5.048		JLPULHDHAOZNQI-ZTIMHPMXSA-N		9406985	7064423	8922723	9679037	9096913	7888261	8377589	8998741	9356265	9328817	8597713	9164731	9899408	8702017	9204286	10157864	9690426	9731156	8981038	8875593	9879873	9692576	9146934	7820482	8122945	8448567	8443131
PC (34:3)	Positive	[M+Na]+_[M+H]+	778.5374_756.5518	4.584_4.588				52717	37777	60620	447605	394034	225341	214642	609405	582398	644093	558374	824725	1235338	795429	921590	1255795	1074942	989036	853716	549639	1000623	933946	652168	490318	579840	640751	603216
PC (34:4)	Positive	[M+H]+	754.536	4.422				8757	6554	10445	54539	49483	37977	45063	69936	67755	75414	69591	82093	116050	87562	93447	105904	95977	99158	90593	63708	90963	85165	69870	57649	63653	68393	66289
PC (35:1)	Positive	[M+H]+	774.602	5.869				21928	16126	25706	310916	279612	226649	224432	301272	302517	306612	271763	344374	390993	318178	342487	380356	368771	377072	343742	324928	382547	356752	329561	320742	334279	329844	334548
PC (35:2)	Positive	[M+H]+	772.586	5.346		CLPMAPXZURYSNH-CNBLIUODSA-N		75154	54101	89511	966311	894224	738400	788038	961631	959736	1007643	903526	1059469	1205548	1001727	1085792	1274984	1194653	1208135	1102356	1017798	1217407	1159189	1046254	993680	1034625	1102590	1109147
PC (35:3)	Positive	[M+H]+	770.566	4.873				16824	9080	14751	46304	41715	30848	27944	69109	64576	67149	58872	93388	100313	82799	88191	103249	106692	96417	93280	74396	90109	91588	83110	71677	74774	72246	72037
PC (35:4) A	Positive	[M+H]+_[M+Na]+	768.5850_790.5698	5.380_5.387				206286	139601	232056	406736	411665	367251	400926	621130	579345	640734	592891	658572	811087	724717	687533	716252	677991	770650	650072	530677	626955	597428	536772	614995	679503	650277	639163
PC (35:4) B	Positive	[M+H]+_[M+NH4]+	768.5493_785.5749	4.717_4.724				15251	11452	17299	10584	8704	6315	6202	15301	14184	16732	14989	18394	31243	20179	22117	29302	24188	24400	20822	11825	21245	21390	13589	11167	13940	15158	15229
PC (36:1)	Positive	[M+H]+_[M+Na]+	788.6153_810.6007	6.254_6.257		ATHVAWFAEPLPPQ-VRDBWYNSSA-N		436315	292953	511988	2893632	2718447	2659973	2894228	3543207	3449709	3676570	3415163	3549325	4287433	3709958	3736454	3946866	3612455	3903191	3470921	2913552	3592723	3192366	2835992	3505667	3861960	3942100	3824458
PC (36:2)	Positive	[M+H]+_[M+Na]+	786.5989_808.584	5.665_5.7		SNKAWJBJQDLSFF-NVKMUCNASA-N		5556118	3918417	5510014	11452101	11174030	10340952	10605856	11344801	11828505	11558188	11069419	11350281	11836128	11065223	11456047	11755093	11559535	12033323	11067165	11052143	11566178	11362393	11065098	10189789	10341218	10554980	10727609
PC (36:3) A	Positive	[M+H]+	784.585	5.175		BXRLDROZWDUSGM-ZRYFCQOPSA-N		1054950	681347	1180151	2177696	1992780	1468629	1332404	2788542	2692659	2833985	2473497	3415901	3977560	3199691	3504020	3951716	3748428	3772652	3415623	2794674	3489622	3319640	2949035	2714311	2939773	2864244	2916362
PC (36:4) A	Positive	[M+H]+_[M+Na]+	782.566_804.5551	5.013_5.01				3786644	2642296	3894254	166447	165292	157249	165737	342375	327085	350323	318170	400336	411062	390704	401807	365642	367830	386623	356566	290376	303060	305278	284518	281101	300856	272845	281883
PC (36:4) B	Positive	[M+H]+_[M+Na]+	782.5681_804.5521	4.727_4.723				298815	213342	352854	174813	146202	87680	78766	297162	264031	318788	274500	403368	618723	405857	485350	599443	509229	485931	421226	232061	427200	402076	274877	228218	281177	289623	274472
PC (36:5)	Positive	[M+H]+_[M+Na]+	780.5521_802.5386	4.503_4.487				95293	68245	108353	72298	63251	42631	50880	157443	160902	170579	159406	200069	277261	196002	222262	253126	218981	200900	182055	106922	182501	171573	126357	82283	93056	96422	94882
PC (36:6)	Positive	[M+H]+_[M+Na]+	778.5387_800.5269	4.286_4.286		SPWBDEZMKCRQSX-NGPPOSSDSA-N		3201	2314	3067	9749	8952	5211	5953	18181	15141	18447	16774	21937	35662	24008	25684	32291	27012	29561	25753	18406	27599	23410	17244	16423	18390	21009	20028
PC (37:2)	Positive	[M+H]+	800.618	5.982		MCZUABDVGPPWPM-HJTCUGKVSA-N		10169	8359	11649	252967	239669	203030	214733	257597	263661	262452	239177	269797	310596	261467	280564	303766	298593	307371	272990	256058	303373	284462	266161	256412	262389	275180	281900
PC (37:3)	Positive	[M+H]+	798.598	5.466		OOYQEEUUQRMQKL-JUUDQZDJSA-N		6226	4686	7029	49757	46369	34983	36923	63020	59867	63124	56443	77412	96328	75070	80139	100265	89812	93208	81103	65505	85867	82550	69574	67654	75311	77849	76433
PC (37:4)	Positive	[M+H]+	796.584	5.229		QRPUCJXFPYFTMB-FBFLODOBSA-N		42496	25945	46218	8020	7504	6634	3779	13643	14248	13608	13180	16094	17632	14956	16552	18520	17351	16775	14881	12079	16099	15524	13428	11356	11356	11418	11494
PC (37:4)	Negative	[M+HCOO]-	840.61	6.048	GPCho(17:0/20:4(5E,8E,11E,14E))			1781.67	1402.33	1506	605.333	643.333	576.333	573.667	855	836.333	752.667	724	945	1161	1024	954.333	913	943	1052	1050.67	836.333	956	972	826.333	958.667	1045.33	969.333	970
PC (37:5)	Positive	[M+H]+	794.567	4.798				7363	4702	3807	9731	10026	8002	6102	16269	15258	17598	16940	19890	26601	20114	22695	24240	21290	21347	19725	11968	18969	17431	12772	12909	14769	13834	13736
PC (37:6)	Positive	[M+H]+	792.551	4.4				536	407	577	1621	1669	1312	1281	2789	2789	2958	2902	3011	4469	3404	3528	3809	3545	3213	2986	2207	2990	2551	2261	1665	1880	2062	1948
PC (38:2)	Positive	[M+H]+_[M+Na]+	814.6327_836.6154	6.277_6.287		KXXLFCAPKGRXBT-FMJYHZMHSA-N		31746	25521	38307	1849118	1759165	1626841	1772831	1881878	1977144	1993711	1887913	1814687	2244958	1925772	1992058	2068644	1940553	2032825	1786997	1505921	1941876	1781882	1574927	1421266	1480824	1648940	1601794
PC (38:3)	Positive	[M+H]+_[M+Na]+	812.6154_834.5966	5.78_5.767				413737	282805	510259	476451	436148	330603	317319	521268	486256	514587	448734	600626	691997	573229	595667	692885	649282	645257	601869	520706	635713	595601	557126	558537	601401	595776	599627
PC (38:4) A	Positive	[M+H]+	810.598	5.666		PSVRFUPOQYJOOZ-QNPWAGBNSA-N		2276825	1557042	2224132	82971	82000	87278	87450	155187	150263	148897	144500	185504	186271	168976	178220	154237	150694	151675	151038	118550	123199	123435	119928	107134	109224	100584	104513
PC (38:4) A	Negative	[M+HCOO]-	854.591	5.335	GPCho(16:0/22:4(7Z,10Z,13Z,16Z))			1924.33	1502	1664	3460.67	3322	2641	2740.67	5406.33	5051	4916	4781	6070.67	6846.33	5823	6372.67	6756	6486.33	6103	6447	4977.33	5888.33	5964	5383	4469	4504.67	4490.33	4806.67
PC (38:5)	Negative	[M+HCOO]-	852.574	5.225	GPCho(18:1(11E)/20:4(5E,8E,11E,14E))			2662	1834.33	2360	242.667	236.667	229.333	183.333	432	475	453	407	554	568.667	557	468.667	514.667	502	590.333	507.333	404.333	430	460.667	355.333	378.667	385	316.333	318.667
PC (38:5) A	Positive	[M+H]+	808.581	5.059				387917	264699	414232	299410	281692	234207	258334	694368	683334	672872	637803	821008	884905	746779	819863	788652	744396	765674	693951	532619	619527	600430	540447	448566	470389	429240	454470
PC (38:6)	Negative	[M+HCOO]-	850.559	4.64	GPCho(16:0/22:6(4Z,7Z,10Z,13Z,16Z,19Z))			2287.33	1560	2059.33	670	557.333	404.667	352.333	2037.67	2238.67	1784.67	1944.33	2186	2415	2058	2240.33	1916.67	1604	1712.67	1615.33	1105.67	1418.67	1448	1210	772	747	781.333	754.667
PC (38:6) A	Positive	[M+H]+_[M+Na]+	806.5683_828.5520	4.855_4.845		PLZBTDKJYHXIEW-DZUXOTHRSA-N		1415200	853244	1364511	103491	92803	84444	88914	237555	221373	239743	209708	268212	316778	276655	281168	294978	275412	302397	255984	207054	238986	232075	203936	193861	208763	198132	214162
PC (38:6) B	Positive	[M+H]+	806.568	5.161				115825	72913	130948	239500	240114	217537	196924	293817	284196	295992	288493	325523	315562	321663	319852	324773	334938	315233	327163	295141	309142	314824	311113	299136	308715	297852	295744
PC (38:6) C	Positive	[M+Na]+	828.552	4.574				2435	2007	3655	5524	4495	2281	2662	21657	19180	23164	21029	24979	39531	26311	31531	23446	21539	17524	16393	7305	16631	15978	9690	5900	7208	8470	7500
PC (38:7)	Positive	[M+H]+	804.554	4.347				3158	2662	3574	23862	20895	14939	17315	45181	46823	48287	47218	54120	83029	54537	65633	77906	65745	59007	54045	35075	57378	52131	40761	27481	31312	35705	34473
PC (39:5)	Positive	[M+H]+	822.599	5.393				4115	1371	4123	5095	4617	4273	4561	10094	10186	9910	29803	35175	45848	11384	38331	13142	11780	11860	12128	8326	10370	39331	8806	7658	8963	7454	7571
PC (39:6)	Positive	[M+H]+	820.584	5.162				7811	5602	8038	2176	2406	2451	1354	4648	4577	4210	3961	4762	5363	4722	5228	5153	4532	4444	4013	3353	4057	3410	3275	2949	3303	3243	3500
PC (39:7)	Positive	[M+H]+	818.566	4.612				477	371	491	2283	1977	1751	1736	5280	5053	5796	5042	6449	10081	6116	7421	7934	6604	6193	6503	2979	5865	4893	3879	2728	3388	3351	3254
PC (40:3)	Positive	[M+H]+_[M+Na]+	840.6455_862.6297	6.420_6.414				1435	1150	1550	25525	24296	18571	18815	33459	30816	34696	30914	35484	51572	38792	40667	47727	41931	41265	36817	25863	37229	34958	29086	28218	31382	32473	31734
PC (40:4)	Positive	[M+H]+	838.629	5.932				6792	5014	6739	22205	19611	16366	16418	28337	25881	26052	24188	30324	34913	29018	31823	35684	34200	32342	30200	26997	32212	31492	28673	27254	27097	26454	27027
PC (40:5) A	Positive	[M+H]+	836.613	5.504		LJFKFKIYUJNFPZ-ZLFSCUDPSA-N		37188	25122	40516	42156	40170	34066	42473	79532	82092	77672	75239	87556	102587	78435	90740	98436	92991	93092	81344	64147	82725	79658	73097	58877	61052	60204	59308
PC (40:5) B	Positive	[M+H]+	836.614	5.885				33737	22501	38684	2798	2871	2705	2131	4821	4945	4967	4507	6614	6632	4702	5333	5450	5200	5394	4631	3843	4292	3873	4349	3844	3440	3533	3681
PC (40:6) A	Positive	[M+H]+_[M+Na]+	834.5983_856.5813	5.099_5.103				14532	9805	14606	214094	190042	146738	156843	389417	402056	388746	359773	480621	541616	432236	489541	547103	512139	491362	453753	359731	459674	455657	394756	302539	319007	287648	301285
PC (40:6) B	Positive	[M+H]+_[M+Na]+	834.5983_856.5826	5.475_5.465		TYRTWVKQVGNGSZ-RGBTVBCDSA-N		260011	175913	302056	32295	30407	26551	30465	97224	97327	94004	90016	112887	133199	105315	118532	103446	93023	100062	91113	57287	74868	71441	61084	55822	60090	58720	60924
PC (40:7)	Positive	[M+Na]+_[M+H]+	854.5707_832.5836	4.886_4.892				91719	51946	86724	213985	211554	191841	189880	550751	545188	519281	516397	568551	593091	543504	583751	522158	522229	489489	470364	355824	410577	410270	397148	282763	288829	268506	278822
PC (40:8)	Positive	[M+H]+_[M+Na]+	830.5687_852.5579	4.477_4.417				6720	4914	7389	25628	23962	16105	19018	58495	59737	58626	55803	61346	81147	53889	67640	58942	50087	46582	41897	26016	39087	36547	30006	20560	22718	22815	22436
PC (40:9)	Positive	[M+H]+	828.555	4.148				0	0	0	500	769	554	547	4716	4425	3980	4679	4342	5881	4004	5036	3007	2815	2318	2138	1023	1382	1607	969	760	688	681	728
PC (42:10)	Positive	[M+H]+_[M+Na]+	854.5662_876.5585	4.379_4.41				2656	1916	2883	7671	7276	5383	6386	25372	23947	24494	24337	24157	29771	21829	25560	18404	16713	17188	15210	9056	12762	11800	10179	7268	9229	8777	8173
PC (42:4)	Positive	[M+H]+	866.66	6.508				562	673	458	3541	3294	2544	2750	4507	4585	4149	4004	5910	7331	5443	5894	7193	6636	5616	4803	3670	6124	5164	4212	4196	4932	4821	4959
PC (42:5)	Positive	[M+H]+	864.644	6.138				1432	1261	1660	4577	4307	3883	4508	6166	6952	6147	6295	6281	7333	6591	7535	7926	7684	7655	6168	4903	7047	6743	5550	5328	5752	6048	5938
PC (42:6)	Positive	[M+H]+	862.63	5.704		DSVRMAGYENFTLY-GDDYDVMSSA-N		1146	795	1056	11411	9933	7832	8193	16241	14884	13723	13260	17583	20250	15629	17424	22700	19436	19647	18228	14686	18818	18786	17929	15478	13741	14234	14499
PC (O-32:0)	Positive	[M+H]+	720.589	5.916				28173	19899	34151	3318892	3180703	2813720	3115686	2915936	3083423	2962040	2777517	2733286	3049493	2641401	2875832	2893566	2787493	2851208	2514828	2209002	2647568	2665602	2383350	2907282	3031038	3193531	3018006
PC (O-34:0)	Positive	[M+H]+_[M+Na]+	748.6197_770.6021	6.597_6.598				4477	3372	5389	429991	397665	350549	439951	406533	412867	430858	433432	358717	577941	421772	462378	504375	426031	459339	367362	233215	406993	354914	258343	410314	511451	564897	510514
PC (P-32:0) or PC (O-32:1)	Positive	[M+H]+	718.571	5.829				22703	15615	25263	1309316	1279074	1184654	1293991	1344766	1350072	1310486	1254314	1375678	1411707	1310650	1350769	1314232	1298332	1359581	1212408	1174463	1262355	1203175	1129412	1172415	1353258	1283280	1344294
PC (P-34:0) or PC (O-34:1)	Positive	[M+H]+_[M+Na]+	746.6027_768.5865	5.970_5.977				50045	38710	60279	7625817	7371009	6759522	7097808	7457735	7799516	7844516	7355422	7120625	7999227	7213727	7444153	7695985	7303784	7786071	7080632	6351743	7240458	6963144	6482859	6320610	6728113	7014295	6761736
PC (P-34:1) A or PC (O-34:2) A	Positive	[M+H]+	744.589	5.391				84817	59411	101151	1265666	1220882	1034149	1097472	1109239	1188281	1270154	1128521	1105407	1394191	1146090	1179641	1315901	1200976	1321360	1144722	1003535	1273603	1200010	1020108	805808	841341	936105	871966
PC (P-34:2) or PC (O-34:3)	Positive	[M+H]+	742.573	5.314				137706	95307	154085	422374	420630	339679	352170	375198	381737	418372	370800	378292	456995	377236	378731	417272	411394	427770	396816	340886	402158	406952	370015	306030	311471	327723	301670
PC (P-36:1) or PC (O-36:2)	Positive	[M+H]+	772.62	6.042				20077	14294	22190	2050943	1972680	1782462	1964038	1982254	2114243	2227459	2071763	1868785	2367788	2042749	2069835	2116750	1964021	2274530	1969210	1675129	2044307	1805273	1551149	1458885	1631730	1761711	1623837
PC (P-36:2) or PC (O-36:3)	Positive	[M+H]+	770.602	5.52				37370	24749	37305	259495	232906	164064	151000	210839	195525	215730	168275	236755	279102	221467	224344	266160	260793	271958	239041	247814	270148	247342	229326	244677	260729	266517	259165
PC (P-38:2) or PC (O-38:3)	Positive	[M+H]+	798.634	6.14				11216	2414	6643	63285	58673	43986	42129	56171	49597	56231	48026	56620	72160	53724	57125	64282	62447	67730	57698	51416	61925	56924	49768	55834	62157	62581	63274
PC (P-38:3) or PC (O-38:4)	Positive	[M+H]+	796.615	6.045				69684	50469	78096	87207	82584	78939	82893	105116	99701	110985	100712	108265	141685	118124	119445	129970	117187	134340	111735	89781	113160	106845	91006	107785	120490	119369	117885
PC (P-38:4) A or PC (O-38:5) A	Positive	[M+H]+_[M+Na]+	794.6026_816.5875	5.413_5.419				137871	96044	164310	611752	616948	537727	571904	826312	755250	866933	805226	903952	1153299	978107	966128	1089055	997880	1125118	968536	722017	969684	878496	733319	795507	896974	875311	845742
PC (P-38:4) B or PC (O-38:5) B	Positive	[M+H]+	794.602	6.024				33526	23462	39407	254739	243011	235076	249634	250430	244245	267823	254082	230312	268084	252456	257999	256353	244618	273372	245123	215009	248054	229431	208526	197191	216058	225329	210314
PC (P-40:3) or PC (O-40:4)	Positive	[M+H]+	824.648	6.696				9287	6718	4539	7896	7717	6924	7945	9006	8661	9962	8953	9579	16008	11417	12263	15923	13276	12747	11337	7999	12529	10881	8738	9243	11465	13217	11530
PC (P-40:4) or PC (O-40:5)	Positive	[M+H]+_[M+Na]+	822.6345_844.6189	6.062_6.062				14280	9586	16036	49969	45530	41049	47955	62409	57222	63403	57847	65204	85932	72986	72235	85212	78724	83609	73239	55669	75711	71572	54372	70743	80532	78453	78649
PC (P-40:5) or PC (O-40:6)	Positive	[M+H]+	820.62	5.84				8062	5683	8201	28321	28099	24797	27161	37922	35402	36094	34735	39208	43095	38142	38537	42707	42611	42757	37895	33629	36982	38302	35970	42500	45718	44182	43015
PC (P-40:6) or PC (O-40:7) A	Positive	[M+H]+_[M+Na]+	818.6031_840.5834	5.237_5.235				15301	10776	17020	151825	147789	141128	145087	195854	189377	217250	186899	220678	263584	231312	230652	246400	240829	268963	240299	214526	239078	218861	199633	188952	209326	200348	193369
PC (P-40:6) or PC (O-40:7) B	Positive	[M+H]+	818.601	5.725				8781	6565	8594	31425	30106	24293	27339	32256	30283	31368	28282	34387	41927	33127	36054	41009	37995	38172	34625	31713	35695	37375	32583	35368	37552	37791	37039
PC (P-42:3) or PC (O-42:4)	Positive	[M+H]+	852.68	7.359				5150	3556	5550	4763	4666	4134	4175	5056	4465	4933	5021	5534	7601	5939	6520	8550	7252	7382	5976	4909	6695	7157	5702	6014	6705	7610	6537
PC (P-42:4) or PC (O-42:5)	Positive	[M+H]+	850.666	6.705				10577	7534	11952	16524	15579	14787	17101	20997	19274	22564	22744	22912	38147	28806	28351	36883	31227	34586	29772	19607	32486	26680	20490	20702	26867	26898	26077
PC (P-42:5) or PC (O-42:6)	Positive	[M+H]+	848.651	6.085				6449	4438	7232	13166	12622	10922	10999	13040	12731	14302	12907	14113	20832	15317	15406	20781	16923	18833	16617	13795	17105	17002	13625	13580	15064	15239	15522
PC (P-44:4) or PC (O-44:5)	Positive	[M+H]+	878.699	7.339				12350	9589	14576	16604	17003	15343	16977	20234	19624	22409	22350	23373	35929	26772	28470	35505	32349	34161	29582	22116	33753	28264	22632	23032	26967	28376	25671
PE (34:1) B	Negative	[M-H]-_[M+NaHCO2]-	716.5237_784.5109	5.793_5.786				396.667	281.667	386	80958	77615	70524.3	75850	80644.3	83921.3	78655.7	79925.3	82007.3	89097	80414.3	80134.3	84931.7	84221.7	85808.3	79873	75190.3	82702.7	80276.3	75084.7	78316.7	77961.3	84637.3	86793.3
PE (34:2) B	Negative	[M-H]-_[M+NaHCO2]-	714.5077_782.4969	5.216_5.219	GPEtn(16:0/18:2(2E,4E))			786.667	583.333	678.333	71202.7	64228	58278	56598	63248.3	64816	69567.7	61077.3	67089.7	77384	67578.7	69717.3	73156.7	69460.3	76105.3	71972	66104	72722.3	69830.7	66113.7	51275	50009.7	55788.7	55274.7
PE (36:1)	Positive	[M+H]+_[M+Na]+	746.5762_768.5605	6.463_6.460		JQKOHRZNEOQNJE-ZZEZOPTASA-N		3279	2842	3794	1787634	1691656	1384137	1624061	1783486	1882306	1838974	1650333	1757247	2157730	1793034	1857856	1941201	1837597	2066944	1716655	1650023	1886038	1733661	1552327	1638305	1762054	1908978	1860590
PE (36:1) A	Negative	[M-H]-	744.554	5.588	no MSMS			449.333	397.333	433.667	1644	1704.33	1587.33	1738	1757.67	1713.33	1766.67	1802.67	1751.67	2212	1767.67	1916.67	2020	1886	2024.67	1904	1542.67	1938	2040.33	1597	2004.33	1875	1923.33	1954.33
PE (36:2) B	Negative	[M-H]-	742.5394_810.5272	5.857_5.861	GPEtn(18:0/18:2(2E,4E))			1671.67	1251	1406	162526	148282	137107	142610	153631	158676	157277	148892	157859	178549	159629	158680	164125	155762	174903	163227	147630	161963	150295	144579	126587	126318	140268	135600
PE (36:3) B	Negative	[M-H]-	740.523	5.344	GPEtn(18:1(11E)/18:2(2E,4E))			623.333	427.333	490.667	17224.3	16188	12279.7	10313.3	14780.3	13409.7	14303.3	12097.3	17582.7	21671	17009.3	16344.7	20263	18742.3	20200	19730.3	18678.7	19577.7	19083.7	17689.3	20754.3	19489	20018.7	20662.3
PE (36:4)	Positive	[M+H]+	740.526	5.181				6016	4142	4489	40037	38383	32395	35643	43486	45755	42997	39137	44845	50231	43348	45750	52725	47555	51374	42298	42694	52852	50071	42498	48148	53829	49889	54996
PE 36:4	Negative	[M-H]-	738.504	4.897	GPEtn(16:0/20:4)			163.333	62.3333	98.3333	5032.33	4162	2588.67	2319.67	3259.67	3476.67	3396	2782.33	4414.67	4021.33	3124	3740.33	4836	4845.67	3508.67	3944	4300	4723.67	5389.33	5139.33	4891.67	4482.33	4522	4608.33
PE (36:5)	Positive	[M+H]+	738.511	4.642				247	149	201	10475	9569	7831	8413	11019	11508	12170	10500	12348	16725	10783	12584	16439	14742	14280	11964	10741	14535	14274	11524	9362	9804	9871	10212
PE (37:2)	Positive	[M+H]+	758.578	6.476				1550	1347	1735	5715	5553	4870	4719	5779	5408	7165	5547	6003	6968	5567	6374	7176	6126	7222	5917	4940	6847	6334	6111	4968	5169	5651	5909
PE (38:1)	Positive	[M+H]+	774.608	7.083				499	312	339	10618	8986	8003	10112	10647	11540	11952	10610	11277	15630	12296	12346	13135	11119	13277	10264	9177	11392	9990	8356	8641	9698	10475	10009
PE (38:1) A	Negative	[M+HCOO]-	818.592	5.939				587	478	582.333	3012.67	2620	2528.33	2069.67	2940.33	3032.33	3288.33	2698.67	3232	3751	3039	3336.33	3615.67	3193.33	3913.33	3238.67	3194.67	3236.33	3301.33	2895.33	3190	3341.67	3175.67	3401.67
PE (38:4)	Positive	[M+H]+	768.556	5.838		ANRKEHNWXKCXDB-BHFWLYLHSA-N		13645	8015	10636	291225	281351	234369	285184	314063	336581	305687	288835	302932	338905	294325	313473	352990	331144	342819	297017	294002	329939	325571	292956	373601	403897	389837	398471
PE (38:6)	Positive	[M+H]+	764.527	5.013		LFGBKOUQHCWBQI-BZGLIJSBSA-N		7514	4339	6115	38079	36433	30490	37874	37864	40159	38212	36250	38842	51474	43579	44003	50854	48061	49211	43431	39067	48516	44229	37312	37734	47447	48353	47321
PE (38:6) B	Negative	[M-H]-	762.512	4.927	GPEtn(16:0/22:6(4Z,7Z,10Z,13Z,16Z,19Z))			86.6667	324.333	78	4636.67	4343.33	3133	3035.67	3232	3410.67	3301.67	3485	3291	3252.33	2817.33	3103.67	6200.33	3699.67	2770.67	3186.33	2954.33	5204.33	3859	4509.67	3130.33	3132.33	4243	3409
PE (40:2) A	Negative	[M+HCOO]-	844.606	5.977				213.333	116.667	205	2435.67	2592	2113.67	2039.67	2543.67	2713	2580	2551.33	2494.67	3027.67	2469.33	2621.33	2805	2862.67	3037	2782	2397.67	2843.33	2584	2569.33	2814.33	2607	2775.67	2650
PE (40:6) A	Negative	[M-H]-	790.54	4.876	no MSMS			1606.33	553	1149.33	319.667	265.667	235.667	224.667	245.667	305.333	268	260	294.667	280.667	279	254.333	303	315	250.333	291.333	279.333	540	285.667	271.333	239.667	290.667	224	264.667
PE (P-36:4) or PE (O-36:5)	Positive	[M+H]+	724.528	5.476				20159	10852	15160	367439	349053	264063	326747	387546	410973	383609	350023	367116	453756	374360	397703	420127	387508	438847	357050	327967	404249	372722	320692	392657	448967	460818	469152
PE (P-38:4) or PE (O-38:5)	Positive	[M+H]+	752.558	6.149				24962	13848	19887	72713	69630	56755	71767	79962	86030	80007	75826	74810	92965	77711	82616	86151	78775	85490	72850	69817	78916	74560	62158	77698	89201	93119	96620
PE (P-38:5) or PE (O-38:6)	Positive	[M+H]+	750.545	5.512				22528	11677	17157	555365	529593	430436	478033	559458	583261	569682	539297	585977	694503	587905	598336	661774	613026	683515	565672	564492	636395	584031	527906	564511	620645	622413	643156
PE (P-40:5) or PE (O-40:6)	Positive	[M+H]+	778.575	6.167				2347	1476	1995	52050	48203	38052	43171	56977	56986	56967	50096	55471	72474	57077	60412	64502	60851	67238	52436	49447	59577	53469	46708	54478	61422	64640	64995
PE 35:2	Negative	[M-H]-	728.524	5.516	GPEtn(17:0/18:2)			48.6667	40	46	3558.67	3162.67	2750	2841.33	3156	3133.33	3134	2944.33	3267.33	3668.33	3359.33	3228.33	3723.67	3325	3640	3433	3499.67	3558.67	3282.33	3276.33	2887.67	2857	2983	2888.33
PG 34:1	Negative	[M-H]-	747.519	5.075	GPGro(16:0/18:1)			240.333	101.667	213	64992.7	59386.7	43336.7	55324.7	64977.3	68263	61454	59382.7	67830.7	83395.7	68573.3	71212	88725.7	80919.3	91546.3	79830.3	74479	84632.7	82138.7	72286.3	87744.7	86930.3	95647.7	95618.3
PG 34:2	Negative	[M-H]-	745.502	4.575	GPGro(16:0/18:2)			90.3333	108.333	98.6667	9428.33	7930.67	5576.33	6789	7593	8217.67	7042	7084	7704	10694.3	7512.67	8550.67	11315.7	9800.67	9642.33	8532.67	7257.67	9554.67	9838.33	8216	6618.67	6246.67	7567	7438.67
PG 36:1; ; GPGro(18:0/18:1)	Negative	[M-H]-	766.537	5.49				51.3333	50.3333	68	5351.67	5226.67	3969	4178	4830.33	4762	4731.67	4768.67	5159	5902.33	5205.33	5225	6004	5308.67	6168.67	5286	4960.67	5454.67	5838.67	5107	5267	5344	5548	5543.67
PG 36:2 A	Negative	[M-H]-	773.533	5.123	GPGro(18:0/18:2)			80	77.6667	0	21630.3	17895.3	12330	14084	20225	22079	20185.3	18792.7	20744.3	25652.7	20790	21651.7	24897.3	21768	22940	20513.7	15559.3	21315.7	20462	17481	15820.3	15101	16944	17263.7
PG 36:2 B	Negative	[M-H]-	773.534	4.717	GPGro(18:1/18:1)			0	38	50.3333	26051.3	25308.3	26365.7	28325.7	22648.7	28215	27999	27403.7	22160.7	28710.3	25258	23560.7	23697.7	21133.3	25898.7	24044.7	17255.3	54698.3	19005.7	16348	19567.3	21191.7	22812	22903.3
PG 36:3	Negative	[M-H]-_[M+Cl]-	771.5177_807.5027	4.365_4.359	GPGro(18:1/18:2)			215.667	174.667	184.333	23411.3	20660	17778	18745.3	23144.3	21905.7	22302	21062.7	23990.7	32412.3	24858.3	25291.3	30889.3	26361.3	30311.7	26696.3	23816.3	28054.3	26756.7	23523.7	22173.3	21952.3	24078.3	24441.3
PG 40:7	Negative	[M-H]-	819.513	4.153	GPGro(18:2/22:5)			55.6667	57.6667	51.3333	1595.67	1456.33	1202.67	1252.33	1998	1964.33	1917	1869	2352	2779	2148.67	2384	2652.33	2476.33	2832.33	2147.33	1683	1348.33	2097.67	1888.33	1758.67	1791.33	1818.33	1739.33
PI (32:0) (16:0/16:0)	Negative	[M-H]-	809.519	4.862				132.667	69.3333	104.333	8366.33	5694.67	4645	5607.67	9053	8542.33	9505.67	7111.33	11399.3	14794	11955	10687	13240.7	12929.3	19427	14062	14247.7	11989.3	10878.3	10796.7	13654	12949	13395.7	13292.7
PI (34:2)	Negative	[M-H]-_[M+NaHCO2]-	833.5189_901.5056	4.425_4.424	GPIns(16:0/18:2(2E,4E))			1311.33	912.667	1127.33	62001.7	55153	42369.7	47916	52118	53141.3	53190.3	49780.3	51566	68339.3	52773.3	56927.7	69836.7	59108.3	58808	53881	44123.3	56726	57938	51303.3	35319.3	35844.3	41457	42237
PI (36:1)	Negative	[M-H]-	863.565	5.52	GPIns(18:0/18:1(11E))			733.667	593.333	703.333	12939.7	11940.7	11016.3	12860	10840.3	10998.7	12200.7	11783	10142	13191.7	11899.3	11473.7	13637.3	10830.7	13337	12657.7	11380.3	13276.3	12212.7	10995.7	12680	12320	14676.7	13414.7
PI (36:2)	Negative	[M-H]-	861.55	4.943	GPIns(18:0/18:2(2E,4E))			2408	1758.33	2180.67	129267	126388	100975	112785	116740	117098	124892	122124	109509	176609	142793	149088	163874	127509	145930	138415	85454.3	136828	124568	100849	79795.3	87284.7	102518	98549.3
PI (36:3)	Negative	[M-H]-	859.534	4.54	GPIns(16:0/20:3(5Z,8Z,11Z))			450.667	301.333	412	5173	4759.67	3316.33	3190	7690.33	7404	6785.33	6435.33	8632.67	10452.3	7670.67	8277.67	9128.67	8414.33	7941.33	7184.33	5095	7165.33	7360.67	6271.67	5043	4989.67	5218.67	5456.67
PI (36:4)	Negative	[M-H]-	857.518	4.417	GPIns(16:0/20:4(5E,8E,11E,14E))			1155.67	805.667	842.667	4720.33	4432.67	3701.33	4284.67	5409	4758	5559.33	5077.33	5944.33	7700.67	6195	6450	7729.33	6760.67	8308	6780.33	6289	7073.67	6909.67	6341.33	7161.33	7692.67	7359.33	7855.67
PI (38:3)	Negative	[M-H]-	887.564	5.229				951.333	745	898.667	4254	4298	3188.67	3210.67	4211	3901.67	4016.67	3795.33	4292.33	6096.67	4117	4415	6023	5050	5608	5123.67	4174.67	5374	5134.33	4262	5047.67	5353.67	5530	5648.33
PI (38:4) A	Negative	[M-H]-	885.55	4.985	GPIns(18:0/20:4(5E,8E,11E,14E))			6797.67	5461.33	6208.33	21155.3	19189.7	14839.3	17215	24206	23102	23913	20094.7	24807.7	32438	24964.3	25121.7	32626.3	26912.3	31834.3	27663.7	23749	28987	27901.3	25032	28206	29273.7	30962.3	30217.7
PI (38:5)	Negative	[M-H]-	883.534	4.469	no MSMS			302	223.333	288.667	20378.7	19253.7	13986.7	15532.3	23241	21828	23041	21256.7	24406.7	33366	24588.7	26396.7	34904.7	28741	27035.3	25009	18555.7	27393.7	27292.3	22650.3	17999	17881	18834	19813.7
PI 34:0	Negative	[M-H]-	837.551	5.468	GPIns(18:0/16:0)			85.6667	81	85.3333	2171.33	1940	1784	1903	3265	2669.67	3081.67	2924.33	3301.33	4522	3974.33	3509.33	4014.67	3699	5691.33	4342.67	3645	3678.33	3358	2997	4123.67	4272	4192	4573
PI 38:4 B	Negative	[M-H]-	885.549	4.703	GPIns(18:0/20:4)			155.667	90.6667	136.667	4475.67	4230	3278.33	3669.33	5030.67	4951	4876.67	4520.67	5222.33	6334.67	4931	5395.33	5904.67	5548.33	5567.67	5407.33	4239.67	5465	5128	4809	3979	4526.67	4337.33	5105.67
PI 38:6	Negative	[M-H]-	881.518	4.279	GPIns(16:0/22:6)			264	223.333	248.667	613	597	408.667	523	1097.33	883.333	911.667	1047.33	1244.33	1455.33	1191	1289	1531.33	1387.33	1722.33	1418.33	1217	1308.33	1034.67	924.667	976.333	1044.67	1072.33	1024
PC (P-32:0) or PC (O-32:1)	Negative	[M+HCOO]-	762.563	5.833				771.333	530.333	621	6381.67	5794.67	5609.33	5669.67	6427	6489.67	6069	5982.67	5822.67	7017.67	6106.33	6274.67	6121.33	5747.67	6421.33	6141.67	5420.33	5997	5524.33	5360.33	6036	6073.67	5999.33	6410.67
PC (P-34:0) or PC (O-34:1)	Negative	[M-H]-_[M+NaHCO2]-	790.596	5.974	no MSMS			1219	1012.67	1100	75028.3	74945	63850.7	68579.3	74081.7	78708.7	75600.7	73475.7	68702.7	81141	72688.3	72059.7	75058	71943.3	78275.7	72636.7	63500.7	67824.3	69078.7	62620.7	64066.7	60972.7	66650.3	64829
PC (P-34:1) or PC (O-34:2)	Negative	[M+HCOO]-	788.58	5.397	no MSMS			1789	1268.33	1567.33	11640	10910.3	10440	10004	10579.7	11116.3	11245.3	10619.3	9940.67	11862	11044.7	10093	10884.3	10753.3	12191.7	10819	9996.33	10453.7	10440.3	9653.67	7451	6941.67	8134.67	7839.67
PC (P-34:2) or PC (O-34:3)	Positive	[M+Na]+	764.55	5.327				8854	6102	12211	38431	38431	34495	36810	33922	33080	34773	33400	34986	36399	34870	34937	38386	37935	37743	35700	38565	38403	37668	35950	39602	39868	40327	40317
PC (P-36:0) or PC (O-36:1)	Negative	[M+Cl]-_[M+HCOO]-	818.6277_828.6566	7.139_7.138	no MSMS			1692.67	1355.33	1794	3416.33	3148.67	3375	3371.33	4016.33	3790.33	4502	3637.67	4742.33	5832	5532.67	4896.67	5884.67	5559.33	6518.33	6069.33	5781	5944.33	5095.33	4927.67	4856.33	5050.33	4952.67	5263
PC (P-36:1) or PC (O-36:2)	Negative	[M+HCOO]-	816.609	6.043				332	291.333	374.333	20488.7	19013	17068.3	18380.7	19206.3	19741.7	19954	19528.7	17702.7	21717.3	19041.3	18496.7	18032	18090	21502.7	19116.7	16868.3	18647	17737.7	15572.3	14728	14556.7	15633.7	15512
PC (P-36:2) or PC (O-36:3)	Negative	[M+HCOO]-	814.595	5.526	no MSMS			640.667	502.333	626.667	1674.33	1600	1157	1074.33	1424.33	1361.67	1456.33	1246.33	1705.33	1749.67	1604.67	1516.67	1740.67	1859.33	1768	1650	1664	1813.67	1633	1582	1808.67	1813	1842.67	1878.33
PC (P-36:3) or PC (O-36:4)	Negative	[M+HCOO]-	812.578	5.383	no MSMS			4425	3261.67	3940.33	3786	3769	3441.33	3553.67	5827	5344	5623	5597.33	6128.33	6980	6113.67	6080.67	6383.67	6023.67	6812.67	5861.33	4995	5239.33	5391.67	4852.67	5536	6097.67	5638	6185.33
PC (P-36:4) or PC (O-36:5)	Negative	[M+HCOO]-	810.564	5.279	no MSMS			3551.67	2520.67	3336.33	988.667	882.667	805	784.667	1320.67	1263.33	1254.67	1179.33	1630.33	1751	1598	1703	1737.33	1666	1549.67	1547	1149.33	1376	1359.67	1212.67	1167.33	1194.33	1191.67	1305.33
PC (P-38:0) or PC (O-38:1)	Negative	[M+Cl]-_[M+HCOO]-	846.6592_856.6881	7.784_7.783	no MSMS			1984.67	1475.33	1870.33	5562	5167.67	4479	4656.67	6114.33	5792.33	6056.67	5601.67	6484.33	7937.33	6886.67	6435	8364	7923.33	8985.33	7986.67	8237.33	8790	7725.33	7503.33	8513	8427	8351.67	8738
PC (P-38:4) or PC (O-38:5)	Negative	[M+HCOO]-	838.591	5.424	no MSMS			2759.67	2010	2696.33	5410	4817.67	3929.67	4231.67	6324	5954.33	6486.67	5872.33	7352.33	8297.67	7469.67	6806	7725.67	7471	8099	7720.67	6105.67	6871.33	6370	6225.67	6375.33	6706.67	6498.67	6569.67
PC (P-38:5) or PC (O-38:6)	Negative	[M+HCOO]-	836.578	5.317				1138.67	953.333	928	1707	1757	1412	1450.33	2146.33	1964	2125	1945.67	2578.33	2779	2369	2659.67	2667	2505	2645.33	2399	1803.33	2128.33	2395.33	2072.33	2083.67	2040.67	2001.33	1996.33
PE (P-34:1) or PE (O-34:2)	Positive	[M+H]+	702.543	6.11				1967	1401	1896	915049	856347	731337	816018	895681	944466	991390	870101	870431	1086224	941620	928389	922576	863892	1049119	851078	762755	871537	752798	685938	599446	656002	728657	711302
PE (P-34:2) or PE (O-34:3)	Positive	[M+H]+	700.528	5.514				6772	3887	5500	128357	117805	99095	104707	114537	126487	137682	113903	121175	143316	119133	119025	126149	115003	141969	115204	116105	124124	117292	99383	67098	70589	78860	76265
PE (P-36:1) or PE (O-36:2)	Positive	[M+H]+_[M+Na]+	730.5732_752.5573	6.793_6.794				3467	1704	2405	100967	93317	80489	96843	105796	113749	113886	103566	96341	131073	112264	111807	111712	98794	121599	95643	80830	104170	88829	74554	70202	80636	87529	84975
PE (P-36:2) or PE (O-36:3)	Positive	[M+Na]+	750.541	6.153				1125	830	759	48116	48060	44163	47108	47556	46527	53026	47146	44285	54257	51294	48825	48812	47142	52444	47682	42509	46572	43842	37446	31354	32485	35125	33628
PE (P-36:4) or PE (O-36:5)	Negative	[M-H]-	722.513	5.475	PE(P-16:0/20:4(5E,8E,11E,14E))			2977.33	1806.33	2409.67	35628.7	33280.7	27090	31524	37579	38177.3	36169	34946.3	36027	42677.7	39112	40722.3	42412.3	37462	41576.3	36793.3	33008	37459.7	37195.7	32945.7	41428	44000.7	43220	44966
PE (P-38:1) or PE (O-38:2)	Positive	[M+H]+	758.6	7.413				2929	0	0	7117	6841	5639	6063	7049	7916	8629	6703	7394	8438	7205	7250	8126	6875	8408	6611	7573	6841	6798	6177	5419	5385	5916	5882
PE (P-38:2) or PE (O-38:3)	Positive	[M+H]+_[M+Na]+	756.5885_778.5766	6.794_6.793				1216	609	594	39295	35767	30049	32381	37564	42210	43831	39486	38916	50648	41683	42004	42698	38641	48975	38340	33318	41466	35429	30573	21826	24536	27219	25903
PE (P-38:3) or PE (O-38:4)	Positive	[M+H]+	754.572	6.439				1186	757	901	14134	13666	11322	12485	14143	15099	13581	13123	13305	17031	14157	14914	15693	13714	14626	13092	11966	13640	12114	11405	12989	13900	14995	15515
PE (P-38:3) or PE (O-38:4)	Negative	[M-H]-	752.558	6.256				367.667	294.667	335.333	1371.33	1180.67	887.667	922.333	1230.67	1155	1402.67	1199.67	1311.33	1670	1403	1283	1491.67	1460.67	1612.67	1295.33	1153.67	1401.67	1297.33	1162.67	1236.67	1281	1323	1443
PE (P-38:4) or PE (O-38:5)	Negative	[M-H]-	750.544	6.15	PE(P-18:0/20:4(5E,8E,11E,14E))			4333.67	2822.33	3621.67	6586.33	6349.67	5202.67	6239	7629.67	7954.67	7089.33	7020	6809	8299.67	7707.67	7179.67	7584.67	7354.33	7689	7209	6506.33	7166.67	6465.33	6205.33	8373.67	8069.33	8777.67	8897.67
PE (P-38:5) or PE (O-38:6)	Negative	[M-H]-	748.528	5.503	no MSMS			1858.33	1338.33	1385.33	35907	33633	26109.3	28395.7	37020.3	34743.3	37708.3	36331	37573.3	43530	40410.3	39891.3	42205.3	37339.7	42600.3	37982	33599.7	38620	37892	33075.3	40389	40516.7	41272.7	43295
PE (P-38:6) or PE (O-38:7)	Positive	[M+H]+	748.531	5.084				1251	849	1151	32288	30866	19478	20083	30479	30254	31118	24452	34102	40462	33173	32641	39549	38220	41726	33393	36455	40796	35240	32465	31795	32646	34056	36885
PE (P-38:6) or PE (O-38:7)	Negative	[M-H]-	746.514	5.285	PE(P-16:0/22:6(4Z,7Z,10Z,13Z,16Z,19Z))			1067.33	733.667	818	40838	39318.3	29533.7	32687.7	45447.7	45426	44170.3	43776	46233.3	56972.7	49415.7	49779.3	55290.3	51443.3	54274.3	48882	41126	49947.3	47735	44619	47709.3	50104.3	53876.7	53487.7
PE (P-40:4) or PE (O-40:5)	Positive	[M+H]+	780.597	6.442				478	398	381	5244	4844	4211	4693	5670	5489	5410	4412	5783	6297	5505	5540	5866	6055	6306	5756	5765	6045	5191	5226	4379	5026	4828	5299
PE (P-40:4) or PE (O-40:5)	Negative	[M-H]-	778.57	6.566	PE(P-20:0/20:4(5E,8E,11E,14E))			144	117.333	117.667	3157.67	3107	2839	2812	2769.33	2775	3042.33	2758.33	2623.33	3213.67	2726	2696.67	3084.67	2685.67	3127.67	2885.33	2672.67	2718	2689	2445	2557	2733.33	2845	2802
PE (P-40:5) or PE (O-40:6)	Negative	[M-H]-	776.56	6.171				410.667	321.333	300.667	5356.67	4704	3810.33	4321.33	5698	5539.67	5388.33	5456	5580.67	6995.67	6135.33	6145	6492	5859.67	6321.33	5856.67	5106.33	5637	5719.33	4980	6154.67	6337.33	6165.33	7015.33
PE (P-40:6) or PE (O-40:7)	Negative	[M-H]-	774.545	5.957	PE(P-18:0/22:6(4Z,7Z,10Z,13Z,16Z,19Z))			854	675.333	688.333	8041.33	7834.67	6034.33	6965.33	9603	9106.67	8451	8479.33	8580.33	11132	9355.67	9355.33	9528	8336.67	10053.3	9217	7324	8831	8018	7400.33	10030.3	9726	10490.7	11080.7
PE (P-40:7) or PE (O-40:8)	Negative	[M-H]-	772.528	5.341				673.333	472.667	513	15474.3	15442.3	12425.7	13802	16350	16602.3	16126.3	16503.7	17045.7	20326.7	18324.7	17900.7	18771	17478	19221.3	19460	15833.7	16491	16817.3	15555.3	15538.7	15278.7	15694	16197
PS (36:2)	Positive	[M+H]+	788.546	5.067				1015	974	1408	316593	298921	237098	256447	253515	276297	292933	251852	240790	286575	224173	255040	271093	241522	248333	218871	180059	233486	230616	194358	165567	172293	192811	182514
PS (38:3)	Positive	[M+H]+	814.562	5.331				3252.73	2612.84	4581.71	52360.6	53490.2	44591.4	47840.7	54335.6	50711.1	54834.9	53468.9	62779.6	73227.1	63257.3	66515.2	77579.2	74000.4	71505.8	67824.2	53989.5	66231.7	68362.8	58181.6	63843.6	70378.4	71788.8	68436.2
PS (38:4)	Positive	[M+H]+	812.544	5.075				0	578	0	18008	17235	16110	17217	21167	21469	20919	20547	22448	25168	21541	22441	26408	23865	25777	22044	18857	21471	22461	20090	20090	21785	21517	21418
PS (39:3)	Negative	[M+HCOO]-	872.563	5.578	no MSMS			1685.33	1507.67	1648.67	2056.33	2181.33	2237.67	2242.33	2052.67	2254	2214.67	2325	2176.33	2112	2160	2077.33	2111	2011.33	2068.33	2011	2197.33	2131	2201.33	2123	2250.33	2240.67	2057.33	2307.67
PS (40:4)	Positive	[M+H]+	840.57	5.739				0	967	1027	4091	4108	3623	3491	4424	4536	4206	4014	4705	4585	4272	4539	4888	5157	4923	4562	4495	5078	4790	4629	4415	4885	4578	4802
PS (40:5)	Positive	[M+H]+	838.556	5.114				0	0	0	29090	29391	20471	22007	30062	29050	30857	25231	36402	42073	32117	35689	46129	42275	42928	37464	33620	42095	41748	34725	39418	44335	42718	43802
PS (p34:0)	Negative	[M+Cl]-_[M+HCOO]-	792.533	5.047	no MSMS			2415.33	1958	2072.67	1634.67	1601	1422.67	1423	1598	1683	1522.33	1527.67	1509.67	1697	1435	1628.33	1772.67	1602	1703	1643	1663.33	1617.33	1645.33	1728.33	1433.67	1411	1509.67	1394.33
PS (40:6)	Positive	[M+H]+	836.546	4.933				516	508	0	24635	25057	21816	21927	26530	25862	25518	23113	31119	25680	25612	27177	30383	30001	30253	27447	29446	30020	30943	31209	33056	36245	32412	34145
SM (33:1)	Positive	[M+H]+_[M+Na]+	689.5582_711.5406	4.497_4.495		LQINJRUGTUOHGS-YPDYIYJKSA-N		35310	24701	39936	112489	100442	72754	84498	107022	107052	119982	104991	124670	189211	127350	140447	185228	159674	161804	133099	97343	161375	146256	108317	100043	120511	139412	130615
SM (34:0)	Positive	[M+H]+	705.588	5.037		QHZIGNLCLJPLCU-QPPIDDCLSA-N		50032	30723	51019	43942	42748	34297	35995	45966	50222	47836	42823	58145	64455	50277	56934	65535	59476	61577	52069	44083	53939	55625	50537	46253	46155	49528	47770
SM (34:2)	Positive	[M+Na]+_[M+H]+	723.5386_701.5558	4.292_4.3		YLWSJLLZUHSIEA-CKSUKHGVSA-N		156021	103190	170252	143989	121703	100426	121394	146232	135183	152921	140303	161579	263938	178492	196844	261166	217477	238370	189007	145036	248024	215548	146473	158681	185533	213147	194718
SM (36:2)	Positive	[M+Na]+	751.567	4.87				31552	16746	29353	5593	5732	5487	6413	5985	6742	6233	6810	5334	6727	6178	5906	6790	6352	6425	6560	4992	6162	5365	5623	5681	6287	6121	5803
SM (38:2)	Positive	[M+H]+	757.618	5.573		MDRFMTLYKHBJTF-NQYLGBTJSA-N		61383	40740	63994	21865	18634	17561	17615	19031	21024	21444	18609	21194	24276	20155	20362	23297	23084	22929	20323	21240	21213	20676	20087	19749	20974	20354	20678
SM (41:1)	Positive	[M+Na]+	823.663	7.182				3445	2904	4220	3740	3404	2761	3507	3565	3739	4101	4288	3943	7313	4488	5301	6313	5460	5438	4503	2854	4726	4387	2913	3509	4459	4642	4439
N-Stearoyl-4-sphingenyl-1-O-phosphorylcholine	Positive	[M+H]+_[M+Na]+	731.5982_753.5853	5.474_5.472		LKQLRGMMMAHREN-YJFXYUILSA-N		204952	131624	231975	571486	548937	482420	563666	586869	617617	614247	573056	576384	664205	597686	613289	627347	594996	644364	586629	480514	593325	547927	464761	517212	559602	593229	572838
SM (d16:1/20:1)	Positive	[M+H]+	729.588	4.923		NBEADXWAAWCCDG-QDDWGVBQSA-N		434221	233515	377005	82316	83518	71811	89373	102156	116701	114035	97236	91063	111230	87475	99949	91755	98840	118487	78211	93073	91613	87665	86402	94717	101800	104340	111216
SM (d36:1)	Negative	[M+HCOO]-	775.595	5.475	no MSMS			7660.67	5478	6756.67	6473	5817.33	5833	5958.67	6740	7434.67	6731	6468.33	6627.33	7787.67	6953	6979	7021.67	6269	7402.67	6487.33	5477.67	6132	5940.33	5676.33	6116.33	6058.67	6170	5890
SM (d18:0/14:0)	Positive	[M+H]+_[M+Na]+	677.5557_699.5383	4.412_4.407				1987	1823	2256	20410	17204	14272	16282	18636	19979	21302	19647	23492	33731	24017	29036	35117	28055	29198	23673	16425	29230	27325	20816	17195	17832	21149	20481
SM (d18:1/12:0)	Positive	[M+H]+	647.512	3.658				2393	1638	2610	14003	12007	10592	10987	9939	10364	12087	10496	10254	14605	11815	12959	15833	13107	12776	11309	9629	14992	13323	9697	7973	8956	9014	9865
SM (d18:1/14:0)	Positive	[M+H]+_[M+Na]+	675.5428_697.5248	4.203_4.204		KYICBZWZQPCUMO-PSALXKTOSA-N		58149	40439	65514	389126	338309	276447	309944	321063	332746	388269	334352	382445	629701	397544	461378	618630	483819	481715	414010	294049	477943	466390	324832	256904	291612	331670	303603
SM (d18:1/16:0)	Positive	[M+H]+_[M+Na]+	703.5738_725.5561	4.810_4.810		RWKUXQNLWDTSLO-GWQJGLRPSA-N		1761205	1072665	1871719	2802018	2508514	2124806	2397146	2635430	2726353	2897295	2633106	2845977	3746993	2896847	3128644	3570519	3167677	3385710	2837870	2293940	3224865	3059864	2385757	2432806	2613267	2919568	2789656
SM (d18:2/14:0)	Positive	[M+H]+	673.527	3.755				6573	4734	6885	10880	9289	7595	8295	8804	8788	10080	9649	10928	16399	10736	12994	16590	14007	13304	11263	10246	15500	12835	10758	9546	8097	9913	9031
SM (d18:2/23:0)	Positive	[M+H]+	799.665	6.574		JBDGKEXQKCCQFK-JWQIMADESA-N		39762	27653	41908	338895	0	245283	277322	16953	7108	11514	295921	8732	426224	323279	360062	24812	16122	380270	18070	15233	14846	16242	10956	18094	10818	18869	313559
SM (d18:2/24:1)	Positive	[M+H]+	811.666	6.302		TXFLWJQVQCDUDZ-BRUGZULGSA-N		228721	152935	257054	333487	94414	51320	60864	66536	74158	79490	62508	86514	432268	88522	91237	435912	387297	101108	77451	66267	102264	367752	68295	77958	96999	81604	80053
SM (d33:1)	Negative	[M+HCOO]-	733.548	4.506	no MSMS			2326.33	1442	1844	2854.67	2454.33	2227.33	2083	2706.33	2462	2355.67	2196.67	2783	3167.33	2538.67	2764.33	3472	2805	3248.67	2742.67	2590.67	3089.33	3045.67	2546	2912.33	2803.67	3206	2895.67
SM (d34:2)	Negative	[M+HCOO]-	745.546	4.304	no MSMS			7921.67	5038	6397.67	3427	2999.33	2603.67	2869	3945.67	3890.67	3642.33	3528.33	3974	4761.33	4074.33	4127.67	5119.67	4568	4939	4197	4039.67	5257.33	4619.33	4058.33	4164.67	4125	4344.67	4406
SM (d38:1)	Positive	[M+H]+_[M+Na]+	759.6337_781.6095	6.161_6.159		AADLTHQNYQJHQV-SVLGDMRNSA-N		101401	70156	120311	330845	306910	271441	310867	325455	349830	345779	317348	321169	411620	335634	352177	390461	342761	385873	331536	276401	354077	318461	263607	286384	305171	335365	319482
SM (d38:2)	Negative	[M+HCOO]-	801.611	5.531	no MSMS			1458.33	1127.67	1368.67	462.667	395.667	432	464.333	509.333	617.667	550.333	388.333	483	519.667	396.333	423	532.667	413.333	453.667	411	401	411.667	379	383.333	337.667	377	361.667	407
SM (d40:0)	Positive	[M+H]+	789.681	7.087				4400	3662	4433	2604	2397	0	1795	3149	3404	3436	3151	3807	5653	3939	4833	5543	4067	4469	3958	0	4236	3988	2706	2569	2913	3045	2867
SM (d40:1)	Positive	[M+H]+_[M+Na]+	787.6675_809.6527	6.847_6.853		FJJANLYCZUNFSE-QVMKKYBKSA-N		280836	183154	313281	418836	383575	321178	383993	402644	442441	437855	410481	421939	575568	436169	486121	555048	477740	497295	429188	317547	466205	426975	341889	373747	424720	462291	432083
SM (d40:2) A	Positive	[M+H]+_[M+Na]+	785.6505_807.6338	6.168_6.170				158091	104961	174347	679070	643395	562748	637925	623359	649503	685013	638207	620856	764198	636780	658626	716113	647619	687678	636123	522386	644117	640444	522214	464976	505054	545518	525720
SM (d41:1)	Positive	[M+H]+	801.679	7.189		SXZWBNWTCVLZJN-ZIHSGIAZSA-N		82475	55639	88060	53032	49528	41859	50563	53217	54068	54352	54558	56803	82844	61073	67823	79616	65347	68637	59072	45568	67010	60799	46639	49400	60088	66853	58440
SM (d41:2)	Negative	[M+HCOO]-	843.652	6.522	no MSMS			2183	1621.33	1815.33	4006.33	3662.33	3132.67	3259.67	4014.67	3747	4091.67	3859.67	3958.67	4782.67	3895.67	4144.33	4687.67	4230	4622.67	4211.67	3677.33	4238.67	4165.33	3754.67	3763.67	3772	3809.67	3756
SM (d42:1)	Positive	[M+H]+_[M+Na]+	815.6988_837.6822	7.520_7.512		QEDPUVGSSDPBMD-XTAIVQBESA-N		156248	106155	168147	277813	247900	218157	256843	272991	270782	283185	273731	266228	428569	303597	324559	395264	320297	324079	279911	206392	314989	284732	217895	276025	322043	376989	341630
SM (d42:2)	Negative	[M+NaHCO2]-_[M-HCOO]-	925.6623_857.6747	6.822_6.827	no MSMS			12964	9544.67	11846.3	44808	41548.3	35294.7	38602.3	42009.3	46383	42810	40811	42765.7	50147.3	42262	45368.7	47511.7	45147	47592.3	42973.3	37418.3	42034	42018.3	39446.3	39273.7	39279.3	40545.3	40950
SM (d42:3)	Negative	[M+HCOO]-	855.659	6.254	no MSMS			7793.67	5738.33	6905.33	4271.33	3993.67	3383	3179	3828	3569	3677.67	3451.33	4019.33	5032.67	3903	4180.33	4878	4554.33	4793.33	4267.67	3744.67	4371.33	4751.67	4041.67	4063	4055	4291.67	4430
SM (d43:2) A	Positive	[M+H]+	827.697	7.055				6627	4962	6744	34620	31603	24311	28969	29991	29322	31238	29406	31909	51717	33225	40171	49051	36973	40289	33520	22903	39950	35562	26438	28026	33841	39359	37122
SM (d44:2)	Positive	[M+H]+_[M+Na]+	841.7144_863.6958	7.481_7.489				2292	1301	2094	55264	50906	38907	43756	47600	46552	52901	45486	51236	80381	51710	61078	83488	60903	61506	52033	37916	59928	60831	43665	41406	42305	51909	47595
TG (14:0/14:0/14:0)	Positive	[M+NH4]+	740.676	9.576				3460	1188	1917	3337	3754	3494	4551	2294	3458	2545	2328	2205	2412	2389	2080	2063	1859	2737	2067	3537	2145	2050	2468	3282	3092	3266	2807
TG (44:1)	Positive	[M+Na]+_[M+NH4]+	771.6456_766.6909	9.606_9.606		UZLGGKDLJGDGEY-WVSHCNQOSA-N		12741	5634	7084	19970	18987	22378	26604	13335	17917	15007	15025	12076	11738	13069	12235	13835	11828	14397	12613	15118	13750	12638	12451	15553	16954	17158	14480
TG (46:0)	Positive	[M+NH4]+	796.738	10.53		JWVXCFSNEOMSHH-UHFFFAOYSA-N		91286	37390	42107	43746	44058	42840	49206	42506	54439	44812	29616	35513	26628	28254	26377	27874	26626	49796	29978	57344	36883	34324	41079	64251	65576	55796	59047
TG (46:1)	Positive	[M+Na]+_[M+NH4]+	799.6779_794.7226	10.086_10.093		RSDIQTNCDWUNDP-VHXPQNKSSA-N		82967	29845	44384	145956	140896	137225	164208	111079	145485	123229	99488	93088	78971	79445	78448	87630	74269	114359	81284	107451	90474	88310	92477	112709	116351	119640	109802
TG (46:2)	Positive	[M+NH4]+_[M+Na]+	792.7063_797.6653	9.647_9.648		XUEMVUXNOCIHLG-MOFPORNTSA-N		20906	12653	18483	33955	32673	33447	46006	21006	28113	22825	27022	18308	21581	19253	20445	26724	20942	23966	19819	18364	23884	22102	18305	21815	23510	27032	21784
TG (48:1)	Positive	[M+Na]+_[M+NH4]+	827.7084_822.7551	10.531_10.541		FEKLSEFRUGWUOS-DLOIZKPKSA-N		539785	278662	308575	385911	392007	375698	454071	365869	422333	374935	292930	283749	228822	243107	240106	250381	238460	372205	247205	350163	282267	277929	297902	425623	417477	401165	388269
TG (48:2)	Positive	[M+Na]+_[M+NH4]+	825.6938_820.7384	10.113_10.113		RUOVJPPUXXFZPC-YZEIBMOJSA-N		185530	86204	134395	234501	233963	205114	270459	171136	221263	172454	157799	138470	120089	114168	129071	154846	125847	159582	118563	140237	134151	136423	140207	154853	151156	166152	149161
TG (48:3)	Positive	[M+NH4]+_[M+Na]+	818.7223_823.6782	9.677_9.681		SKGWNZXOCSYJQL-BUTYCLJRSA-N		31512	22668	32987	29533	27315	24063	34450	17897	20579	19634	20562	15148	19174	15809	19244	26509	19495	18835	16485	12240	19222	21890	14467	14986	16357	20843	16097
TG (49:1)	Positive	[M+NH4]+_[M+Na]+	836.7687_841.7243	10.749_10.752		VYYGQDOPVVYUKW-UKFBYESTSA-N		35446	18692	23339	21327	20517	16800	20431	21891	25051	21990	16335	19288	15036	14874	16524	16350	15662	22869	15457	22967	17265	18191	18984	24864	22890	20266	23138
TG (49:2)	Positive	[M+NH4]+_[M+Na]+	834.7532_839.7096	10.337_10.340		QZYSUBAQYSVFNX-PSMULLBHSA-N		21381	10045	15435	17897	18655	18029	20397	14515	17299	14984	14843	12544	12734	12145	12592	12907	11878	15032	11911	13482	11905	12052	12421	15221	13673	15027	13086
TG (50:1)	Positive	[M+Na]+_[M+NH4]+	855.7390_850.7872	10.957_10.966		YHMDGPZOSGBQRH-YYSBDVFPSA-N		1402391	986969	1137742	659650	661176	638136	696750	704188	797974	741723	594631	644186	549406	541279	579987	542199	605236	748963	576234	738053	653141	622584	643365	902880	938857	802217	872800
TG (50:2)	Positive	[M+Na]+_[M+NH4]+	853.7251_848.7704	10.551_10.556		QEZWFCZNHWUARW-XQCAQTCHSA-N		1450359	846788	1087126	725675	739441	677974	825590	674755	803752	679110	575351	532983	398677	401279	445273	467854	428887	588752	402557	567589	442583	481909	501607	635577	569943	591978	563452
TG (50:3)	Positive	[M+NH4]+_[M+Na]+	846.7534_851.7097	10.133_10.140		UFHNZOACKFBCOM-YXKNDSBASA-N		327907	204974	331606	157496	148129	122350	162890	105449	136337	108409	104083	83993	88310	73860	86812	114784	89943	94259	75418	77421	87492	99965	81256	89709	89832	98248	89313
TG (50:4)	Positive	[M+NH4]+_[M+Na]+	844.7368_849.6947	9.769_9.771		PVMBAGXWHHZKFP-JMPJWMFJSA-N		45845	34189	49785	9675	9785	7604	8945	8556	9318	8964	8313	7809	9227	7327	8786	10794	8477	8364	7419	5787	7721	8031	5556	7478	8266	8517	7615
TG (51:1)	Positive	[M+NH4]+	864.798	11.135		OZAXLAGNPZMZAD-BOEMPQCLSA-N		20501	9388	11787	10287	11359	9304	9726	12575	15117	12572	9600	9438	8369	8162	9258	8089	8286	10668	8317	11631	8463	8304	9563	12731	13298	11258	11824
TG (51:2)	Positive	[M+NH4]+_[M+Na]+	862.7844_867.7408	10.761_10.763		NSNSZGBCOIKUBU-SZOKBDNISA-N		73060	41467	52139	45941	45961	38896	45923	47793	52025	47060	37069	37721	32298	31334	35732	36058	34560	45409	32326	39614	33002	36444	34149	47068	45547	41351	44137
TG (51:3)	Positive	[M+Na]+_[M+NH4]+	865.7262_860.7664	10.365_10.370		ISSGPXMQOMAFMJ-DMGKHJLRSA-N		41720	27252	40184	13725	13151	12514	15193	11394	11923	11727	10948	9205	9550	9091	9680	11618	10320	10504	8726	9518	8945	9552	8416	9864	10067	10931	9945
TG (51:4)	Positive	[M+Na]+_[M+NH4]+	863.7112_858.7523	10.01_10.033		IIRQXNVLAXQEKB-KBEZCZBDSA-N		9505	7198	10411	1785	1980	1527	1916	1857	1255	1935	1757	1492	1901	1692	1804	2105	1553	2076	1407	889	1457	1524	1812	1631	1622	1531	1547
TG (52:1)	Positive	[M+Na]+_[M+NH4]+	883.7677_878.8194	11.359_11.348		NPCZZYKITFKRQZ-RFBIWTDZSA-N		396391	201708	268501	121311	118513	123865	142537	146673	181231	149968	132403	114446	108539	111421	112245	98606	93108	128843	103192	142920	101100	95735	112008	164960	176767	165210	154285
TG (52:2)	Positive	[M+NH4]+	876.802	10.969		JFISYPWOVQNHLS-NBHCHVEOSA-N		3360727	2299918	2538457	1622373	1624283	1324656	1585065	1640731	1964296	1670354	1290202	1385337	1025847	978581	1185005	1041067	1203114	1477299	1035984	1566962	1159340	1237457	1359082	1580437	1519544	1307632	1524245
TG (52:3)	Positive	[M+NH4]+_[M+Na]+	874.7851_879.7410	10.570_10.579		KGLAHZTWGPHKFF-FBSASISJSA-N		3733110	2492971	3529378	494363	491893	450802	590450	394298	506324	405431	391664	302820	267396	256424	299746	317730	269074	323236	243945	281957	263802	287948	275801	337467	308984	321928	308437
TG (52:4)	Positive	[M+NH4]+_[M+Na]+	872.7668_877.7262	10.213_10.222		WHSWXEYWNPTUPW-HNJDVRDNSA-N		1518199	987870	1512540	30264	29914	27709	29275	29881	32647	28353	29173	24811	27299	23557	27009	31636	23426	26498	22044	19261	22374	23358	20174	24731	26499	28037	24960
TG (52:5)	Positive	[M+NH4]+_[M+Na]+	870.7511_875.7103	9.833_9.838		CQZAAIKPSLHIBC-KDJOUNIJSA-N		77111	55464	84278	5021	4946	3717	3905	4937	6683	4669	4621	6167	6055	4489	5413	6355	5207	5093	4210	0	4317	4437	1389	4537	4805	4775	4515
TG (52:6)	Positive	[M+Na]+	873.696	9.577				0	3858	5783	0	860	866	932	1051	0	922	1010	0	1023	989	890	1231	1023	1055	867	0	836	1003	0	1025	910	868	935
TG (53:1)	Positive	[M+NH4]+	892.832	11.483		WWJIBIGWKGFVAQ-JNSYTQKUSA-N		0	2818	3309	6025	5710	6515	7232	6555	7859	6790	6559	5567	5262	5584	4958	4281	4175	5437	4708	5994	4022	3965	4843	6030	6803	5955	5908
TG (53:2)	Positive	[M+Na]+	895.772	11.157		RSINITWKVQRWSZ-RFVLVDBCSA-N		18301	12628	17985	10789	10908	10364	10992	12894	13969	11807	11226	10802	11678	10098	11378	12103	11173	11548	10294	12148	10587	9944	10815	12398	14231	14176	12022
TG (53:3)	Positive	[M+NH4]+_[M+Na]+	888.7968_893.7575	10.771_10.774		ZNQBEJJYVJSZLM-LEDQTTRKSA-N		47179	27239	38087	32304	32968	32592	38972	31300	36884	30428	30523	23648	24461	23876	27482	27208	23207	27121	22813	19561	21481	22205	19911	26438	26298	26899	26355
TG (53:4)	Positive	[M+Na]+	891.742	10.435		BMSDHYZLQWTKSQ-LSJAAEOESA-N		11893	9336	12630	2675	2742	2421	2511	2590	0	2487	2724	0	2849	2446	2670	2818	2339	2465	2597	0	1962	1939	0	2371	2781	2561	2323
TG (54:1)	Positive	[M+Na]+_[M+NH4]+	911.8006_906.8495	11.703_11.705		YFFIQXNTTVSKJC-NZEOUKRFSA-N		65617	34340	54075	25831	24008	26665	29569	29815	34525	28715	27353	24588	23892	24766	22655	20074	20134	25291	20881	28501	20695	20769	24681	33103	33893	34294	31278
TG (54:2)	Positive	[M+Na]+_[M+NH4]+	909.7858_904.8297	11.341_11.342		RYNHWWNZNIGDAQ-WGSDILPMSA-N		363997	177518	235155	269696	277859	293834	367510	314133	387364	319504	313401	205987	200482	214099	233603	182379	167272	224413	177950	195188	167116	163465	164291	245594	249022	251620	230112
TG (54:3)	Positive	[M+Na]+_[M+NH4]+	907.7722_902.8163	10.964_10.969		PHYFQTYBJUILEZ-IUPFWZBJSA-N		1107658	782825	957109	1024346	1064757	1128948	1321409	1001089	1180274	1051740	1066291	721675	711123	734970	797929	700771	662896	752251	656366	603868	629547	637380	607467	732554	745133	746292	708447
TG (54:4)	Positive	[M+Na]+_[M+NH4]+	905.7585_900.7976	10.637_10.616		BRLGHZXETDWABO-NOFIOOQLSA-N		1050777	675217	1023861	84298	86384	70541	75533	91073	102057	88466	81060	73403	69566	65961	73535	76231	65080	76802	61322	59178	57548	62887	56268	82208	80749	76983	73732
TG (54:5)	Positive	[M+Na]+_[M+NH4]+	903.7418_898.7804	10.271_10.274		OEJXMJPFOHYSIU-GRLFFVHSSA-N		629792	414979	623480	14166	12958	11499	11238	16484	18673	14659	16100	14838	16168	14040	15014	17227	13482	13541	13369	12172	12092	12236	11796	13697	14892	13691	13684
TG (54:6)	Positive	[M+Na]+_[M+NH4]+	901.7268_896.767	10.012_10.046		CDNDFDKFZBPPFW-AXJGXPKFSA-N		103865	67284	100231	10699	9280	9396	11440	13481	15229	11926	12572	11806	13299	9535	12344	13321	10171	10754	8708	3395	9716	9597	3484	9902	10962	11418	10539
TG (55:1)	Positive	[M+NH4]+	920.862	11.805				4575	2234	2809	4473	4273	4044	4400	4375	5766	5064	4136	4226	3529	3281	3309	3193	3155	4011	3731	5057	3353	3369	4607	4973	5057	5215	4593
TG (55:2)	Positive	[M+NH4]+	918.843	11.497				3935	2170	1507	8125	9120	8644	10193	9607	11725	9793	8808	6436	6527	7077	7343	6151	6027	7484	5626	6645	5629	5781	5820	7907	8169	8641	8677
TG (55:3)	Positive	[M+NH4]+	916.828	11.137				7431	2137	2468	14984	15681	15427	17676	16367	19519	15642	15032	11084	10338	10869	11704	9629	8920	11816	9484	8350	8054	9664	8561	12197	12223	11582	11043
TG (56:1)	Positive	[M+Na]+_[M+NH4]+	939.8284_934.8757	11.922_11.898		OCYFAHIHWCVZKS-FHSLLVMSSA-N		23259	12924	18350	27973	28788	30253	36605	29175	30847	28632	30152	21969	23918	26036	25372	25355	22535	30748	23106	27843	26890	25207	24760	42669	44611	45534	43067
TG (56:2)	Positive	[M+Na]+_[M+NH4]+	937.8192_932.8617	11.688_11.692		PDEQUPGHMOMBFC-FYEHETCMSA-N		24180	12861	19251	57560	58108	61589	72384	61991	80895	62617	62240	42333	42199	47308	46825	39518	36293	46243	37347	40115	35491	37202	36996	49789	52783	57176	49674
TG (56:3)	Positive	[M+NH4]+_[M+Na]+	930.8473_935.8040	11.330_11.332		QXMHHXQBBKDSSL-BAQZNRHJSA-N		38010	19893	22614	150224	155567	166935	207965	157458	203449	177069	171288	97788	99911	110850	116917	90127	81575	99261	83752	66581	72314	72740	65954	94696	99935	96674	87838
TG (56:4)	Positive	[M+Na]+_[M+NH4]+	933.7909_928.8267	11.045_10.998		YONCDTJKIZDSKQ-IYASBODOSA-N		74675	42210	42996	73576	75358	59344	60916	79747	92751	77478	68240	66071	56021	55151	61821	52888	49432	59365	47869	56204	43670	47360	52729	61690	57470	54612	54034
TG (56:5) A	Positive	[M+Na]+	931.774	10.692				7810	10015	0	9346	9459	9976	10607	11398	11454	11335	11768	8173	10899	10267	11901	11174	9686	9747	9651	6429	8380	8377	6491	9959	11382	11522	10077
TG (56:5) B	Positive	[M+Na]+_[M+NH4]+	931.775_926.8102	10.886_10.918				58720	37683	57070	11120	11435	14822	17430	15370	16947	15729	16737	10100	13350	12741	13124	11182	9782	11411	10445	5289	8960	9368	7126	14645	15673	15364	14308
TG (56:6)	Positive	[M+Na]+_[M+NH4]+	929.7565_924.7992	10.469_10.481		ZTNDRFCABXFVMY-WJTCTALZSA-N		99304	70155	95372	20412	20177	23447	26452	29886	30947	29810	30955	23935	28588	26108	28274	25958	23927	27541	23101	16086	21677	21011	16237	27599	30299	27753	26106
TG (56:7)	Positive	[M+NH4]+	922.783	10.063		DODZUDCYRVWEOJ-GKZBLMSTSA-N		36658	19658	32051	3276	3072	2643	3203	4246	5714	3608	3600	4405	3988	3095	3571	4504	2996	3696	2697	3766	2857	3190	2928	2960	3116	3429	2850
TG (57:2)	Positive	[M+NH4]+	946.878	11.805				0	1928	2179	8902	9653	8632	10266	8422	9665	9167	9244	6076	6682	7445	7704	8197	7315	8645	7000	6132	7043	6340	6017	9515	9650	10508	8137
TG (57:3)	Positive	[M+NH4]+	944.86	11.488				0	723	659	5642	6368	5975	7195	6717	8234	7070	6331	4701	4712	5121	4885	4176	3795	4685	3669	3398	3462	3542	3485	4925	4994	4823	4624
TG (58:1)	Positive	[M+Na]+_[M+NH4]+	967.8603_962.9089	12.036_12.019		OWZMHFAFGQCCNI-FBXRAONGSA-N		14667	9322	12974	23868	25710	25016	30459	25168	27400	23295	24352	20182	21566	21651	22358	26484	23164	30164	24199	26583	30957	27396	25358	47561	49860	52538	49734
TG (58:2)	Positive	[M+NH4]+_[M+Na]+	960.8933_965.8496	11.890_11.895		GXWBCAVCOMAOHT-VMCJOIRWSA-N		25111	13868	19347	113495	119642	111336	139872	102872	119794	100118	100471	72298	73507	76112	83362	84466	78462	94012	74221	75115	79682	83051	71422	114406	115430	128914	118593
TG (58:3)	Positive	[M+Na]+_[M+NH4]+	963.8355_958.8791	11.683_11.685		RFMSTHTUAZETPD-JJPHLYBUSA-N		12721	8380	12362	39053	40176	41709	50308	40308	50668	41376	44202	27501	28863	30617	31900	28989	25523	29845	24550	21078	23400	25585	21709	26628	28745	30960	27772
TG (58:4) A	Positive	[M+Na]+_[M+NH4]+	961.8214_956.8552	11.398_11.349		CCKRHDUCFMOBKX-AAINFQTBSA-N		13518	6318	6470	14552	14749	13019	14309	16908	20453	17477	15402	12679	11824	11513	12212	10634	10536	12611	9858	10990	9031	9620	9835	13683	13462	13321	12588
TG (58:6)	Positive	[M+Na]+_[M+NH4]+	957.7857_952.8297	10.861_10.896		GSNFRUMSEHHPSY-LCXCSEBNSA-N		7622	4484	5989	7236	7498	9003	10823	9973	11370	10288	11070	7871	8784	8094	9013	7670	7246	7565	7390	4858	6138	5943	5246	9400	10942	9515	8900
TG (58:7)	Positive	[M+NH4]+	950.815	10.476				12520	6451	8467	6406	6217	6403	7290	10119	10400	9607	9307	7851	8795	8149	9315	10193	8484	9700	7751	5745	7638	7770	5928	9886	10287	10268	9149
TG (58:8)	Positive	[M+Na]+_[M+NH4]+	953.7574_948.8014	10.306_10.306		KWIGMCRWEINBIR-HUPVKWKYSA-N		11251	7397	10065	8424	8713	10033	12200	11420	12586	11132	12861	9382	10866	10571	11882	10872	9270	9057	8243	5491	6304	6637	6038	8552	9052	8681	8104
TG (58:9)	Positive	[M+Na]+	951.744	9.947		RVXFSLZMZOFGEQ-SWIIBWKZSA-N		4428	3594	4682	0	852	627	731	1019	1099	967	1136	1106	1198	1227	1405	1112	1120	960	1025	0	779	800	0	929	911	921	884
TG (60:2)	Positive	[M+Na]+_[M+NH4]+	993.8831_988.9250	12.002_12.010		QPNVLDQSHXVPMG-JMYPUKFOSA-N		12681	8272	9997	87543	86803	78788	97549	75530	84525	68477	74905	54003	59663	58271	65238	83190	70988	79271	64256	59460	81214	74295	65096	110541	117199	126353	122631
TG (60:3)	Positive	[M+NH4]+	986.912	11.889				6982	3687	5156	80670	81480	71239	93775	71903	88463	68944	67016	49529	48100	49177	53674	55472	49958	56749	43385	38927	45015	54882	46151	56677	56292	65010	58322
TG (60:4)	Positive	[M+NH4]+	984.89	11.714				2396	1573	2151	4812	4871	3455	3860	4551	6427	4254	3929	4183	3586	3211	3651	3604	3551	4129	2813	3459	2986	3318	3580	4404	4086	4446	4198
TG (62:2)	Positive	[M+NH4]+	1016.96	12.094				2662	1998	2037	25469	24305	21386	25905	21128	26934	15914	21552	16927	17436	13295	18775	22547	19622	18315	14378	18032	22862	23240	19314	32103	26731	34492	26234
TG (62:3)	Positive	[M+NH4]+_[M+Na]+	1014.9424_1019.8993	12.011_12.010				2761	1946	2053	80070	79424	70833	79630	67769	79047	59406	65402	44892	51890	49473	60735	69658	56066	57156	51396	37199	57544	60251	45414	67051	65784	74928	71068
TG (62:4)	Positive	[M+NH4]+	1012.92	11.902				1327	799	911	9404	9681	7006	7019	9433	9431	7587	7167	7120	7200	6163	7139	8312	7356	8576	6587	5767	6541	7369	6475	9390	8700	9391	8950
TG (64:2)	Positive	[M+NH4]+	1044.99	12.154				885	910	724	8385	8052	6315	8098	8250	7594	6755	6302	5312	6095	5635	6288	7166	6722	6934	6392	5973	7516	8173	6339	9993	10127	10881	11237
TG (64:3)	Positive	[M+NH4]+	1042.96	12.024				684	486	401	6028	6338	6570	8252	5004	5038	6483	6418	3690	5113	4789	5508	5600	4936	4268	4543	2723	4510	4708	3672	4742	5008	5995	6065
TG (66:3)	Positive	[M+NH4]+	1071	12.147				413	358	336	8303	8927	6010	7453	6972	8056	5943	6026	5101	5397	4573	6210	6485	5588	6521	4952	4907	6153	6177	5434	7271	6842	7648	7416
	Positive	Matched [M+H] to [M+Na] (4.90_1696.07) w/ R^2 = 0.940	1674.0880_1696.0706	4.902_4.897				679	381	584	12942	13217	13259	13332	15116	14878	14221	14018	15126	13561	14228	13916	14207	13952	16284	15717	15497	14501	13301	13764	15272	15634	14862	15623
	Positive	Matched [M+H] to [M+Na] (7.12_642.58) w/ R^2 = 0.984	620.5965_642.5795	7.112_7.116				1412	661	1310	25295	24611	23524	24779	23204	22336	29650	24097	20220	29220	25149	22763	25721	22672	28756	21563	17536	25412	20704	16521	16323	18742	19407	19058
	Positive	Matched [M+H] to [M+Na] (7.46_656.59) w/ R^2 = 0.905	634.6104_656.5947	7.451_7.457				2354	1738	1754	11935	11177	12029	11488	12279	10788	14558	12981	11626	15730	13456	12337	13952	12996	16259	12665	10465	13244	11723	10268	9125	10576	10537	11775
	Positive	Matched [M+NH4] to [M+Na] (4.71_797.53) w/ R^2 = 0.950	792.5719_797.5327	4.706_4.707				636	345	472	10555	10245	9865	11048	9434	11917	12459	11414	9892	15049	11131	11678	13086	11235	12900	10494	7796	6034	9237	7596	8156	9974	10697	9553
	Positive	Matched [M+H] to [M+Na] (7.20_668.59) w/ R^2 = 0.984	646.6120_668.5946	7.200_7.200				1892	1408	1825	22128	20718	19649	20873	25630	22416	28946	24736	25641	37389	28058	29311	36739	31170	36747	30120	24252	32844	28901	23232	19882	24263	25299	24127
	Positive	Matched [M+NH4] to [M+Na] (7.68_645.54) w/ R^2 = 0.967	640.5877_645.5424	7.684_7.677				2024	1555	2133	39423	39728	38387	43565	35016	37357	38739	37319	31399	54943	40604	41665	43634	33145	35527	32426	25616	35302	31766	25567	36936	43000	49381	46685
	Positive	Matched [M+H] to [M+Na] (7.30_850.67) w/ R^2 = 0.951	828.6861_850.6665	7.310_7.302				2801	2099	2781	149594	141031	130408	146175	131426	133493	151324	149451	129820	201637	152120	160205	183363	156181	160937	141346	108450	162836	140143	108899	99754	122388	142964	121603
	Positive	Matched [M+H] to [M+Na] (5.25_714.54) w/ R^2 = 0.939	692.5572_714.5403	5.248_5.247				3424	2957	5208	2731819	2642623	2365096	2556260	2416087	2505334	2608441	2387688	2299486	2724864	2324110	2463946	2498595	2424848	2557689	2224613	2069421	2420461	2315347	2126757	2147693	2255378	2369038	2232517
	Positive	Matched [M+H] to [M+Na] (6.17_782.60) w/ R^2 = 0.827	760.6215_782.6007	6.160_6.169				5815	6068	6246	206747	209130	183303	208117	176977	178580	238852	183925	212906	295332	227247	245705	256335	237185	245244	230828	198069	222411	234076	193046	179718	203363	221731	185407
	Positive	Matched [M+H] to [M+Na] (7.91_878.70) w/ R^2 = 0.971	856.7145_878.6967	7.921_7.914				1419	1197	1650	110468	105966	96453	110141	102406	100549	114958	111454	91790	143369	111391	117703	128244	114711	116607	100739	79585	120008	101144	79455	78649	90893	105538	93927
	Positive	Matched [M+H] to [M+Na] (5.34_740.56) w/ R^2 = 0.949	718.5741_740.5559	5.339_5.335				7384	6101	15957	3908147	3828189	3381305	3785982	3607359	3782041	3785574	3576632	3332710	3752125	3410333	3501312	3621379	3518767	3664376	3369782	3184207	3530042	3396701	3164929	3062411	3201754	3544196	3388169
	Positive	Matched [M+H] to [M+Na] (5.76_1548.10) w/ R^2 = 0.935	1526.1116_1548.1001	5.762_5.758				211	384	667	14900	14465	12790	14342	17140	16524	16879	16594	16579	19638	17080	18807	18396	18756	18038	16600	15305	17793	16315	15196	17958	17492	17313	17590
	Positive	Matched [M+NH4] to [M+Na] (12.00_757.68) w/ R^2 = 0.945	752.7270_757.6820	11.996_11.996				1218	943	1077	4963	4811	5171	4416	6515	4233	5777	5616	6191	9966	8775	8523	19146	15537	13869	14135	10238	23521	18348	11281	20712	25035	30368	24951
	Positive	Matched [M+H] to [M+Na] (5.32_800.55) w/ R^2 = 0.886	778.5719_800.5537	5.331_5.324				1356	964	1048	13156	11797	11210	12540	12261	11809	12628	12208	12540	9297	12495	12506	13370	13230	13714	12130	12252	12823	12672	12768	12610	13631	13845	12865
	Positive	Matched [M+H] to [M+Na] (6.96_651.53) w/ R^2 = 0.868	629.5496_651.5326	6.970_6.962				623	328	627	14878	14571	12834	15017	18420	19450	19240	18572	17860	27144	20380	20693	20278	16718	17287	15352	11749	19136	18014	14093	18397	20416	21786	21320
	Positive	Matched [M+H] to [M+Na] (7.12_616.57) w/ R^2 = 0.936	594.5858_616.5659	7.119_7.122				1736	1744	2142	7877	7760	9026	8603	10616	9944	13580	11499	9777	13763	12362	10922	11706	10193	14843	12171	8472	11036	9247	6962	7466	8098	7770	7918
	Positive	Matched [M+H] to [M+Na] (7.60_603.53) w/ R^2 = 0.949	581.5556_603.5303	7.604_7.595				1638	2434	2805	72495	77469	72272	85178	58698	59712	69292	72830	53780	81847	68545	70534	66561	58696	56052	55094	29980	49284	57564	39821	55327	64286	72512	65564
	Positive	Matched [M+H] to [M+Na] (5.17_712.52) w/ R^2 = 0.848	690.5320_712.5205	5.159_5.166				2038	1977	2261	737523	704640	609760	663179	642641	672446	695830	612941	632645	739410	625944	649457	678276	639962	725771	617212	605520	696248	640424	591231	594588	596758	651134	633861
	Positive	Matched [M+H] to [M+Na] (7.24_824.66) w/ R^2 = 0.937	802.6693_824.6561	7.247_7.237				3946	2946	4418	202805	186097	166314	191023	172809	180909	199540	194098	175902	274210	200959	221427	263280	218104	223949	192853	131586	211146	188681	140931	141807	172890	198703	175450
	Positive	Matched [M+NH4] to [M+Na] (5.86_711.54) w/ R^2 = 0.916	706.5803_711.5379	5.867_5.865				538	485	452	97895	96064	86266	82562	84416	88375	89893	78737	85724	88183	78169	81671	81880	84414	85899	80666	80295	82744	80036	81097	78820	76512	82501	76952
	Positive	Matched [M+NH4] to [M+Na] (10.57_882.75) w/ R^2 = 0.848	877.7903_882.7534	10.565_10.567				173449	116003	163953	34207	33260	33831	39662	28285	34243	29236	28365	23080	19169	19775	23264	23457	21267	25290	18958	22858	21388	21461	20881	24618	23914	24336	24976
	Positive	Matched [M+H] to [M+NH4] (5.03_1542.10) w/ R^2 = 0.837	1525.0878_1542.1048	5.026_5.026				249	533	346	13927	12967	11444	12042	11982	14629	16980	14393	14142	14045	17221	13772	20344	18146	19704	18097	14920	17991	16519	14907	13549	13907	14846	14412
	Positive	Matched [M+H] to [M+Na] (6.49_980.70) w/ R^2 = 0.905	958.7169_980.7005	6.494_6.491				781	543	1181	7450	7035	6013	6913	6953	7638	8050	7608	8066	10230	7703	8042	9597	8380	9258	7725	8263	9303	8345	8209	7532	8040	8516	8299
	Positive	Matched [M+NH4] to [M+Na] (6.61_781.59) w/ R^2 = 0.887	776.6358_781.5859	6.603_6.612				1442	1001	1446	58136	52459	46980	54836	46954	55873	60930	57924	48794	77277	57271	66154	67688	59104	61129	53960	33784	49717	47140	36516	37756	45821	52762	49101
	Positive	Matched [M+H] to [M+Na] (6.19_1561.15) w/ R^2 = 0.972	1539.1635_1561.1483	6.183_6.187				171	127	169	9307	9596	7765	9374	9671	9886	10184	10193	9691	11858	9947	10879	10548	9633	10590	9509	7704	9492	8841	7707	7222	7745	8076	8066
	Positive	Matched [M+H] to [M+Na] (7.86_852.68) w/ R^2 = 0.978	830.6994_852.6811	7.867_7.862				2383	1694	1298	202591	190511	161783	180969	173133	171778	187619	181905	171557	264633	196031	211683	258365	211192	213455	193067	134385	210289	189242	147011	150991	189175	214916	189138
	Positive	Matched [M+H] to [M+Na] (7.11_822.61) w/ R^2 = 0.959	800.6397_822.6132	7.122_7.113				0	610	1000	33167	30538	26334	30151	35235	36592	39175	32785	37708	55708	40092	43455	45966	39094	50002	36297	32236	42450	35596	29706	24732	27001	25933	22480
	Positive	Matched [M+NH4] to [M+Na] (6.35_589.48) w/ R^2 = 0.967	584.5243_589.4809	6.350_6.348				2110	1803	2589	108384	105590	86756	100301	87057	95261	89211	84826	96232	124916	100608	101399	113977	94637	91034	82952	75510	99972	104524	85150	96177	105646	120198	118588
	Positive	Matched [M+H] to [M+NH4] (5.66_1598.16) w/ R^2 = 0.910	1581.1261_1598.1576	5.655_5.656				2720	1642	2450	31496	29929	25082	27772	31516	32693	33039	28933	31512	32826	28758	31185	31880	30188	34550	29809	29557	29784	29776	28260	28448	28643	29858	30773
	Positive	Matched [M+H] to [M+Na] (5.34_799.53) w/ R^2 = 0.878	777.5557_799.5337	5.333_5.337				754	638	613	26102	28206	22442	23891	25371	25945	26536	26224	26681	30133	24937	27567	30602	27755	29761	26915	25239	28058	27453	25189	25002	27980	29626	27763
	Positive	Matched [M+NH4] to [M+Na] (6.35_639.50) w/ R^2 = 0.964	634.5409_639.4965	6.351_6.350				1196	949	1721	10530	10404	8526	9146	12585	12421	11983	11026	11276	13537	10883	11912	15073	14056	15962	13953	11203	12312	12409	11837	15097	18863	18554	17057
	Positive	Matched [M+NH4] to [M+Na] (5.19_683.51) w/ R^2 = 0.812	678.5492_683.5070	5.193_5.193				544	519	461	21324	20876	16843	20583	18854	19109	18777	17649	17028	19066	16212	16722	16463	16953	16292	16362	16423	16969	17402	16083	17111	17873	22277	20593
	Positive	Matched [M+NH4] to [M+Na] (11.43_701.62) w/ R^2 = 0.909	696.6641_701.6199	11.442_11.433				397	503	717	2857	2648	2750	2234	4378	2307	4300	3149	4288	7906	6908	5321	11550	9624	9737	9048	7347	13731	11358	7364	12380	16948	17180	14854
	Positive	Matched [M+NH4] to [M+Na] (7.33_669.54) w/ R^2 = 0.952	664.5896_669.5450	7.322_7.331				874	915	650	8416	8780	6887	7731	8263	8070	8201	7790	7085	11483	7675	8469	11524	8761	9435	7958	6386	8900	7841	6562	9363	10934	12865	11181
	Positive	Matched [M+H] to [M+Na] (5.21_845.55) w/ R^2 = 0.953	823.5727_845.5542	5.203_5.206				1382	183	0	34633	33249	27239	30129	33549	33866	37826	32233	31460	37590	32503	32574	34873	33272	38650	31254	29376	32195	29879	28740	27116	29887	31233	31190
	Positive	Matched [M+NH4] to [M+Na] (12.13_954.89) w/ R^2 = 0.943	949.9342_954.8886	12.139_12.135				0	0	802	22557	24986	24951	29050	28123	30080	28205	28168	19104	23838	24557	23550	20801	18549	23428	19606	17355	20006	17525	14904	30372	35792	38797	32759
	Positive	Matched [M+H] to [M+Na] (6.25_1598.21) w/ R^2 = 0.963	1576.2223_1598.2061	6.256_6.248				1178	624	1598	26970	23890	20821	22960	37822	39040	38837	31784	37973	49465	37322	39295	42257	37020	43485	34567	28807	35186	31244	26738	36417	41821	40675	40603
	Positive	Matched [M+H] to [M+Na] (5.23_738.53) w/ R^2 = 0.951	716.5518_738.5318	5.233_5.230				4811	4540	5089	1049333	929686	804984	902184	931027	961212	1033500	881644	900969	1087195	921533	968585	1034745	971436	1022788	926701	879390	1023621	943462	857090	757763	799677	846040	835632
	Positive	Matched [M+H] to [M+Na] (6.86_968.70) w/ R^2 = 0.983	946.7180_968.6993	6.847_6.855				916	428	771	12838	12498	10085	12798	13175	14997	14192	13105	14202	17815	14112	15789	17492	14541	16459	14003	12930	16102	15078	12244	13341	15501	16535	16402
	Positive	Matched [M+H] to [M+Na] (5.44_842.60) w/ R^2 = 0.966	820.6190_842.6021	5.448_5.441				10773	7463	10920	247624	232440	193375	206180	254792	227872	265951	234141	269122	347368	279582	291248	344578	315408	358862	307281	249470	330875	302054	249587	264489	296338	300203	283365
	Positive	Matched [M+H] to [M+Na] (4.98_1641.08) w/ R^2 = 0.883	1619.1018_1641.0823	4.974_4.975				1035	613	445	14156	13026	11056	11536	12795	13777	13973	12113	13756	16102	13483	14862	15657	15118	15980	13677	13436	15749	14993	12617	14282	15200	16195	15832
	Positive	Matched [M+H] to [M+Na] (6.08_1497.14) w/ R^2 = 0.972	1475.1520_1497.1352	6.082_6.076				0	0	148	11667	10732	8952	9805	10531	11476	12789	11215	9921	15025	12219	12082	11912	10728	13226	11070	7956	10981	9759	7929	7106	8152	9422	8008
	Positive	Matched [M+H] to [M+Na] (6.45_1359.85) w/ R^2 = 0.986	1337.8653_1359.8474	6.446_6.447				380	174	436	19602	17165	14837	16697	17102	18828	20539	16567	17647	20862	17254	18471	18997	17622	21949	17256	17023	17407	17598	15087	14310	14939	16509	15815
	Positive	Matched [M+H] to [M+Na] (6.17_966.68) w/ R^2 = 0.964	944.7023_966.6842	6.180_6.170				475	454	366	10246	9449	7720	9255	10215	10062	11568	10760	11751	13588	10951	11204	12749	11448	13075	9807	9864	10912	10967	9610	8129	8176	8869	9944
	Positive	Matched [M+NH4] to [M+Na] (12.13_980.91) w/ R^2 = 0.961	975.9486_980.9117	12.130_12.126				1458	907	767	36129	38187	41428	46876	39357	44438	42468	43206	28691	38421	38870	36125	32896	30499	35316	31565	22211	28413	26065	21156	34845	40230	44773	37230
	Positive	Matched [M+H] to [M+Na] (5.94_1539.17) w/ R^2 = 0.851	1517.1958_1539.1682	5.950_5.942				199	181	0	39456	36490	30685	32094	36984	40181	38288	32813	34901	42531	34951	36648	37919	35840	40970	33052	30861	34375	33463	30351	26389	28948	29036	31209
	Positive	Matched [M+NH4] to [M+Na] (6.70_667.53) w/ R^2 = 0.948	662.5745_667.5274	6.698_6.702				678	527	678	8965	9383	7267	7776	10006	9980	9903	9212	10606	16119	10508	11962	14146	11502	11415	10038	7044	10703	10425	7833	8176	10816	11495	11185
	Positive	Matched [M+NH4] to [M+Na] (6.41_692.53) w/ R^2 = 0.951	687.5679_692.5336	6.399_6.405				1101	861	1053	7224	7640	5818	6401	9877	9422	8030	8190	9354	11191	8644	9755	10637	9155	9395	9196	7100	7867	8751	7924	8417	8999	8989	8702
	Positive	Matched [M+H] to [M+Na] (6.03_1567.21) w/ R^2 = 0.956	1545.2308_1567.2111	6.024_6.032				0	0	388	13860	12704	10354	11874	13719	15562	16231	13154	12118	16661	12334	13310	13596	13218	16244	11978	11450	12394	10924	9416	8170	9510	10384	8935
	Positive	Matched [M+H] to [M+Na] (6.14_1452.08) w/ R^2 = 0.960	1430.0931_1452.0763	6.127_6.135				167	129	0	27559	25342	20435	24177	26398	29503	30304	25766	25562	35366	27724	27571	26788	24892	34003	25514	22789	26501	21673	17858	13337	14308	16907	15649
	Positive	Matched [M+H] to [M+Na] (6.10_1426.06) w/ R^2 = 0.982	1404.0778_1426.0597	6.107_6.103				0	0	0	36184	33720	26928	31338	34897	37674	43103	34650	33244	47234	37836	36902	37007	33766	45712	34269	26946	33870	26646	21447	18617	21773	25327	25094
	Positive	Matched [M+H] to [M+Na] (5.45_696.49) w/ R^2 = 0.990	674.5116_696.4936	5.454_5.452				572	431	463	153571	137259	115333	125611	137334	146277	154911	132188	135275	176012	146652	149090	154826	138595	170138	134903	124553	150825	124058	113188	90484	102298	110462	109315
	Positive	Matched [M+H] to [M+Na] (5.55_1517.13) w/ R^2 = 0.942	1495.1482_1517.1344	5.547_5.549				672	581	885	100027	94171	74062	88561	101010	113043	106175	91899	100233	125335	91668	106693	120247	98846	112612	89780	68633	91577	89927	77771	93447	103032	108598	107857
	Positive	Matched [M+H] to [M+Na] (6.47_1540.13) w/ R^2 = 0.983	1518.1463_1540.1298	6.467_6.468				0	0	0	23352	21170	17191	20131	22921	26349	25653	21163	23995	31930	24674	26175	27517	24311	31001	23302	21423	26854	22252	19538	16750	18924	21427	20896
	Positive	Matched [M+H] to [M+Na] (6.08_1470.11) w/ R^2 = 0.975	1448.1218_1470.1097	6.084_6.077				133	156	0	8706	8970	6773	7662	8885	9106	9529	8653	7849	11344	9099	9292	8965	8046	9740	8085	6294	8153	6625	6219	5513	6353	7259	6856
	Positive	Matched [M+H] to [M+Na] (7.59_577.52) w/ R^2 = 0.942	555.5342_577.5168	7.594_7.593				718	521	439	17334	18609	19494	23227	13652	12706	16071	15433	13259	20501	18258	16536	21559	18407	18978	16922	12040	20380	18528	13160	25791	30979	30506	29943
	Positive	Matched [M+H] to [M+Na] (3.73_796.55) w/ R^2 = 0.988	774.5655_796.5489	3.745_3.735				116333	76775	164625	2814	2274	2222	2811	2509	2605	2823	2922	2416	4197	2062	2646	4830	3498	3319	3302	2607	2964	2973	2686	2488	2790	3012	2465
	Positive	Matched [M+H] to [M+Na] (5.55_1516.13) w/ R^2 = 0.933	1494.1482_1516.1289	5.546_5.548				1292	636	1151	110632	104124	81014	96318	110644	119349	117330	100659	111359	135682	100453	116597	132474	108248	120005	95995	76739	98119	99610	84354	103276	110790	116726	116102
	Positive	Matched [M+H] to [M+NH4] (5.54_908.62) w/ R^2 = 0.960	891.6007_908.6206	5.535_5.538				280	197	788	12760	13747	9990	12602	9725	11388	11159	10212	7950	9849	9855	8749	9725	8990	10154	8922	8855	10158	9610	8472	8523	9202	9800	9588
	Positive	Matched [M+H] to [M+Na] (7.51_996.73) w/ R^2 = 0.976	974.7495_996.7311	7.506_7.509				917	461	583	14953	13240	11077	14671	15388	16377	16038	14973	15909	21307	15384	17292	21561	17296	17570	13597	14197	19106	18293	13924	15798	17361	20752	21336
	Positive	Matched [M+H] to [M+Na] (5.96_1569.19) w/ R^2 = 0.977	1547.2061_1569.1916	5.962_5.964				0	290	0	13009	13172	10208	10567	13151	14172	14556	12568	13713	16813	12926	14153	16003	13593	15741	12814	12298	14682	13544	12102	11843	12442	12359	12906
	Positive	Matched [M+H] to [M+Na] (6.17_1512.14) w/ R^2 = 0.970	1490.1506_1512.1385	6.164_6.166				136	0	0	10085	9474	7295	8730	10345	11155	11279	9796	9797	13728	10281	11347	11964	11261	12257	10056	8547	10157	8936	7687	7855	8197	8785	8092
	Positive	Matched [M+H] to [M+Na] (6.42_588.53) w/ R^2 = 0.979	566.5526_588.5334	6.423_6.417				1536	1422	1668	16937	16860	21628	21131	28322	25376	33434	27038	22473	28319	25126	23476	23489	23811	28607	24461	19082	22062	18799	18427	17748	19595	18460	18983
	Positive	Matched [M+H] to [M+Na] (0.53_159.03) w/ R^2 = 0.840	137.0459_159.0280	0.527_0.526				142	328	723	18987	18039	22541	24016	17724	13447	17923	24995	16310	20038	23853	21049	17781	16488	17670	18916	14254	14010	19571	12751	19554	23563	27523	22225
	Positive	Matched [M+H] to [M+Na] (6.26_1624.22) w/ R^2 = 0.953	1602.2369_1624.2216	6.262_6.261				202	260	595	31760	27562	22818	26038	37530	39691	41147	34947	37149	50978	35780	40155	41717	38054	42817	34611	28684	36968	33708	28412	28276	31315	33603	34136
	Positive	Matched [M+H] to [M+Na] (5.84_1510.10) w/ R^2 = 0.966	1488.1141_1510.0983	5.840_5.844				180	0	0	219834	208603	162664	175212	199051	221126	227587	193529	201564	255984	201733	213570	230685	209948	254625	200462	193304	225045	201345	179567	138657	143344	159591	152656
	Positive	Matched [M+H] to [M+Na] (6.14_756.58) w/ R^2 = 0.920	734.6031_756.5829	6.133_6.138				1445	429	1355	168879	159192	125928	131613	144599	135992	155565	134707	149137	180849	141632	151431	165928	157565	167982	148287	128617	157489	150408	127139	124083	128237	141582	131078
	Positive	Matched [M+H] to [M+Na] (8.39_698.64) w/ R^2 = 0.976	676.6593_698.6412	8.401_8.394				356	1251	1614	14206	13632	10238	11839	15228	14122	14728	12869	17312	21741	16031	17751	20633	18783	19835	15822	15178	19588	18949	15925	15756	15726	17233	18392
	Positive	Matched [M+H] to [M+Na] (5.29_771.52) w/ R^2 = 0.960	749.5397_771.5213	5.288_5.292				3984	2469	3849	153184	152943	110951	134783	166092	175987	165272	150682	185704	222239	177805	191850	215023	193542	208599	178879	155527	191192	187488	160165	183262	206705	209975	217335
	Positive	Matched [M+H] to [M+Na] (5.25_1406.09) w/ R^2 = 0.825	1384.1090_1406.0898	5.249_5.248				0	142	0	15043	14963	11005	12575	13026	14083	14409	10638	11620	15021	10679	11743	12494	11260	13094	9657	9437	11199	11309	9877	9967	10113	10883	9704
	Positive	Matched [M+H] to [M+Na] (9.31_1395.93) w/ R^2 = 0.988	1373.9469_1395.9294	9.311_9.315				141	129	207	27845	24653	19317	24483	24309	29559	32115	24872	24448	37731	23985	28312	32075	24793	31313	22614	19351	27098	22592	18031	12994	14494	17357	16300
	Positive	Matched [M+H] to [M+Na] (6.27_1651.23) w/ R^2 = 0.935	1629.2499_1651.2350	6.267_6.272				149	0	0	10862	10277	7790	8850	11404	12485	12431	10121	11223	13583	10108	11883	12524	11364	12272	9482	8659	10829	10054	8589	6882	7138	8144	8037
	Positive	Matched [M+H] to [M+Na] (5.08_771.52) w/ R^2 = 0.939	749.5337_771.5195	5.082_5.084				703	638	477	49954	47710	35269	42681	47983	50007	47805	41117	49581	57118	51773	49672	59797	57710	64309	55220	58968	62532	59401	54114	60971	65086	64979	70394
	Positive	Matched [M+H] to [M+Na] (5.81_1484.07) w/ R^2 = 0.971	1462.0942_1484.0749	5.811_5.808				0	0	0	149279	132024	103487	120874	135558	145163	143395	122968	133601	167718	130443	139670	149401	142218	157362	123241	124655	147458	132644	116661	97644	105239	119173	120298
	Positive	Matched [M+NH4] to [M+Na] (10.71_811.72) w/ R^2 = 0.943	806.7586_811.7191	10.703_10.707				370	141	188	29504	30693	36679	40724	26003	31427	31129	31623	15453	17993	20505	20507	17547	15083	17526	14619	9885	14095	14366	11187	16571	18677	20085	16048
	Positive	Matched [M+H] to [M+Na] (5.79_1458.06) w/ R^2 = 0.962	1436.0740_1458.0582	5.786_5.785				309	166	0	63438	55609	43413	52654	59039	61787	56989	51579	54251	69245	52282	59036	65575	58683	65801	51332	51340	61811	54034	47860	50399	55974	62929	65613
	Positive	Matched [M+H] to [M+Na] (4.61_686.51) w/ R^2 = 0.975	664.5268_686.5071	4.617_4.612				482	509	525	188497	169277	128480	160039	186151	173152	198070	180255	200283	313925	209015	235377	286133	240323	248282	208925	137841	235906	219478	149939	148691	183933	244706	200500
	Positive	Matched [M+H] to [M+NH4] (5.32_1566.13) w/ R^2 = 0.945	1549.0995_1566.1317	5.333_5.324				630	318	714	6789	6804	5098	5271	7449	7686	8140	6880	8564	9829	7811	9132	10052	8602	10902	8106	8021	8355	8587	7718	6963	7630	7587	7764
	Positive	Matched [M+H] to [M+Na] (6.14_1510.15) w/ R^2 = 0.974	1488.1637_1510.1521	6.142_6.145				0	177	127	10112	8575	6839	8706	8785	9464	9555	7856	8561	10858	7968	9121	9733	8774	10004	8484	7924	8950	7707	6752	6060	6844	7161	7314
	Positive	Matched [M+H] to [M+Na] (6.21_1572.20) w/ R^2 = 0.922	1550.2088_1572.1962	6.206_6.208				335	0	179	6352	5989	4363	5407	8209	7555	7920	6563	8075	9939	7572	8333	9245	7891	9030	6894	5449	7018	6897	5819	6901	7583	8653	8433
	Positive	Matched [M+H] to [M+Na] (7.47_820.67) w/ R^2 = 0.939	798.6778_820.6657	7.465_7.469				2785	1649	2116	5868	5481	4202	4489	6205	6322	7145	5963	8067	10049	7624	7960	10219	9556	10466	8286	8653	9979	8390	6840	6277	7626	7495	7207
	Positive	Matched [M+H] to [M+Na] (5.23_1430.07) w/ R^2 = 0.944	1408.0865_1430.0669	5.237_5.235				0	0	0	21951	19485	15181	17138	17264	19147	20051	16048	17318	20635	15114	16515	18289	16641	18946	14291	14760	17886	15848	15703	13240	13479	16204	13820
	Positive	Matched [M+H] to [M+Na] (5.08_772.53) w/ R^2 = 0.955	750.5395_772.5273	5.081_5.077				774	891	586	22811	20291	15319	19478	20152	21762	20086	18126	21831	24049	22036	22115	26794	25220	27668	22667	25865	27142	24533	22917	27563	30026	28981	31244
	Positive	Matched [M+H] to [M+Na] (6.83_1651.33) w/ R^2 = 0.937	1629.3490_1651.3342	6.834_6.832				170	371	480	9208	8380	6306	7268	8711	9801	9754	7992	9244	11613	8343	10013	10844	9531	9776	8374	6427	8857	8528	6800	7442	7337	7985	7499
	Positive	Matched [M+H] to [M+NH4] (5.24_906.61) w/ R^2 = 0.952	889.5796_906.6053	5.232_5.237				2275	1274	1997	9270	8707	6377	7433	8852	9215	9204	8303	8983	11732	8454	9166	11610	10556	11360	9703	9785	11266	10263	10318	10864	11960	12020	11214
	Positive	Matched [M+NH4] to [M+Na] (11.98_871.81) w/ R^2 = 0.942	866.8502_871.8073	11.980_11.977				0	0	663	12588	12427	12927	17129	15825	14868	17354	14624	1047	11643	13716	11913	9660	9009	12802	10487	0	10305	9482	0	20783	23525	23263	20438
	Positive	Matched [M+H] to [M+Na] (5.32_832.58) w/ R^2 = 0.968	810.5986_832.5811	5.328_5.323				82694	54562	92703	480633	440207	351148	347202	664601	645833	665565	601875	823362	906994	745533	841375	923076	881939	868270	788254	643960	783522	766725	677985	603473	611572	585285	607855
	Positive	Matched [M+H] to [M+NH4] (5.31_1557.13) w/ R^2 = 0.934	1540.1011_1557.1257	5.308_5.309				584	124	373	7592	6562	5330	5555	7372	8688	8359	7264	9417	12366	8762	9915	12171	10795	11049	9367	8201	9980	9503	8086	8260	9462	9123	9871
	Positive	Matched [M+H] to [M+Na] (3.76_844.55) w/ R^2 = 0.933	822.5638_844.5483	3.753_3.758				27318	17871	39246	650	706	541	812	1152	1146	932	1113	1109	1061	1009	1057	1525	1457	1242	1173	705	1050	974	784	690	1090	665	1082
	Positive	Matched [M+H] to [M+Na] (6.94_823.65) w/ R^2 = 0.971	801.6625_823.6468	6.936_6.938				1891	772	2194	19122	16232	13016	14420	15955	18162	17853	15402	16560	23370	15673	18651	20691	17283	18850	15444	12352	16891	15670	12718	12353	14181	14984	14076
	Positive	Matched [M+H] to [M+Na] (6.81_1565.23) w/ R^2 = 0.966	1543.2482_1565.2303	6.809_6.806				475	186	539	7126	6785	4856	5753	7012	6525	7240	6082	6034	9199	6293	7224	7352	6987	8323	5715	4620	6088	5719	4698	5057	4393	6113	5465
	Positive	Matched [M+H] to [M+Na] (4.97_1618.09) w/ R^2 = 0.938	1596.1078_1618.0930	4.962_4.970				1433	830	939	38741	36201	26085	30771	34390	36905	39090	32538	32636	39304	32585	35494	39548	36909	38080	31430	29248	37421	32827	30155	25704	26451	31488	30176
	Positive	Matched [M+H] to [M+Na] (4.74_893.55) w/ R^2 = 0.984	871.5668_893.5498	4.730_4.737				135	222	583	13171	11869	8983	9929	13790	13810	13989	12689	15878	22315	14282	16160	20163	17670	19578	15416	13357	18423	15646	12689	12781	15003	15180	15090
	Positive	Matched [M+H] to [M+Na] (5.93_1491.17) w/ R^2 = 0.953	1469.1946_1491.1706	5.935_5.932				0	148	0	51357	47191	34274	39954	47119	51102	50914	40882	43655	55505	41444	47361	51133	44858	51389	39982	34766	44312	39977	35409	35699	38269	40450	36074
	Positive	Matched [M+H] to [M+Na] (5.21_1454.03) w/ R^2 = 0.936	1432.0459_1454.0285	5.202_5.207				0	0	0	35713	32089	23697	27479	28068	30288	33164	26852	28464	38818	28070	30091	34653	30518	36960	26681	27998	35173	32885	26494	18955	19360	22270	21402
	Positive	Matched [M+H] to [M+Na] (4.81_1428.12) w/ R^2 = 0.833	1406.1413_1428.1218	4.809_4.807				22975	10143	25377	39299	32972	25492	30063	34565	36324	39701	34932	37699	50818	35232	38821	46713	43167	46644	34287	28544	38680	38964	28401	29039	30635	37680	35022
	Positive	Matched [M+H] to [M+Na] (5.13_1470.06) w/ R^2 = 0.913	1448.0809_1470.0631	5.125_5.130				259	0	521	11037	10552	7682	8094	11797	11253	12411	10342	11787	16091	12216	13574	15787	14030	15045	12046	11031	15013	12338	10437	11656	12349	13261	13369
	Positive	Matched [M+H] to [M+Na] (5.07_1529.08) w/ R^2 = 0.972	1507.0950_1529.0784	5.065_5.074				751	373	590	14800	12434	9385	12100	13688	13918	13997	12785	15159	19167	14982	15817	21023	17531	21056	17493	17439	21056	18708	15736	18097	20010	21187	21588
	Positive	Matched [M+H] to [M+Na] (5.01_1512.09) w/ R^2 = 0.820	1490.1140_1512.0939	5.005_5.011				1337	472	904	204849	175063	132777	153997	175783	189442	199109	163595	185635	236708	172555	196713	240029	215547	216359	184907	180688	222725	207825	183119	154336	168331	183618	182635
	Positive	Matched [M+H] to [M+Na] (5.33_1514.11) w/ R^2 = 0.963	1492.1224_1514.1109	5.332_5.332				271	148	149	26077	23747	16549	21194	24941	26926	25654	21992	24701	31186	24701	26130	30122	27136	30771	24601	22891	28433	26651	23395	21350	22997	24826	25753
	Positive	Matched [M+H] to [M+Na] (4.96_1486.08) w/ R^2 = 0.911	1464.1021_1486.0827	4.956_4.957				569	226	366	480648	421522	311844	359210	429416	448960	464465	387860	455941	551690	413360	459371	572471	530667	557266	454116	450608	553581	505889	454937	427341	466556	508169	491868
	Positive	Matched [M+H] to [M+Na] (5.37_1509.12) w/ R^2 = 0.949	1487.1348_1509.1158	5.363_5.366				186	151	141	12265	11059	7970	9163	12313	13602	14061	11167	11950	15596	12322	14230	14469	13189	14962	12111	10863	13340	11907	10523	11005	11398	11951	11602
	Positive	Matched [M+NH4] to [M+Na] (8.69_817.61) w/ R^2 = 0.937	812.6546_817.6117	8.687_8.685				1579	1072	1427	7295	7683	5786	5060	6557	6230	6927	6432	7379	10618	7996	8396	10272	9031	8942	8107	6086	7176	8215	6402	6719	7583	8621	7518
	Positive	Matched [M+NH4] to [M+Na] (12.06_925.87) w/ R^2 = 0.851	920.9118_925.8663	12.064_12.063				0	426	361	76646	108820	108184	126047	133373	114971	98447	109969	80518	106626	121602	102341	81267	76777	105536	89971	69116	80045	69065	58176	130260	148916	138792	138186
	Positive	Matched [M+H] to [M+Na] (4.37_729.52) w/ R^2 = 0.986	707.5317_729.5156	4.370_4.371				1137	950	868	63594	55795	41179	45028	51881	49473	56892	51230	55754	74996	57495	60411	82157	71870	74253	64032	57150	83195	78146	58914	47078	54979	64442	58623
	Positive	Matched [M+NH4] to [M+Na] (11.40_839.75) w/ R^2 = 0.863	834.7891_839.7478	11.397_11.401				0	470	526	11674	12521	16368	17711	12731	13365	13641	14408	6777	9248	10942	9794	8278	6231	8351	7555	5519	7561	6319	5410	9999	12216	13467	10691
	Positive	Matched [M+H] to [M+Na] (4.66_741.53) w/ R^2 = 0.982	719.5440_741.5264	4.666_4.664				1212	802	665	127363	105599	79812	90855	113623	105843	133592	117616	137576	223407	149632	167136	236395	198910	201528	170601	121665	212888	188927	128799	113298	130864	159421	142917
	Positive	Matched [M+NH4] to [M+Na] (11.12_787.71) w/ R^2 = 0.883	782.7583_787.7146	11.113_11.121				0	443	399	19440	20859	27562	29709	23885	25335	27922	26364	13648	18212	20797	18506	14534	12880	18134	15115	12437	15078	12302	10888	25155	31365	29805	26324
	Positive	Matched [M+H] to [M+Na] (6.82_1648.34) w/ R^2 = 0.941	1626.3549_1648.3402	6.825_6.824				710	426	1172	31580	28691	19513	23624	27021	30410	31590	25329	27349	37087	25534	30959	35075	30908	33026	26285	19895	29245	29223	23185	22142	22712	26159	24270
	Positive	Matched [M+H] to [M+Na] (4.84_1431.08) w/ R^2 = 0.935	1409.1026_1431.0803	4.852_4.843				391	0	423	26735	24134	16388	20137	22111	23994	25607	20600	23073	30393	22033	25854	30602	24295	26041	22110	18859	23646	23985	21009	21225	21947	23018	23504
	Positive	Matched [M+H] to [M+Na] (5.16_1497.08) w/ R^2 = 0.922	1475.0990_1497.0802	5.162_5.160				198	366	0	18452	16067	11181	12743	20951	19710	21546	17692	22155	27811	20401	23988	27565	23478	27299	21032	19886	24452	23670	20080	16785	18726	18923	19376
	Positive	Matched [M+NH4] to [M+Na] (10.70_785.70) w/ R^2 = 0.907	780.7417_785.6989	10.690_10.700				392	142	408	19464	22109	29771	31558	22126	24460	27767	26041	13382	15931	20942	17888	14214	12368	15953	14759	9417	12672	11485	8530	16750	19719	20074	16868
	Positive	Matched [M+H] to [M+Na] (5.16_1496.08) w/ R^2 = 0.873	1474.0951_1496.0759	5.150_5.156				498	235	290	20442	17883	12940	13062	21251	22044	22416	18065	24299	32280	22143	25199	29708	25916	28031	23154	21122	26039	23714	20442	17947	19875	21686	17915
	Positive	Matched [M+H] to [M+Na] (5.00_1643.10) w/ R^2 = 0.852	1621.1180_1643.0997	5.001_5.004				3028	1553	2013	14720	12815	8886	9785	13922	15532	14707	10949	12941	14346	11533	12642	13721	13322	14026	11516	12382	13072	12425	12961	9703	10177	10400	10996
	Positive	Matched [M+H] to [M+Na] (4.60_710.49) w/ R^2 = 0.972	688.5076_710.4863	4.599_4.598				111	610	210	59849	50157	37204	37489	46405	35383	53023	43375	47910	72150	47578	55121	73533	63062	62639	51118	48436	67465	63168	49095	30323	36748	44290	40073
	Positive	Matched [M+H] to [M+NH4] (4.58_764.54) w/ R^2 = 0.986	747.5203_764.5448	4.571_4.580				753	661	705	16420	14251	9028	12046	14275	16849	15422	12967	16570	22679	14906	19353	23459	19487	20184	16888	13550	19544	18836	16183	11596	12655	14225	14014
	Positive	Matched [M+NH4] to [M+Na] (9.75_1450.98) w/ R^2 = 0.972	1446.0168_1450.9796	9.745_9.754				0	264	164	19547	18800	12192	12665	17612	17479	17446	15100	17319	24162	15185	18316	20371	17172	20147	15319	12751	17495	15693	12921	14533	16791	18612	17474
	Positive	Matched [M+H] to [M+NH4] (11.79_890.85) w/ R^2 = 0.948	873.8254_890.8517	11.795_11.792				0	0	1655	115422	137266	170269	204505	144288	163409	168835	184594	81180	101711	126367	114043	79957	74292	98214	88742	54568	64439	57035	50856	89866	100424	104229	83913
	Positive	Matched [M+H] to [M+Na] (10.06_1425.98) w/ R^2 = 0.964	1403.9936_1425.9751	10.065_10.058				0	363	407	22402	20321	11880	18323	21191	27815	20377	19428	19047	26284	15963	21423	28124	21310	28406	18795	19386	26831	24932	20068	17664	17478	21830	23868
	Positive	Matched [M+H] to [M+Na] (4.91_1460.07) w/ R^2 = 0.936	1438.0850_1460.0671	4.909_4.911				0	0	0	193684	163727	107354	127962	157292	175748	186723	144537	179172	222109	159379	178947	227532	186909	204695	161500	162965	190166	183245	158978	156596	159116	170069	169203
	Positive	Matched [M+H] to [M+Na] (5.08_1614.13) w/ R^2 = 0.820	1592.1471_1614.1320	5.086_5.084				5692	2664	5097	6308	5093	3994	3451	10608	10957	9734	9251	12488	15967	11048	13171	15608	13897	13703	11748	9473	12576	11848	10047	8057	8645	8570	8021
	Positive	Matched [M+H] to [M+Na] (10.12_1478.01) w/ R^2 = 0.972	1456.0247_1478.0073	10.119_10.121				0	464	397	29557	27435	14823	18122	27237	26831	24597	17912	24600	30234	20064	24893	28372	22618	30037	18837	18914	24743	23465	20145	23861	23965	27224	30031
	Positive	Matched [M+H] to [M+Na] (4.45_1482.05) w/ R^2 = 0.907	1460.0675_1482.0502	4.452_4.453				0	0	117	26364	22373	11012	14386	16757	18366	20624	15138	18757	28101	18158	20365	33915	28013	25325	21144	19632	32513	35239	24850	14017	15533	20400	19086
	Positive	Matched [M+H] to [M+Na] (9.44_1447.96) w/ R^2 = 0.985	1425.9785_1447.9606	9.437_9.435				162	188	0	15176	13225	7605	6726	11617	10036	11651	7804	13736	21244	11541	13669	17543	14328	15621	12695	10627	14515	12864	10828	14224	17491	19911	18490
	Positive	Matched [M+H] to [M+Na] (5.15_1590.13) w/ R^2 = 0.924	1568.1489_1590.1344	5.153_5.149				9835	5550	6753	14178	12179	6533	6237	23868	21423	22352	16535	33824	42141	28729	33307	41086	38141	39494	31023	24051	33411	31188	25940	21382	23976	24285	23505
	Positive	Matched [M+H] to [M+Na] (5.16_1591.14) w/ R^2 = 0.940	1569.1564_1591.1416	5.159_5.156				6159	2337	4755	13761	11459	6516	5725	22590	20541	21495	16314	33246	40367	26745	32043	42669	36777	38288	30619	23932	32577	29992	25509	20413	24283	22314	23215
	Positive	Matched [M+H] to [M+Na] (4.37_1430.02) w/ R^2 = 0.964	1408.0371_1430.0193	4.369_4.374				243	0	0	37401	30076	14849	18362	24611	26455	31207	20551	29051	45459	26523	30310	49536	43452	44552	32011	33507	51876	48246	36227	24136	26005	33566	33347
	Positive	Matched [M+H] to [M+Na] (9.81_1475.99) w/ R^2 = 0.979	1454.0089_1475.9916	9.809_9.814				0	171	145	18561	15890	7686	7670	15359	13287	13789	9057	16005	22622	11878	14718	18898	15343	18836	12509	11307	15091	14199	11860	18653	21533	24294	23978
	Positive	Matched [M+H] to [M+Na] (4.28_1377.99) w/ R^2 = 0.964	1356.0046_1377.9871	4.290_4.284				138	0	139	9562	6611	3020	3615	6854	5779	8270	4901	8408	19050	8208	10044	16970	13439	17767	10702	9738	16929	14346	8538	8604	10244	13628	12507
	Positive	Match #011: [M+H] -> [M+NH4] (5.65_1576.16) w/ R^2 = 0.778	1559.13	5.655				1998	980	1418	8009	8128	8066	8076	7421	7859	7436	7984	8331	7090	7246	7125	7083	7595	7463	7244	8499	7181	7479	7997	8100	8205	7498	7946
	Positive	Match #051: [M+H] -> [M+Na] (5.73_560.50) w/ R^2 = 0.791	538.52	5.722				1493	1204	1400	17783	17850	17954	18053	24719	23518	29081	23741	23059	25085	21944	23964	24879	23430	29522	23576	20818	22305	20598	18591	17678	18593	19064	20674
	Positive		1549.1	5.758				371	0	0	6017	6090	6125	6046	6841	5895	6352	7266	6393	6838	6705	7119	7351	7049	6770	6886	6511	7163	6359	5909	6398	7502	7405	6751
	Positive		631.47	6.407				3708	3692	6669	13697	13600	13662	13389	10968	11747	10786	12898	10665	11205	11021	11357	11355	11267	10042	10447	10420	9189	12034	12118	10893	10527	12516	11186
	Positive		826.581	6.245				3563	2493	5369	13567	13755	13901	13845	14327	13746	15044	15151	15248	15345	14567	14891	14786	15668	15726	14223	14105	13988	13649	14039	15868	15719	16045	15095
	Positive		778.614	6.438				768	433	496	13285	13300	12921	13159	16769	16653	18952	15850	17251	19700	18557	17643	18270	18240	22421	19495	20518	18934	17944	16301	15944	16210	17454	16925
	Positive		740.546	5.792				2720	1909	3958	104707	106496	104511	107674	104100	104677	99567	103674	99222	96417	98297	98051	98562	97174	98973	95183	98615	97799	94723	96265	103515	107818	107027	107154
	Positive		780.584	5.721				2039	1284	1771	12453	12661	12229	12313	11853	11213	11617	11980	11273	11993	12304	12198	11372	11340	11833	11485	10757	12099	11590	10765	9984	11560	11599	10591
	Positive		1570.17	5.625				16305	7083	12143	24618	24946	25596	25139	26761	28175	25949	26802	27839	24294	25821	25131	23842	25058	24948	25745	28658	24909	24449	26825	25343	22826	22760	23301
	Positive		1175.36	5.604				719	611	563	7913	7922	8222	8030	7243	7510	8145	7670	7864	6278	6544	6895	5793	7283	6052	7769	9440	7117	7381	8470	7900	7201	6596	7007
	Positive		1167.9	6.023				174	228	201	5394	5155	5201	5235	5352	5620	5995	5335	4771	6254	5294	5242	5446	4651	5456	5117	4393	4544	4437	4360	3869	4157	4033	3610
	Positive		830.712	11.104				0	0	690	11396	11526	11942	11632	12394	13494	11050	10617	11422	7606	9085	8373	7439	6460	9792	7526	0	6861	7667	0	9767	8875	8978	8692
	Positive		858.591	5.465				3922	2396	5061	4948	4776	4740	4890	8207	7780	8429	7919	8368	8540	7809	8846	8532	7963	8356	7940	6924	7546	7597	7884	6903	6483	6570	6294
	Positive		939.848	11.418				654	270	202	3730	3798	3727	3890	5002	5352	5280	4570	3453	3940	3980	3954	3005	2978	3570	2785	2536	2314	2273	2175	3837	4769	4102	3946
	Positive		905.853	11.88				0	0	0	9002	8896	9245	9325	9872	13154	10383	7345	8774	7095	7223	8145	6590	6152	8248	7097	0	6549	6064	0	7868	8000	8392	7642
	Positive		1480.06	5.783				242	0	0	4644	4918	4774	4816	4161	4441	4726	4481	4353	4798	4301	4444	4945	4413	4210	4668	4045	4433	4472	4269	4546	4799	5280	5150
	Positive		819.635	5.558				10241	7090	7322	4338	4463	4602	4455	4863	4451	4677	4318	5398	4062	4216	4147	4407	4370	4325	4512	5096	4351	4496	4770	4714	4551	4308	4420
	Positive		837.75	10.73				0	0	0	10553	11115	10631	10934	9214	12066	11137	8919	7131	7262	7595	8338	7373	7151	8776	6768	0	6797	5577	0	4696	8402	8602	8509
	Positive		1533.09	5.857				0	0	0	10908	11506	11475	11253	10781	10869	10766	11549	10520	10818	10862	10464	10817	10947	10817	10600	11063	11540	11040	10795	9429	9138	10558	9450
	Positive		1487.09	4.961				290	197	0	65476	64196	62133	65542	61640	59389	64667	65967	62237	66080	64097	68057	68086	69179	66871	67211	68274	75031	72493	66848	71416	75037	80503	74176
	Positive		1568.16	5.62				2161	1433	2215	47212	48988	49617	47318	46522	49664	47910	43509	48369	38717	41709	42430	41102	41330	42831	44201	52653	42393	44140	47801	44058	41358	39893	42190
	Positive		795.604	6.047				1106	1450	1747	118093	115588	112461	119044	115798	117230	126735	121128	109432	125167	117542	122598	123936	116650	126991	114089	103078	116282	107237	95538	91733	99808	106777	101328
	Positive		919.841	11.348				15296	11690	15167	8381	8295	7940	8392	8790	9903	8904	8536	7763	7726	7346	7401	7091	6641	8474	7398	8635	7525	6813	7463	9700	10989	10446	9553
	Positive		768.561	5.276				0	0	0	118981	116590	111780	115977	124711	121561	125274	127135	133935	137857	125958	133834	145907	140630	140994	137684	134871	145904	139157	137410	151552	157439	152339	154047
	Positive		1238.05	7.051				319	297	747	19387	19031	18574	19767	17401	17791	17423	19187	17012	21148	18675	20388	21595	17708	16979	17268	13922	12352	18260	15083	16185	18402	19532	18501
	Positive		1120.31	4.948				0	0	150	16211	16951	17105	17196	15799	14683	15667	16663	15808	15178	16567	15257	16060	16121	16037	16495	16087	16144	16915	17161	17472	19055	19062	17394
	Positive		1526.1	5.021				288	206	241	4665	4756	4518	4805	4465	4277	4862	4300	4602	5595	4771	4879	5505	5262	4947	5261	4934	5725	5059	4846	4378	5159	4934	4882
	Positive		1489.09	4.96				239	0	0	10166	9834	9593	10121	9575	9372	10350	10015	9447	10651	9821	9960	10955	11039	9757	10133	10201	10886	10783	10396	10640	10954	12175	10528
	Positive		510.488	5.038				355	278	272	4479	4330	4516	4631	4924	4866	5924	4865	4266	5280	4873	5092	4753	4229	5746	4808	4174	5123	4731	3869	3775	3897	3785	4029
	Positive		791.573	5.387				6367	4111	8254	20922	21593	20363	21573	32858	31052	34548	31545	33287	36758	37327	35288	34172	34098	34623	33586	27184	30709	30337	28480	35209	36688	33303	34042
	Positive		1569.66	5.619				345	320	630	4742	4545	4861	4683	5066	5350	5036	4679	4926	3721	4047	4376	4184	4409	4638	4422	5571	4163	4558	5052	3783	4776	4053	4429
	Positive		954.827	10.685				4328	2800	3443	2510	2666	2593	2665	3008	3361	3342	3121	2615	2527	2751	2984	2687	2281	2613	2312	1661	2004	2525	1873	2862	2771	2736	2647
	Positive		791.554	6.447				375	220	346	9550	9541	9117	9765	10335	9263	9968	9022	9055	9780	9397	10065	10048	9329	9677	9362	9253	9443	9605	8918	9455	9330	9595	9449
	Positive		786.489	4.868				0	0	0	14031	14021	14562	14853	12827	13634	14465	12446	11549	11518	11398	12529	11941	11064	10614	11936	13086	11561	13182	12684	14145	12704	13273	13540
	Positive		800.11	6.249				207	188	334	2801	2708	2752	2617	3608	3727	4239	3752	3497	4572	3970	4209	3687	3910	4231	3677	3025	3725	3412	2755	3829	4383	4592	4055
	Positive		1517.07	4.861				282	0	236	2131	2181	2045	2073	2841	2823	2875	2236	3246	3961	3287	2507	3587	2834	4265	3342	3644	3573	2987	2954	3878	3224	3272	4194
	Positive		809.631	6.165				3060	1455	781	14834	14974	13984	14594	13676	14602	14830	13845	13801	14243	14584	14221	15585	14058	14256	13717	12534	13912	14299	14004	11552	11844	12470	12618
	Positive		800.566	5.7				2426	749	3970	4789	5037	5107	5110	5230	5268	4840	4895	5188	4730	4567	4639	5125	4747	4731	4670	4905	5235	5021	4320	5552	5734	5630	5423
	Positive		757.549	6.534				701	449	520	5081	4867	5244	5082	5156	4763	5636	5417	4480	5039	4789	4785	4801	4705	4794	5116	3829	4914	4352	4573	4745	5003	5044	5073
	Positive		1514.68	5.975				0	0	0	5077	4838	4789	4742	5338	5636	5368	5704	4420	5558	4524	4922	4772	4519	4767	4507	4035	4612	4316	3983	4107	4466	4140	3714
	Positive		824.629	5.945				3453	2388	3988	6924	6607	6431	6666	9860	8507	8107	8645	7933	12396	8905	8533	9003	8220	8507	7465	7791	8005	9218	7165	6405	7371	7465	7447
	Positive		852.651	6.822				1668	1538	2764	10329	9996	9531	10045	9693	10106	10181	9610	9932	10484	10479	9711	10513	10284	10330	9736	9610	10288	9930	9186	9249	10350	10342	9710
	Positive		566.455	3.804				1684	1481	1881	4936	5096	4701	4987	6288	6309	6596	7334	7108	8956	7917	8101	8060	7512	8665	7039	4662	6825	6019	4943	4728	4687	5215	4497
	Positive		700.529	4.907				421	495	492	3974	3880	3689	3743	3240	3336	3731	3788	3366	3874	3931	3734	3465	3857	3560	3688	3847	3603	3932	3243	3517	3273	3549	3467
	Positive		737.587	5.072				448	231	279	12082	11454	11654	11139	11145	12997	11708	11541	10942	12233	11590	10932	11104	10563	11790	10235	9602	10567	11006	9632	11549	12424	13154	11716
	Positive		1556.15	5.595				349	0	506	10276	10903	10400	10064	11470	10594	8261	10320	10847	2255	3854	10191	9504	10200	4609	9611	2267	4371	9614	8914	4939	10269	6094	7376
	Positive		784.576	5.973				1425	1222	1701	18430	18383	19598	19456	19173	19447	19429	18978	19278	19675	19802	19443	19022	19583	19350	19426	19098	19630	19322	20543	19219	19566	19915	19565
	Positive		887.562	5.516				1166	809	913	9357	9237	9976	9622	7514	8250	8493	7994	7356	7993	8362	7544	8120	7744	8440	8936	8786	9079	7984	7899	8534	8834	9092	9256
	Positive		852.53	5.348				543	374	520	4544	4779	4746	4944	4648	4954	4995	4809	4904	4925	5199	4994	5440	5562	5329	5065	5180	5656	5245	5653	5552	5019	5367	5396
	Positive		863.565	4.953				0	0	0	109666	112926	103650	109399	102373	107480	111181	106650	95624	111453	99498	100936	103984	94559	102797	93502	80291	94728	88377	83797	70103	74689	79953	79110
	Positive		755.562	6.086				874	627	699	9897	9770	9853	9162	9568	10201	10092	9470	8906	10615	9220	10307	10527	9343	11136	9089	8140	8897	8695	7679	10568	11555	12123	12852
	Positive		822.787	11.301				0	0	0	5671	5927	5510	5926	6107	8460	6660	5034	0	3023	3587	3274	2350	2571	3640	2365	0	2344	2854	0	5056	4269	4273	4122
	Positive		854.696	7.824				460	320	494	8649	8200	8046	8609	9107	8129	9623	9106	8733	12345	10470	10534	11175	9200	10440	9431	7041	9704	8990	7248	6369	7597	8016	7260
	Positive		684.625	8.079				451	219	270	3462	3587	3514	3756	4139	3590	4311	3759	4418	5958	4251	4653	5730	4426	5472	4769	3794	5363	4450	3652	3968	4063	4877	3767
	Positive		766.555	5.888				2495	1589	2898	220898	231038	234137	240884	223895	223541	227039	232060	224502	209911	228218	222758	211116	231943	225857	227767	234242	226721	219340	226202	217211	219885	230364	215011
	Positive		1545.15	5.576				3815	1927	3732	17105	16769	16078	17520	16267	18378	17205	16321	17010	15606	16591	16042	16571	16073	16478	16035	16866	15968	15647	16183	18373	16902	16949	17171
	Positive		762.596	4.857				454	434	684	10873	10232	9980	10419	11121	11543	10839	10025	10415	10881	10313	10086	10314	9814	11132	10618	8959	9654	10015	9418	7307	7869	7916	7906
	Positive		909.545	4.992				5969	3882	6823	5787	6224	5798	6089	6608	5829	7027	6230	6901	5968	6395	7203	6194	6845	6729	6488	7677	7111	6820	7238	8380	8273	7424	8951
	Positive		824.109	6.268				173	145	346	14917	14486	14894	15794	17583	16221	16734	17079	15891	16990	16606	16998	17397	16254	16555	15424	13105	16217	15503	14679	14154	14942	15722	15826
	Positive		1107.8	4.923				217	0	0	5337	4967	5122	4921	4623	4245	4875	4884	4572	5480	4897	4849	4985	5573	4824	4938	4843	5507	4923	4971	5832	5545	5540	5900
	Positive		1601.14	5.655				932	577	1045	4606	4814	4427	4755	5072	5304	5214	4739	5456	4084	4656	5211	5261	5234	5990	4900	4884	4942	4805	4807	5248	5540	4806	5646
	Positive		1542.14	5.578				18781	10557	18722	94542	97096	98311	103288	97933	98901	105191	99450	97756	93698	95748	95753	91980	97001	95222	94532	99893	96558	96811	97097	108772	107358	98303	103173
	Positive		826.549	5.993				500	352	514	9502	9767	10326	10150	9557	9874	10359	10082	9672	8927	9890	9639	9372	9767	9447	9840	9250	9838	9352	9967	9275	9557	9187	9338
	Positive		1639.07	4.965				0	0	289	4214	4060	4425	4133	3602	4167	3976	4199	3861	3923	3565	3458	3532	3740	3509	3694	3386	3868	3607	4107	3224	3664	3645	3464
	Positive		889.639	6.508				319	235	392	2824	2729	2669	2907	2605	2514	2721	3131	3031	3362	3533	3348	3815	3535	2885	2946	2268	3109	3063	2731	2983	2583	2714	2652
	Positive		743.57	4.971				1227	1050	1309	12309	11792	11216	11870	10944	11434	11486	10594	12869	12721	12297	12522	12855	12940	12746	12119	13160	12558	12763	12085	11983	13885	13359	13046
	Positive		1155.97	6.346				171	0	165	19930	20323	18580	19566	16260	16433	16558	16376	18942	20954	18426	18990	18553	18250	17540	16123	15211	14164	19104	15925	18675	19481	22824	22352
	Positive		837.549	4.922				3441	2163	2896	58364	56741	53440	54923	63915	63408	61558	56893	64117	57157	59619	58571	60966	58113	64374	59875	69366	58204	59650	63565	66339	63013	63601	68154
	Positive		1184.34	5.057				4277	3150	4281	1835	1682	1708	1740	2874	2548	2811	2815	3285	2816	3053	3295	2684	2986	2600	3186	2279	2344	2281	2740	2061	2396	2188	2031
	Positive		813.692	10.319				4572	2155	2439	4711	4763	4441	4865	4245	4784	4326	3893	3907	3393	3575	3239	3586	3349	4189	3246	4496	3763	3347	3605	4191	4040	4522	4556
	Positive		1212.03	7.012				814	773	1612	28116	28237	28049	30348	27320	28586	28727	29905	29731	40196	32570	32657	34609	29554	29607	28998	23564	23313	27794	24592	31310	32325	36388	36424
	Positive		742.569	5.903				2322	1753	3735	231522	248415	244739	253718	209512	209474	210086	221736	201869	184328	191586	200049	185173	200781	183971	191801	188929	193818	204265	199916	233628	237455	239310	227621
	Positive		1543.08	4.877				344	127	232	9659	9090	9127	9805	10366	9800	11009	9836	9778	12312	11134	9728	11503	10842	12153	10005	9105	11351	9351	8116	10084	11065	12014	10950
	Positive		894.572	6.272				292	215	431	7909	7306	7414	7287	7440	8010	8067	8088	7411	8396	7641	7637	7736	7803	8249	7106	6428	7631	8000	7184	6179	6221	6842	6469
	Positive		831.567	5.214				8467	4390	9162	1600	1698	1753	1643	3340	3212	2841	3192	3504	3150	3055	3428	3017	3092	2817	3113	2700	2487	2161	2392	2596	2353	2187	2514
	Positive		1146.83	5.018				386	268	327	11629	11283	11501	12356	9683	8986	9942	10628	9682	8719	9724	9963	9422	10360	9650	10274	11266	10083	9365	10335	11416	11199	11131	11575
	Positive		1507.07	5.806				0	0	0	8059	7643	7837	8383	7551	7797	7731	7896	7462	7991	7562	7539	7871	7707	7170	7733	7020	8301	7202	7038	6692	6622	6971	7021
	Positive		768.503	4.451				0	0	0	14598	14523	13646	15015	12777	11726	15250	14032	12683	14968	14617	14565	16291	15731	14177	15475	13675	15176	15954	15335	13335	14523	15724	13903
	Positive		1553.14	5.628				687	425	746	8441	8399	7748	8380	8966	8410	8917	9057	8559	10851	9987	9781	10538	10058	9651	9278	8067	10101	9285	8010	10438	11897	11417	12088
	Positive		601.524	7.527				0	0	0	3925	3829	3727	4095	3178	3130	3645	4505	2191	4539	3617	3519	3059	2377	2709	2909	1551	4338	2873	1736	2715	3015	3230	3175
	Positive		875.803	11.136				0	0	0	14198	14857	14438	15555	15255	15572	15764	13854	13358	12939	12177	11143	13648	14115	13799	13145	13395	12833	13370	12661	12838	12665	13426	12303
	Positive		1562.12	5.856				0	203	0	3876	3763	3557	3884	4203	4241	4071	3863	4367	4863	4335	4820	4771	5471	4375	4645	4513	4635	4496	4974	5141	5193	4992	5602
	Positive		1538.11	5.041				104541	77459	102327	54669	54546	50373	54900	50274	50720	52849	51488	50006	51609	50802	49108	53034	54670	51415	49914	50408	54605	54262	52659	44211	44576	47471	44759
	Positive		823.645	6.489				1074	753	1027	11174	10554	10242	10286	10561	11193	11230	10187	11619	12267	10610	10944	12270	12717	12191	11228	10020	11360	11342	10753	11238	10326	10598	10524
	Positive		1571.17	5.624				14749	6151	11176	10896	10843	10066	11050	13075	12669	12817	11318	12918	12888	11375	12923	11770	11926	12060	11981	12144	10769	11151	11190	10451	10810	10719	10505
	Positive		339.289	4.71				322	253	443	37745	38408	35980	39751	34620	41271	46997	39264	32990	44806	36226	37607	37296	34190	40119	32401	26072	13431	29448	25676	28916	31935	35106	34629
	Positive		1514.11	4.997				1706	782	1341	20153	19430	19088	20961	23045	22662	23555	21786	24849	28075	23845	25696	26713	25498	24580	24719	21121	24160	22229	21009	21492	22003	23400	22348
	Positive		1459.06	5.781				240	0	0	12407	12167	11279	11731	11859	11735	11720	11445	11117	13670	10920	11614	12954	12263	13424	11632	12047	12115	11304	10106	11655	11671	13909	12579
	Positive		847.665	6.297				2118	804	2041	6234	6097	6039	5644	6344	6176	6757	5702	6764	6612	5764	6052	5861	6082	6254	6010	6851	6489	6224	6576	6348	6638	5931	6506
	Positive		846.634	5.864				1334	1096	1641	10726	10478	10560	9736	13639	12173	13331	11939	14546	15649	14661	14093	15417	15931	16503	15073	14114	16033	15127	13793	12899	13200	12457	12494
	Positive		840.531	5.082				1346	0	0	5202	5133	4734	5133	5251	4460	5807	5651	5349	4112	5476	4234	4406	4840	4983	5639	4841	4579	5748	5496	7172	5175	6027	5075
	Positive		1031.01	12.227				375	236	0	6752	6769	6165	6474	6759	6878	6350	6468	4787	6207	5320	5901	5956	4910	5862	5208	4122	4802	5006	4552	5893	6399	6647	6420
	Positive		969.896	11.955				0	0	0	9971	9764	9048	9887	11765	13220	12836	9835	7625	7232	7567	8208	6150	7037	7988	6149	6093	5382	5761	5534	7835	7588	8177	8308
	Positive		885.547	4.97				619	1409	1733	24520	26656	24929	26652	24568	25790	24877	24472	22527	21113	22840	22904	20660	20295	22429	21230	20065	18907	20711	20752	17869	17053	19044	17478
	Positive		754.569	5.697				1507	1075	1199	8476	8552	9136	9233	7743	7281	7717	7588	7153	7661	7881	8186	7858	7278	7906	7909	7525	7338	7413	7801	8168	8203	7972	7112
	Positive		839.554	4.921				708	399	651	8484	8177	7626	8195	8326	9300	9344	8258	9576	8388	8490	8373	9021	8514	9523	8775	9613	8270	8598	9450	9559	9431	8741	9899
	Positive		724.524	6.099				997	844	6361	84230	78101	77192	83329	82225	83984	90705	83881	75802	93697	88298	85879	87279	81391	94257	81169	69601	82247	72062	63038	58262	65173	70330	68395
	Positive		1537.14	5.617				1567	679	1227	17636	15896	17274	17089	17249	18630	18200	17262	18454	21284	16430	18343	20605	19919	19995	16411	19213	18288	18395	19486	15629	16853	16369	16673
	Positive		1165.76	4.647				1284	921	1354	7343	6893	6804	6619	7063	6986	6986	6491	6911	5271	5728	5555	5309	6350	6229	5389	6674	5342	6347	7078	6498	6361	6328	6562
	Positive		1575.12	5.759				399	214	354	3652	3732	3367	3531	4204	3574	4013	3979	4340	4881	4499	4586	4477	4509	4806	4616	4102	4746	4306	4040	4386	4722	4481	3940
	Positive		826.524	5.281				274	469	327	4481	4253	4368	4720	4349	4557	4326	4293	4489	4315	4436	4582	4258	4898	4750	4576	4397	4530	4705	4720	5158	4880	5083	4860
	Positive		792.584	5.933				2647	1970	2184	57505	61990	61518	64074	59155	59106	59147	58525	58721	57551	59386	58764	54911	59598	60469	62463	62383	60348	57880	59507	53385	51636	52474	48863
	Positive		754.585	5.466				8910	5471	11001	34664	35313	36458	38394	38604	36773	38599	37046	35980	35877	34611	36925	36487	34671	39184	35350	32618	34848	33864	31519	33362	32932	34254	33189
	Positive		760.828	5.575				395	302	243	790549	762080	708678	763505	806767	835516	819967	767496	806767	837699	778762	794610	824225	799603	842646	799838	772060	811189	779439	762833	811528	824087	835899	837632
	Positive		1108.31	4.92				0	0	288	3941	3989	3754	4193	3381	3540	3816	4086	3884	3658	3411	3571	3921	4018	3807	3454	3627	3592	3498	3540	3719	3621	4034	4542
	Positive		563.466	6.298				675	817	838	5864	6403	6363	6519	4487	4542	4505	4877	4956	5589	4928	5236	4220	4287	4643	4260	5223	3781	5148	5125	6893	6113	6615	7005
	Positive		771.583	6.319				590	307	322	6034	5488	5566	5917	6474	7093	6389	5409	5960	8512	6131	6478	7238	6389	7446	5791	5645	7314	6320	6217	6278	7017	7976	7010
	Positive		863.78	10.547				7493	4161	4517	16285	15940	16374	17684	15493	16842	16552	13219	13733	10238	11035	11484	11034	10401	14887	11582	15515	11657	13082	13231	15563	15644	14897	14916
	Positive		995.913	11.932				340	380	297	4676	5134	4805	5115	5815	6300	5706	4820	4304	4399	4313	4464	4254	3470	4415	3469	2796	3372	3392	3005	4947	5061	4843	4676
	Positive		849.798	11.106				0	0	0	9176	9003	9665	9953	9376	10539	9916	9362	0	6261	7680	6401	5132	4965	6602	4855	0	4905	5218	0	7241	7085	6883	6466
	Positive		1589.12	5.055				6379	4753	6585	3356	3309	3651	3553	6876	6641	7268	7630	7602	8607	7731	8592	7576	7148	7443	7315	5189	6068	6397	6015	4633	5359	4445	4306
	Positive		744.048	4.948				278	0	193	7545	7783	7159	7994	7251	7623	7579	8646	6892	7500	7471	7788	7601	7356	7924	7739	8296	7532	7582	8193	8587	8341	8351	8316
	Positive		798.094	6.206				218	151	277	3337	3587	3416	3205	4593	3874	4397	4428	4459	4558	4636	5328	4991	4419	4619	4311	3579	4178	3730	3137	4334	4788	5041	5025
	Positive		1217.91	6.258				153	177	0	6871	6974	6627	7415	9385	9653	9394	8292	9162	10598	8352	9599	9688	9443	9566	8450	7022	8532	8096	7672	7791	8955	8941	9531
	Positive		879.5	4.421				231	212	212	5563	5542	5033	5535	5437	5874	6170	5939	5640	5893	4960	5915	7249	5522	5632	5109	4561	5204	5305	4827	4259	4354	4823	4795
	Positive		1128.38	5.93				290	118	0	7412	7401	8180	7759	6094	6201	6341	7100	6229	6149	5676	6155	5427	5975	5756	5586	5139	5254	5773	5828	5386	5578	5473	5571
	Positive		1540.19	6.016				0	0	136	16858	15637	15048	16222	16686	17833	17444	15469	14226	16861	16031	15677	15397	15075	17742	15907	13410	15393	13523	12466	11715	12777	13920	13018
	Positive		858.743	11.496				0	0	1612	18899	18220	17168	17078	18813	20829	17639	15685	17724	14333	14456	14010	12264	12860	14880	13669	0	12486	13931	21257	16871	15643	16263	16834
	Positive		1457.13	5.896				0	147	140	6644	6959	6217	6854	6275	5909	6815	5921	6084	5978	5799	5773	6083	6124	6105	5285	5953	5652	5860	5714	5040	5416	5406	5027
	Positive		1581.67	5.646				775	500	0	4304	4800	4510	4736	4334	4937	5110	4888	4694	3879	5025	4002	4841	4758	4268	4484	4956	4274	4546	4790	4219	3764	4598	4101
	Positive		829.709	11.102				0	0	1200	21302	18909	20605	20246	20079	22893	19476	17619	0	13552	16434	13339	12491	11832	15798	13188	0	12431	13458	0	17695	15003	16039	15517
	Positive		1542.18	5.977				0	0	126	7133	6809	6342	6948	7681	7883	7646	6935	9825	8407	7609	11046	8359	7317	7726	9875	7061	8645	7026	7062	6633	6257	6814	6667
	Positive		762.946	5.583				5538	3755	6405	46060	45217	41775	42028	46445	48009	47557	43166	46668	48967	44631	47650	48576	45859	48599	43873	46323	46241	46329	42860	48265	48219	47614	49088
	Positive		781.573	6.581				0	256	278	7310	6994	6481	6806	6072	6657	7232	6744	5905	7619	6914	8003	7824	6491	7736	7167	5072	7646	6160	5353	5426	6568	6745	5905
	Positive		857.703	10.762				5239	5370	5589	4989	5115	5294	5598	5191	4669	5373	4290	4045	4204	4278	4712	4755	4712	5344	4991	5208	4947	4795	4156	5806	5912	5384	5676
	Positive		767.561	4.97				2046	3172	2535	17542	16804	18975	17829	21476	25315	18894	24065	22442	21501	21402	31682	19068	19675	22259	23924	19854	20321	19528	20643	20662	20435	20197	22102
	Positive		592.47	3.829				2841	2103	3154	24394	22217	21881	22252	22660	23042	27973	24198	22403	32702	27372	26463	32109	26701	29083	25494	18452	25772	22740	16361	17465	20137	20828	17811
	Positive		859.533	4.897				5851	3792	6511	24004	23956	25353	26618	24663	26166	24312	25377	24982	23195	24707	23964	23995	24402	25842	25172	25283	24082	24811	24703	26670	25504	24430	25241
	Positive		913.832	11.469				0	0	0	14548	14821	15257	16311	17148	20821	18930	14782	10743	9834	10676	11242	7511	7118	10399	7645	6893	6651	6914	7390	9852	10373	9947	9920
	Positive		941.825	10.634				20505	17781	22629	5711	5851	5202	5484	5925	6678	5865	6134	5415	5058	5235	5281	5679	4470	5241	4758	0	4132	4357	4038	4972	5321	5045	4752
	Positive		823.616	6.269				1408	1184	2470	16598	16766	16626	18418	18229	19134	19754	19693	17687	19916	19723	19590	20301	20811	20415	18489	15763	19006	18644	15456	16228	17728	18645	17863
	Positive		823.637	5.9				3189	2398	3731	19758	21954	19681	20600	21257	22581	22278	20531	20994	24373	21191	21974	23953	23392	23275	21906	19777	22113	23024	20001	20333	21559	22917	22595
	Positive		753.568	6.79				0	486	439	6482	6050	5715	6138	6828	6120	7945	6481	5909	8526	6795	7200	6913	6219	7729	5963	5107	6589	5824	4769	4454	5306	6279	5979
	Positive		789.609	5.661				139807	95485	2819	293847	288888	264569	268855	289034	304524	300507	289644	289758	308239	284401	292140	302866	306494	308861	286379	282687	298607	290422	281128	259381	266429	272720	277207
	Positive		783.603	6.171				888	678	1279	11728	11465	10395	11377	11364	10245	11555	11574	10863	11976	11517	12533	12126	12184	13485	12060	11002	12650	11544	10370	11515	11425	11477	11122
	Positive		908.778	10.636				8752	6787	8906	2530	2735	2721	2465	2749	0	2340	3038	2571	2521	2320	2470	2545	2210	2278	2095	0	2070	2233	1953	2812	3015	2555	2386
	Positive		1129.95	6.319				149	155	0	5336	5235	5880	5417	3489	4213	4062	3966	5013	4577	5129	4250	4376	4385	3441	4418	4234	2840	4588	4754	5548	5397	5705	5636
	Positive		1167.4	6.027				0	114	173	4456	4496	4180	4028	3871	4217	4603	4756	4094	4071	3826	3882	3989	3889	5128	4299	3346	3780	3824	2993	2776	3249	3412	3413
	Positive		900.574	5.323				518	427	821	2440	2399	2665	2628	3227	3012	3165	3323	3397	3279	3664	3871	3964	3736	3617	3935	3419	3372	3349	3425	3028	3433	3273	2923
	Positive		868.559	6.252				1906	838	1962	11265	10538	10163	11332	12584	12328	13946	12673	13020	14235	12508	13395	12877	13273	13424	12745	11440	13031	11364	11090	13293	14024	13487	13874
	Positive		1538.16	5.936				0	0	0	9318	9474	8394	9056	8840	8947	10038	8797	9008	10471	9948	8993	9077	9189	9988	8589	9634	12042	9051	8088	7886	7816	8216	7240
	Positive		786.845	5.663				281889	187779	0	621380	601879	553278	568917	612741	646475	627494	598202	614273	645209	599898	622630	642247	630557	663317	601161	599689	634315	612476	593659	549189	557800	569876	587950
	Positive		728.546	5.458				0	0	0	16895	16261	14873	16174	13819	14023	14462	13670	13879	13544	14192	13451	14451	13888	15338	13680	14636	15341	14380	13820	11522	11075	11986	11455
	Positive		859.785	11.083				0	0	959	6683	6628	5933	6399	6755	8321	7472	5626	3844	3789	4267	3885	2913	3152	4218	3169	3240	2797	2683	3221	5130	4937	4626	5635
	Positive		718.032	4.86				0	0	320	7301	7397	6590	7350	7160	6836	5616	6283	6706	5720	6631	6331	6073	6137	6270	7086	5946	6748	6342	6908	7694	7317	7662	7250
	Positive		1081.79	4.863				229	0	0	14448	14136	12875	14431	12059	11969	11938	11627	11365	11744	11387	11491	11916	12121	10852	10967	11580	12501	13326	12040	13980	15371	15084	14125
	Positive		851.789	10.965				738945	519288	573354	354531	349218	325736	371241	371328	429724	385465	292961	321894	266677	262569	284501	269987	290661	388712	283554	397740	325974	321883	330204	473542	494901	421888	462180
	Positive		844.649	5.719				21021	17230	16232	9019	8822	7958	8728	8580	8400	9220	8419	9120	8392	8274	8056	8451	8434	8488	8625	9674	8203	8510	9635	8924	8033	8551	8004
	Positive		681.486	6.39				1291	1325	2029	3369	3823	3527	3666	4257	4033	4453	4564	4136	4192	3955	4102	4489	4299	4484	4386	3312	3823	3798	3888	4317	4680	4361	4100
	Positive		1000.96	12.114				470	0	0	10397	11362	10938	11805	11546	13011	13398	12962	9189	10029	11599	10357	10684	9208	11186	9263	6815	9081	7636	6483	8034	9158	9839	8707
	Positive		629.55	7.624				197	233	293	6546	6454	6164	7020	5414	4915	6481	6738	4965	8168	6348	6819	5528	4861	4634	4651	3144	7857	4978	3026	4025	4364	5423	4495
	Positive		1141.89	5.982				177	162	134	14415	14232	15116	16027	15126	14171	14850	15359	12299	14465	13672	13755	14155	13561	14905	12930	12334	13844	13233	11534	11398	12545	14154	12717
	Positive		956.846	11.042				3625	1986	2424	3622	3920	3956	4138	4254	4692	4440	5044	3393	3579	3755	3752	3721	3152	3453	3092	2620	2566	2729	2823	3327	3610	3424	3053
	Positive		1513.14	5.891				225	0	223	12000	11607	10918	12430	14814	11261	13602	36098	11822	14130	11718	14598	47401	14288	13335	13928	12457	14191	13933	10320	10092	11372	13232	11653
	Positive		1141.39	5.972				0	0	148	10569	10574	11848	11059	10393	10955	11637	11497	9629	9935	10430	10578	10348	9573	10465	10690	9278	10590	9622	9192	8863	9441	11264	9814
	Positive		1558.15	5.58				0	279	682	4517	4352	4699	4126	4472	4683	5330	3987	5891	5034	4205	4547	4644	4357	4850	4420	4624	4340	4264	4594	4903	4580	4100	3909
	Positive		942.879	11.822				0	754	714	6467	7174	6579	7175	7660	8176	8124	7253	6141	6881	6366	6699	6144	5274	6503	5492	4044	4471	4625	3889	6631	7190	7687	5971
	Positive		796.53	5.099				21359	22282	23241	15935	16516	18123	17203	0	0	13366	14798	0	0	0	0	0	0	0	12962	12688	0	0	11022	14582	13833	13454	14780
	Positive		1500.11	4.989				384	325	279	3932	3888	3468	3743	3551	3245	3844	4257	4281	4240	3719	4446	4425	4162	4208	3895	4276	4705	4363	4242	4187	4234	3881	4403
	Positive		1001.92	11.947				958	1058	1246	6750	7137	6229	6829	5092	6502	5894	5254	4059	4939	5041	4886	5396	5218	5759	4901	3950	5256	5670	4389	6161	6031	6546	6579
	Positive		826.572	5.7				1563	2022	4582	4444	4035	4610	4451	3886	4235	4426	4543	4376	4362	4417	4178	4697	4660	4397	4292	4194	4502	4402	4323	3742	4628	4534	4362
	Positive		782.578	6.783				848	625	746	4246	4225	3772	3954	4626	4516	5090	4579	4368	6165	5256	5149	6367	5266	5807	5058	3793	4898	4534	3496	4592	5021	5292	5504
	Positive		856.746	10.556				5152	4819	4701	7529	6807	6668	7258	7037	8742	7354	6896	6594	5472	5579	5829	6344	6567	7009	5970	6900	5680	5875	5333	7135	6571	6723	6886
	Positive		805.582	5.687				3322	1698	2903	4075	3865	4005	4411	4325	3857	4472	4467	3990	5105	5287	4241	4589	4229	4231	4533	4209	4349	4188	4068	3957	4114	4197	4107
	Positive		1625.08	5.005				827	246	245	3885	3899	3482	3947	3819	3732	3968	3641	4107	5076	3794	4508	5106	4526	4349	3986	2883	4322	3637	3445	2725	2906	3166	3309
	Positive		890.807	11.147				31186	16083	18502	24179	24103	22271	25600	27234	31930	25056	22282	21234	18187	18420	20099	19513	18088	22974	16714	21031	17165	16920	18503	23190	24262	22851	21477
	Positive		776.581	3.995				563	479	707	8479	9313	8350	9246	8630	9347	9168	9384	7569	12369	8326	9377	13559	10773	9943	9126	6194	10721	10846	8463	9545	10623	12022	10237
	Positive		795.596	5.696				8374	7030	8436	27216	27109	24175	27230	28773	29888	29933	27214	28898	31681	27759	29066	31655	28343	32260	28540	27022	28566	28365	25839	29703	30771	31687	31612
	Positive		1171.83	5.03				4823	4279	5720	1385	1447	1560	1552	2790	2453	2595	2273	2635	2777	2997	2817	2079	2571	2359	2567	2079	2215	2358	2097	2154	2605	1882	2024
	Positive		685.514	7.329				396	388	391	2977	3375	3143	3015	2697	2429	3132	3317	2392	4095	3017	3469	3922	3322	3147	3010	1912	3413	3195	2426	3348	3933	4553	4303
	Positive		770.531	5.289				0	0	0	25659	27171	23653	26138	28735	28229	27762	28033	28359	35021	30647	30893	33950	31128	31261	30735	29075	32143	32425	29500	33896	35734	36291	36608
	Positive		673.572	8.282				6469	2321	3687	5343	5571	5471	6085	4007	4065	4456	5164	3038	6207	4772	4903	4589	3989	3997	3720	2650	4495	3786	3088	4558	5646	6856	6269
	Positive		889.795	10.563				26791	17845	18964	26621	27368	26941	30142	25763	27067	25202	24675	22083	18753	18987	19458	19723	18480	21501	17522	21787	18158	19595	20686	22971	20554	20709	22125
	Positive		1208	6.407				173	144	277	10230	10310	9081	9671	7074	8239	6470	7117	7306	8023	7174	7694	8508	7760	6452	6731	6112	5845	8361	7986	6265	6136	7660	7541
	Positive		770.577	6.449				387	295	302	18202	18262	16228	18398	17275	18440	18010	17888	16722	18078	18610	18837	17971	19573	18270	17725	13089	20426	16164	13898	15277	15038	15762	15376
	Positive		690.649	7.198				242	279	357	3615	3225	3616	3667	4445	3890	4689	4272	4437	8542	5631	5836	7518	6065	7785	5997	3895	6856	5255	3759	3298	4664	4578	4266
	Positive		773.624	6.031				4926	3698	5636	999879	963112	870264	961573	966505	1033824	1093608	1022387	901235	1170215	1001790	1024768	1031207	963721	1119503	962855	809880	1002458	878178	752676	704486	783710	859998	797783
	Positive		1593.16	5.659				10863	8035	11196	1347	1365	1217	1391	1655	1577	1427	1476	1738	1692	1702	1775	1710	1621	1527	1608	1593	1478	1387	1333	1550	1574	1318	1304
	Positive		1461.08	4.907				0	215	0	11368	10593	9906	10328	10307	10557	11558	10663	10684	12081	10915	11039	12679	11358	10829	10762	9736	11675	11683	9958	10515	11243	10819	11635
	Positive		775.547	4.718				462	242	382	11810	10740	10329	11275	9653	11391	13421	11565	10688	13427	10625	11103	12223	10491	12012	10260	7651	11040	8687	7845	8210	9505	10434	9519
	Positive		448.39	4.338				1390	1281	1503	4745	4236	4199	4287	4906	4487	5253	4697	5868	6045	5880	6272	5715	6465	7697	5870	5343	5443	5757	5287	5210	5874	6157	6296
	Positive		874.667	6.499				1554	1120	1439	12398	12013	10793	11677	15681	15260	19853	16144	18097	23672	19718	20040	22708	19329	24182	19372	15695	21101	18510	15007	13966	16937	16774	17709
	Positive		727.04	4.847				306	183	367	10424	10753	10030	11505	7941	8679	10482	9956	7978	10395	9635	10968	11332	10176	10438	9444	8655	9545	10062	8079	9308	10562	10892	10824
	Positive		693.543	7.055				519	339	497	3744	3779	3550	3320	4188	4220	4043	4000	4451	4977	4155	4438	5594	4551	5478	4849	3700	4281	4723	3975	4696	6035	5504	5506
	Positive		790.872	6.256				501	362	329	12343	11011	11360	12370	15809	15478	17544	15220	16066	21656	17019	17453	18233	16344	18224	16008	12029	16884	13983	12357	15684	17973	18547	17575
	Positive		1555.65	5.598				0	0	249	8133	7120	7375	7356	8603	8154	7787	7485	7640	6347	6658	6275	7186	7107	6402	8202	7569	6746	6915	8361	7471	6630	6766	6769
	Positive		1536.14	5.87				267	348	155	6697	6498	5830	6276	6912	7218	10499	6804	6807	7689	9692	10736	7623	6947	7495	6935	10498	7254	6988	9685	5731	6380	6326	6278
	Positive		901.627	6.238				1416	588	1192	6288	6819	5939	6565	6163	6321	6552	6378	5768	6634	6131	6355	6455	6727	7393	6573	5576	6509	5659	5781	5158	5724	6042	5388
	Positive		850.594	4.417				5297	4154	6880	629	557	588	555	707	759	729	729	1044	991	773	810	1011	937	885	808	575	571	798	677	637	754	874	725
	Positive		1588.12	5.049				16093	9591	16343	3534	3717	3719	3270	7299	7214	7184	7672	8090	8033	8052	8262	7646	7008	6745	6934	6040	6207	6144	6121	4829	4637	4518	5168
	Positive		1617.09	4.963				1467	845	1249	9326	9073	8259	8373	8658	9863	9161	8711	9148	9105	8836	8797	8840	8804	9259	8528	8397	8800	8748	8353	7225	7477	8416	7249
	Positive		896.649	6.511				363	247	309	3490	3019	3275	3210	3978	3958	4160	3816	4265	5290	4278	4166	4621	4904	5101	4889	4002	4441	4343	4249	3609	4099	3910	3911
	Positive		1175.87	5.607				657	525	780	10702	11391	12028	12245	9995	10625	10935	10421	11557	8004	9114	9581	8896	9889	8991	10207	12555	9727	10543	12900	10934	9229	9310	9735
	Positive		1146.33	5.014				287	243	372	7422	8268	8427	8467	7404	7682	7405	7208	6390	6877	7235	6580	6749	7110	7001	6738	7898	7550	7518	7872	8360	7600	7250	7329
	Positive		1019.95	10.993				8225	6953	9359	1544	1411	1471	1340	2437	1710	2215	2441	2877	4743	4178	4071	6616	5813	5438	5087	4152	7279	5708	4496	6074	7902	8558	7236
	Positive		722.511	5.498				821	639	757	9281	9487	8585	8368	8335	8909	9603	9403	8951	8959	9080	8746	8489	8491	9357	9096	9397	9059	8628	8349	5292	5588	6215	5256
	Positive		901.648	9.519				0	0	5848	29487	33666	33548	32118	29149	24291	30692	35555	28831	43952	38541	43082	43633	40422	38539	40565	20457	34522	35606	23494	32347	37314	41376	37154
	Positive		788.493	4.856				0	0	0	6080	6072	5423	6238	5876	5336	6136	5869	5442	5681	5326	5541	5518	5690	5232	5089	5460	5522	5730	5852	6474	5795	5647	5445
	Positive		794.062	5.138				9272	6443	11118	6185	7031	6731	6269	8859	7177	8890	8811	9585	8571	10048	10904	9430	9491	8819	9962	8758	8769	8942	9540	9193	10673	10112	9651
	Positive		985.892	11.689				2197	1405	2167	7851	7925	7678	8777	7098	8559	7192	8010	4905	6151	6272	6521	5802	5683	5797	5375	4548	4631	5168	4689	5877	5874	7115	6974
	Positive		706.771	4.875				812	592	776	512716	489517	445021	466526	469464	483358	491825	445743	479960	508708	461642	473650	510000	490446	510223	465920	469087	502732	491302	460141	494807	493617	519951	509991
	Positive		852.589	6.28				376	307	524	8402	9320	8754	9626	8768	8429	8535	8740	8362	8936	9090	9565	8264	9168	8860	7850	8600	8912	8639	7577	7263	7427	7211	7787
	Positive		797.539	5.127				10199	10727	11285	14492	14864	12984	14750	13608	13401	14515	14804	12530	14812	13543	13614	14934	13630	14578	12864	13674	14076	13618	12566	13333	13658	15072	14511
	Positive		880.59	4.96				618	603	674	47342	48345	43182	49948	45807	46565	48622	51275	43612	52303	42574	46942	48085	42678	46061	42078	36499	42522	40061	36695	32847	33831	36188	35463
	Positive		794.493	4.366				188	0	0	17002	16545	14861	16924	14487	12723	16525	17660	15088	21048	19567	18777	22161	19871	19318	19308	15161	21124	20876	16342	15048	17411	19977	17949
	Positive		1544.07	5.197				0	0	0	6333	6044	5691	5520	6784	6190	7389	7147	4901	5157	7797	7300	6471	6313	5785	6979	6315	5950	7376	6126	5343	4962	6051	5560
	Positive		793.589	5.195				10524	7028	12566	96833	93291	83526	91492	149555	141113	153709	139944	143633	176753	157121	149786	154060	147274	161102	138982	116054	136607	132206	21591	141262	157193	149860	150602
	Positive		788.964	5.666				13263	7933	13104	34133	33492	29635	33039	34944	35912	36642	31863	36305	37187	35463	35969	38373	36282	36425	34753	33368	35646	35161	32957	30173	30889	31180	33299
	Positive		1170.02	6.966				0	141	207	4818	4848	4796	5434	3736	4429	4240	4062	4118	5164	4402	4558	4398	4079	3658	3511	2787	3868	4066	3263	3495	3589	4380	3989
	Positive		927.811	10.652				86499	70583	97878	17226	17333	15120	16387	19406	20653	18642	16949	14770	14006	13614	14734	14523	13084	15548	11824	11162	11050	12170	11054	16193	16714	15226	14792
	Positive		886.81	11.059				0	0	0	6973	7555	6568	6738	7172	9412	7883	6348	4525	5639	5323	5714	4295	3879	4893	4456	3167	3571	3390	3231	6483	7428	7132	6076
	Positive		1513.1	5.007				595	443	148	33676	33274	33916	37905	31558	29553	33791	34133	30562	33036	33366	34009	33499	36929	33828	35919	32331	36814	34734	32391	33077	33895	37316	34561
	Positive		1495.09	4.988				268	0	227	5510	5173	5330	5964	4707	4610	5499	5864	5355	9396	7503	7019	10283	8482	7116	7759	4591	8717	6567	4838	4730	5898	6975	6204
	Positive		804.633	6.453				398	369	421	23125	22594	20034	21585	25545	26307	28919	25169	25009	29685	25504	26351	28285	26374	29173	27438	24803	26927	23704	22679	18211	18822	19438	18071
	Positive		706.554	6.151				255	238	284	5172	5850	5214	5167	5546	5036	5953	5101	5030	6206	5690	5694	5471	5379	6415	6506	4696	5614	5317	4156	4403	5611	5505	5007
	Positive		884.745	8.482				0	0	406	8972	8755	8041	7900	8278	8585	9841	8828	8564	12773	9938	9735	11772	9562	9932	9121	7212	10291	9360	7645	6767	7497	8103	7518
	Positive		676.527	6.056				399	378	311	29588	28031	25808	26311	27712	29323	31436	26091	27076	34916	28551	29071	28106	26928	32238	24251	22215	25363	21817	19454	18303	20522	22093	22293
	Positive		816.619	5.096				17505	15877	14728	11579	11183	10421	10099	11916	11188	10603	9391	10787	8470	10503	9746	10290	12871	10532	8921	12846	9595	9958	11723	10545	10214	9220	9335
	Positive		591.495	6.961				1273	1099	1853	12418	13168	13484	14452	13446	12017	15359	12783	14445	21176	16877	17081	18068	15960	18298	15837	11844	17863	14077	12121	17784	20103	21556	23082
	Positive		903.842	11.468				0	0	0	16712	17172	18103	19251	16515	20214	18392	17110	13826	12462	13559	13259	10195	11117	13540	11620	0	9682	10549	0	12568	11228	11058	11224
	Positive		859.742	11.502				0	913	641	7019	7239	7002	7985	7239	7867	6826	6933	7241	6058	6447	6424	5212	4890	6470	5779	0	5183	5136	0	7014	6817	7107	6221
	Positive		895.625	6.83				1066	609	844	5496	5244	4735	5018	5134	5659	5448	5095	5027	5448	5006	5517	5289	5360	5552	5144	4767	5259	5056	5059	4996	4906	4913	5079
	Positive		864.646	6.871				366	294	347	14559	13685	12506	13277	18602	19754	19936	19920	16683	27473	20697	22533	24507	18970	19569	15851	9239	16892	15283	10437	9390	11193	13373	12415
	Positive		820.508	4.463				145	176	302	12868	13931	12885	14637	11292	10580	13809	14244	11198	14987	14757	13504	16181	14692	14168	14964	12108	14823	14614	12893	11146	13056	16823	13311
	Positive		772.078	5.581				3528	2569	3334	7724	7203	7461	8341	7742	7715	6902	7619	6632	6381	7184	7608	6967	7264	8026	8107	8246	8124	7824	8231	8276	7206	8321	7252
	Positive		1149.85	5.555				203	0	327	4650	4004	4175	4278	4082	4262	5081	4447	4463	4824	4758	4873	4922	4051	4423	4390	3663	4410	4061	3747	4159	4848	5443	4918
	Positive		756.549	6.528				635	531	528	11946	11508	10395	11948	10705	11132	12292	12732	10110	12948	10494	11159	12011	11112	11502	10065	9379	10642	10360	9040	10455	11303	12616	11616
	Positive		762.832	5.585				13360	8184	14667	96826	93818	83261	90054	98308	103030	99371	91249	97580	101870	93771	97930	100888	97330	102804	93353	95768	97089	95857	91306	98201	101570	100246	102109
	Positive		1562.11	5.029				6544	4702	7939	2461	2238	2144	2415	3990	3989	4340	4227	5316	5167	4617	4576	3991	4477	4280	5166	3930	3842	3928	3226	3725	3689	3238	3564
	Positive		1126.85	5.347				0	0	166	4663	4716	4112	4710	3468	4049	3935	4113	3469	3449	3852	3746	3635	3740	3403	3826	3470	3823	3589	3687	3032	3372	3913	3194
	Positive		1230.92	6.267				0	139	219	4733	4227	4580	4931	5489	5650	5428	5227	4780	5831	5087	6118	5594	5460	6013	4931	4224	5310	4980	4689	3895	3947	4213	3879
	Positive		536.408	3.232				708	566	657	3706	3281	3456	3785	3866	3263	3454	3353	3870	5403	3831	3784	4687	4573	4555	3752	2678	4116	4485	3117	3522	4136	4965	4215
	Positive		1204.91	6.248				255	177	250	4835	4276	4181	4457	6368	6500	6787	6185	6612	8044	6373	7188	7519	6372	7066	6515	5359	6069	5671	4788	7319	7416	7421	7525
	Positive		1563.11	5.029				7479	4622	7568	2437	2205	2190	2480	4763	4249	4647	4412	4689	5381	5136	4757	4558	4868	4791	4522	3743	4196	3907	3549	3689	3811	3743	3147
	Positive		722.581	5.34				235	165	355	10318	9726	8902	9202	8779	9670	9393	9690	8568	9392	8715	9098	9496	8179	9068	8228	8399	8390	8786	9100	7668	8648	9292	8662
	Positive		893.802	11.464				0	0	0	16588	17811	18549	19385	17717	20706	19302	19932	15077	15732	17441	16221	13807	12260	14140	13969	12087	10529	10327	10571	11313	11556	11954	10438
	Positive		872.682	6.299				404	217	350	6888	6514	6169	5927	6949	6533	6113	6035	6370	5492	5218	5820	5928	5659	5647	6284	6936	5703	5672	6703	6186	5260	5252	5450
	Positive		780.062	5.583				1220	618	1155	5737	4987	5741	5648	5419	5247	5474	4568	5521	4436	4926	4924	4887	4804	5018	5317	4693	4696	5533	5492	5595	5118	6709	5805
	Positive		529.359	2.109				326	358	110	4775	4601	4101	4360	1665	3950	5040	4671	3980	6644	4988	4887	5848	4940	6519	5599	3879	743	4988	4141	4107	3831	4347	4101
	Positive		893.626	6.821				1764	1339	2027	10648	11179	9629	10023	10521	10929	10719	9574	10507	10472	9938	11098	10581	10655	10312	10494	9279	10279	10590	9628	9633	9143	10538	9421
	Positive		1560.15	6.183				168	0	186	4099	4171	3636	3756	3893	4523	4393	4292	3712	5561	4420	4198	4725	4489	4798	4367	3086	4114	3918	2916	3221	3010	3820	3411
	Positive		746.845	5.973				703	781	538	419479	405509	360250	382731	406949	430125	432517	399832	389600	441359	392282	405703	423123	396603	428856	385733	341451	395492	377581	346807	339050	362714	376315	364536
	Positive		943.813	11.392				2902	549	382	3583	3658	3460	4028	4855	5790	5008	5686	4455	4296	5098	4385	3605	3704	4251	4020	3885	3228	2802	2942	4133	4997	5201	4625
	Positive		832.771	10.717				429	250	264	6554	6984	6868	7666	5156	6520	6308	6121	3297	3838	3842	3950	3056	2559	3027	2762	1893	2626	2599	2183	3350	3366	3663	2917
	Positive		820.619	6.554				375	260	412	10372	9850	8825	9505	10923	9954	12097	10729	9435	14035	13033	12580	12823	11108	13312	10349	7238	12071	9683	6960	7069	8785	9571	8186
	Positive		1188.87	5.635				2457	1721	2258	8467	9115	9978	9224	8086	8470	8529	8926	8440	6484	8034	7962	7952	8274	7033	8390	9128	7605	8027	9703	9018	8742	8018	7683
	Positive		1594.17	5.683				56117	35395	52879	47871	49468	53318	55466	48349	48467	50710	54087	47100	51521	52288	50744	53970	52163	50825	53826	48192	51924	50860	48364	43388	45514	48051	45297
	Positive		520.509	5.718				998	713	863	11560	10260	10407	11670	15733	14930	17481	14305	14224	17003	14305	14520	14882	13505	18023	14433	12294	13709	13042	12185	11413	11401	11941	12172
	Positive		772.542	4.927				0	0	292	5972	6370	5448	6237	6169	6609	6654	6801	6770	7028	6591	6650	7370	7360	6931	7013	7025	12732	7251	6899	6605	6824	6677	6501
	Positive		1162.36	5.579				4074	2767	4661	14117	14749	15925	16384	13920	12637	14538	13883	14741	12266	13184	13690	13108	14443	12392	13164	14849	13261	14466	14653	15515	15282	14486	13768
	Positive		977.958	12.182				0	222	228	4946	4836	4303	5029	4690	4984	4868	4545	3681	4510	4092	4225	3811	3796	4598	3843	3482	3954	3734	3224	5344	5942	6759	6391
	Positive		727.569	5.058				8094	5310	9607	3045	3211	3580	3335	3348	3227	3244	3850	3734	3502	3990	3540	3667	3096	3735	3354	3016	3587	3432	3477	3478	3308	3405	3516
	Positive		887.816	11.495				0	0	0	11369	11262	10680	12552	12446	26219	21500	10921	7254	7291	7859	7883	5423	5374	8220	6336	6369	5677	5506	5918	10809	11591	10455	10084
	Positive		970.91	11.966				955	560	494	10745	11383	9626	10562	13180	14010	13082	11146	8894	9936	9301	10311	7882	8116	11361	8341	6522	7736	7032	6188	9907	10113	10940	10096
	Positive		706.681	7.772				464	370	588	12079	10790	10519	11886	13220	11123	15111	12523	11993	17318	13473	14624	14871	13303	18087	12785	9657	13953	12926	10143	9837	11980	12163	12656
	Positive		738.546	4.877				5298	3410	5009	6143	6619	5588	6146	5650	6311	5965	5898	6215	6085	5761	5283	6345	6112	5985	5862	5693	5692	5961	5358	6139	5751	5792	5549
	Positive		928.815	10.638				42403	38627	53583	9202	9451	8061	8742	9748	10557	9950	9103	7783	7948	7890	8195	8508	7007	7978	6873	5985	6809	6532	5709	9217	9094	8650	7850
	Positive		1268.13	10.465				10169	12599	18337	5436	5518	5992	5069	9027	6105	9296	9605	11109	17043	15668	15961	24496	21448	18722	20312	13942	25420	23446	16273	16777	20054	22527	20088
	Positive		1181.99	6.378				0	117	124	11776	12163	10358	11167	9426	9844	10561	9862	9849	12150	10771	11428	12010	9394	9123	10318	8746	8005	10880	9093	9436	10030	11474	10737
	Positive		826.665	7.204				607	441	471	15663	14277	13375	15200	15339	14922	16236	15432	14902	22668	17806	17839	19590	17199	18906	16132	11905	17030	14161	12531	11312	13234	14230	12264
	Positive		1159.33	5.041				32725	29406	33003	10704	10592	12290	11376	10043	9988	9823	11070	9943	9464	9647	9508	8832	9740	10420	9267	10122	10502	10354	11132	8780	9547	9052	9667
	Positive		803.611	5.959				463	0	322	9048	8742	7845	7967	10024	9892	10002	8846	10035	11319	9265	10166	11438	11084	10848	10885	9943	11188	11086	9535	9295	9253	9784	10351
	Positive		683.501	7.039				374	358	333	2679	2541	2981	2867	3263	2996	2913	3379	2833	2652	2647	3143	3767	3739	3686	4405	2612	2985	3215	3093	3953	4588	4476	3653
	Positive		901.799	10.594				687611	513632	705012	71216	71586	65847	78258	70678	77968	69034	68436	56025	49671	46701	53593	55925	46893	57154	43712	46625	43049	49132	48071	60847	58465	56407	54440
	Positive		1561.14	5.655				7681	2751	4337	3985	4712	4294	4203	4063	4113	4045	3952	4161	3709	3998	4282	3999	4655	4247	4110	4754	4215	4434	4798	3995	3814	4373	4142
	Positive		1264.07	7.09				195	235	356	12863	12404	11153	13143	10493	11906	11479	12038	11128	13748	10377	11253	12579	10807	10364	9960	7237	8309	10577	8953	8156	9569	10212	10079
	Positive		825.761	10.542				17676	8060	9249	10948	11055	10260	12168	9941	12111	10209	7873	8032	5949	6775	6612	6728	6165	10095	6046	10001	7822	7091	8304	12038	11162	11458	10667
	Positive		824.64	6.06				2385	2114	2885	6872	7101	6010	6568	9860	8476	9160	8645	8785	12396	10084	10100	11912	10630	11117	10342	8031	10436	9253	8402	9340	11899	10399	10624
	Positive		1563.14	5.672				3512	1683	2663	5270	5303	4591	5375	5912	6128	6100	5684	5293	6826	5563	6234	6094	5906	6255	4986	5316	5508	5229	4996	5784	6571	6592	6832
	Positive		763.177	5.585				1290	717	1187	11895	10878	10039	10630	11726	11290	12264	10927	11361	12248	11394	11812	13345	12276	11719	11095	11608	11465	12354	10521	12042	12180	11568	12031
	Positive		1217.41	6.265				0	172	257	5224	4595	4904	5413	7177	6585	6348	7342	6835	7323	6816	7141	7386	6462	7293	7042	6043	6326	6134	6167	5932	6827	6873	6656
	Positive		1534.13	6.168				0	0	0	3465	3736	3255	3195	3602	3544	4114	3657	3547	4631	4158	4706	4004	3747	3925	3854	3172	3768	3493	2944	3170	3572	3654	3415
	Positive		773.662	10.072				6836	3140	4278	9337	8820	9390	10444	7667	9428	9930	7135	7919	7616	7222	6514	6496	6348	9064	7298	9453	8754	7442	7903	11325	11365	10522	10473
	Positive		770.063	5.046				8427	6683	8569	4725	4204	4442	4961	4028	4336	4861	5038	3845	3914	4971	4139	3662	4317	4004	4754	4091	3907	4516	4643	3345	3165	3986	4404
	Positive		1572.17	5.97				158	0	160	3968	3676	3333	3774	3835	4116	3765	3705	3916	4193	3448	3625	3883	3832	3997	3548	3198	3783	3317	3534	3337	3338	3520	3248
	Positive		973.891	11.751				1388	1221	1739	4896	5665	5258	5730	5424	4173	4985	5503	3767	4160	4511	4012	4711	4881	4562	3803	3161	3820	4220	3272	4178	4453	5224	4863
	Positive		742.486	4.373				0	0	0	15770	15771	13506	14673	14824	13447	15761	15517	14663	18615	16230	15898	17348	17212	17458	17291	14402	18467	16652	16408	15413	16699	17439	16761
	Positive		831.692	7.303				577	365	507	6243	6496	5478	5940	5758	6022	6661	6561	5817	7693	6554	6694	7858	6755	7140	6123	4838	6538	6323	4904	4812	4933	6529	5512
	Positive		1550.15	5.614				488	272	682	43516	42750	40163	47779	46250	45235	50308	47740	42436	59759	49439	52490	57835	50419	54731	49704	38350	51414	46915	36578	45975	53296	55667	52406
	Positive		753.561	6.098				12128	7251	9336	58093	60827	51134	55678	57775	63365	60577	46084	50714	58649	55960	53123	56467	54573	57820	55128	49254	53701	47317	45280	66662	72242	66673	68954
	Positive		836.547	5.303				0	0	0	6422	6341	7296	7175	5667	5742	7167	7044	0	6243	0	6440	7573	6015	7018	7175	6194	7449	6455	6598	7246	7910	8680	7967
	Positive		730.559	5.53				819	0	426	67662	76242	65062	66515	64583	71636	65744	64887	80683	93510	68870	74984	72480	72610	76112	78702	63924	75699	63756	66644	60138	63212	69231	68273
	Positive		631.566	5.538				498	414	478	38577	38672	33089	38277	29234	33269	32053	30290	25116	30329	25876	27022	28616	27599	29763	26309	29427	30324	27950	27182	24948	25590	27842	28547
	Positive		800.654	6.66				3542	3342	3401	149285	143642	136417	162033	145602	154030	178832	175586	133647	223762	176914	176532	184321	157776	176926	154173	108277	162539	140078	108240	97267	118284	132832	120044
	Positive		1128.88	5.946				0	167	156	7526	8469	8579	8987	7268	7504	7925	8185	6966	6716	6909	6987	7009	6516	7088	6844	6328	6322	6736	6366	6280	6429	6361	5598
	Positive		704.559	6.738				1118	560	468	6113	5853	5501	6552	6644	6361	7468	6259	6215	9300	6940	7323	6940	6025	7942	6521	5042	6192	5470	5144	5452	5993	6682	6607
	Positive		811.549	5.103				0	275	0	12638	12382	11009	13122	7076	9278	8693	7779	6647	7633	5806	7088	8074	6186	6903	6690	7037	7218	7648	7387	6013	6309	7188	6890
	Positive		1154.39	6				193	0	146	8071	7348	6868	7949	7310	7716	7516	7335	7499	7554	7946	7166	6897	7301	7174	7058	6384	6508	6583	5887	6170	6124	6251	6259
	Positive		944.841	10.968				9645	6424	8035	15128	15904	17763	15399	12437	13590	8926	17715	9522	10881	10905	5728	9471	8828	8749	9903	7595	6137	8639	7165	9558	8329	9743	8243
	Positive		795.567	4.785				2839	1683	3162	3857	3906	3339	3915	8390	7334	7996	8217	9110	12364	9212	11745	11025	9637	10114	8455	5036	8656	7163	6183	5378	5464	6995	5385
	Positive		865.775	11.141				0	0	0	18540	19996	20843	22139	19505	21533	19893	20419	14568	15824	16909	15419	14640	12549	14857	12753	0	12256	11195	0	16110	17926	17968	15875
	Positive		732.793	4.953				1184	421	667	644187	600911	546530	561517	607970	616596	629371	578255	620243	683371	591433	623806	693270	663988	682031	624018	608813	687311	654329	612592	602467	620704	653384	644805
	Positive		125	5.281				986	636	864	3949	3520	3309	3561	4167	3918	4109	3304	4130	4865	4147	4194	4398	4086	4383	3506	3879	4348	4119	3491	3716	3540	3587	3598
	Positive		716.558	6.443				347	278	312	13519	13434	11478	13184	13901	13923	14571	13221	13611	16971	14346	14703	15053	13259	16153	13490	12023	14142	12180	11377	11749	11581	13710	12722
	Positive		852.562	6.037				307	182	312	4542	5287	4531	4719	5041	5285	5494	4979	4934	4951	5109	4640	4655	5051	5263	4659	4653	4883	4742	3958	4578	4900	4684	4054
	Positive		1536.1	6.457				220	0	0	12216	11555	10187	11275	12470	12772	12283	11243	12017	13268	12169	11929	13244	11701	13917	10799	10978	12727	11331	9999	10838	12450	13361	13315
	Positive		824.572	5.209				0	1523	2113	13058	12567	10933	12419	13949	13656	14646	12777	12624	15034	12357	11856	13491	13331	15878	12569	11571	13078	11401	12050	10279	12578	11730	12194
	Positive		751.627	6.605				0	0	0	8585	7947	7668	9047	8416	8372	8739	8214	7216	11596	8130	9641	9768	8522	9156	7915	5448	8229	6908	5444	8476	10073	11281	10091
	Positive		798.633	6.564				852	617	762	69998	66020	58534	67318	67361	69495	75896	71368	63575	103727	77909	80649	86491	74269	87492	68074	46749	75835	62238	44851	48095	55380	60285	54823
	Positive		1003.98	12.194				258	285	253	7431	7967	7554	8758	7714	7934	7602	7563	6081	7277	7314	6808	6575	6489	7186	6196	4647	6525	5631	5143	6122	7665	8865	7025
	Positive		555.534	6.236				244	147	197	4240	3700	3663	3636	3490	3700	4576	3776	3538	4786	3863	3760	4369	3800	4430	3762	3286	3578	3491	3191	2710	3399	3612	3163
	Positive		1551.14	5.617				520	514	658	32378	30925	30112	35645	31533	29765	35391	35501	30628	45742	36564	39366	44683	37469	39475	37538	25857	37954	32971	25482	33660	42970	44924	39828
	Positive		601.54	6.987				0	0	0	5308	6060	5129	5747	4877	5352	5383	4852	5479	4916	4936	5158	5204	4875	4892	3836	3225	5989	5077	4651	4246	3938	4478	3989
	Positive		972.894	11.804				1920	918	1520	7433	7510	7646	8704	6898	7377	6695	7167	5029	6127	5750	5945	6399	5901	6192	5550	4454	5283	5984	4720	6325	6671	6651	5746
	Positive		649.517	6.737				183	0	185	6172	5539	5232	6032	8085	7222	7757	8215	6386	11803	7905	8765	8906	7176	7324	6589	4111	9481	6663	4925	6920	8123	9084	8902
	Positive		798.564	3.987				45128	29624	55160	842	743	863	754	928	1064	844	802	923	1585	1031	1036	1359	1302	1244	1048	868	1332	1185	1047	989	1174	1085	1229
	Positive		757.588	6.132				0	330	306	8711	8854	7892	7561	7662	7646	7797	7309	8073	8492	7615	7531	8345	8730	8233	7641	7923	8269	8736	7785	8127	8144	8285	7126
	Positive		886.512	4.834				4297	2702	4607	462	412	452	393	917	1048	1123	1151	1104	1289	1101	1171	904	964	1042	1020	1014	1049	1127	760	786	1095	839	671
	Positive		1186.02	6.98				330	352	728	10827	12016	12754	12800	12519	11803	13457	12204	13132	17982	15261	14376	15437	13367	15510	13530	11260	11374	12608	10828	16083	18497	18233	19244
	Positive		770.062	5.545				579	638	688	5227	5217	6018	5148	5117	5045	5242	4730	5037	4636	5229	4949	4883	4506	4632	5288	4603	4866	5115	4411	5160	5642	5088	5346
	Positive		185.077	4.893				1150	808	1420	5328	4643	4620	4544	4948	5128	5306	5012	5114	5261	4504	4965	5010	4949	6144	5360	4467	5453	4712	4968	5086	5019	4923	5101
	Positive		890.541	5.68				7965	6996	8724	537	581	596	503	566	592	814	415	414	451	540	462	608	601	401	753	518	506	700	770	499	515	517	562
	Positive		1474.14	6.082				0	150	0	7325	6873	6140	6469	7370	8057	9208	7097	6791	10230	7667	7740	7996	7789	8994	7781	5625	7022	5880	4975	4847	5440	6205	5974
	Positive		1200.07	7.627				133	0	0	3038	2911	3362	3408	3506	2781	3592	3808	3375	5556	4637	4819	4331	3732	4536	4126	1992	5118	3207	2544	3979	4582	4848	4794
	Positive		1188.37	5.635				4395	2578	4621	6017	6637	7208	6951	5949	6327	6463	6389	5801	4635	5894	5492	5710	5698	5215	5491	7049	5888	6637	6210	6615	5949	5759	6240
	Positive		692.666	7.759				839	772	1043	22612	21105	24382	25063	24180	20415	28867	26123	21374	36941	27643	28444	33967	27277	33571	26690	17480	29648	24735	18739	19365	23716	26392	25306
	Positive		840.556	5.541				0	306	0	9673	10362	11566	10161	10791	10648	10042	11050	10820	10274	10176	10359	10728	10536	10954	10496	9264	10644	10975	11525	11256	11345	11389	11280
	Positive		828.549	5.987				1264	821	1015	5585	4717	4847	5231	4617	5212	4425	5016	4819	4312	4588	4370	4695	4771	4562	4500	4776	4837	4783	4456	4809	4204	4398	4477
	Positive		776.652	7.261				666	543	778	33263	32218	28906	34785	30575	30960	33534	32568	28255	46566	33032	36821	41295	37435	36477	32282	23779	34923	31415	24591	31846	39448	43466	39128
	Positive		1602.14	5.662				765	621	1069	6148	6050	5155	5866	6613	7088	6426	5973	6694	7233	6415	6432	6620	6499	6996	6045	6003	6009	6158	6035	5605	5643	5650	5759
	Positive		821.645	6.489				1082	1092	1086	76402	75484	65294	67799	73554	70947	74928	69621	72044	79383	69502	74669	82873	78926	80347	71330	65776	76086	75550	69538	69080	71064	70168	69125
	Positive		755.546	6.535				0	280	319	24482	25826	22102	26431	22763	22878	24498	23816	20436	23813	23390	22815	22456	22402	23624	22334	19437	21572	20250	18270	21925	23957	24741	23805
	Positive		795.535	4.615				281	235	206	4371	3996	3790	3669	4310	4120	5014	4281	4723	6891	4988	5671	6608	5940	5661	5321	4088	5912	5250	4013	3300	4054	4530	4066
	Positive		1555.16	5.596				430	0	255	7110	8475	7405	7493	8425	7722	8569	6996	8615	8151	7205	7690	9218	6980	7500	8094	9855	7800	8366	7577	8816	7453	7647	8780
	Positive		835.749	10.088				4557	2515	2852	10141	11720	11158	12183	10116	10019	9826	8629	7466	7304	7986	7837	8025	7122	9974	8723	8097	8133	8619	7071	9572	10257	10469	9785
	Positive		731.534	5.245				0	0	0	4272	4815	4929	5149	4371	4178	4265	4503	3751	3678	3992	3567	3801	3814	0	3933	3978	4095	3896	3839	4307	3819	3942	4153
	Positive		948.897	11.961				2701	1495	1641	5684	5141	4933	5809	5861	6297	5214	4560	4401	4151	4536	4188	4236	4102	5029	4099	4821	4196	4619	4688	6686	5935	5953	6469
	Positive		818.604	6.057				3183	2538	3627	9140	8165	7620	8693	11394	11004	11540	10784	12374	14669	12376	12883	14841	14045	13776	12867	9802	12747	11855	10941	13288	14212	13908	13912
	Positive		872.652	6.72				587	579	644	1613	1722	1421	1594	1972	1923	2802	2275	2325	4719	3222	3335	4542	3023	3778	2817	1550	3274	2484	1671	2088	3048	2561	2726
	Positive		786.609	6.797				1659	1574	1921	14404	12801	11933	13061	14583	14689	16697	14947	15750	18357	16173	16836	17868	14934	18589	14785	12493	16380	14638	12176	12105	12576	13517	13400
	Positive		868.543	5.706				10723	6940	10316	5624	6008	6568	6659	5759	5307	5528	6282	5842	5445	6530	5606	5910	5997	5334	5900	6270	5569	5939	5783	5733	5685	5513	5332
	Positive		1144.01	6.944				315	0	125	5862	6411	5685	6733	4627	4590	5615	5750	5542	7732	6589	5793	6208	5349	5626	5453	3656	4687	5641	4027	6277	7257	7308	7135
	Positive		1599.15	5.658				1555	1251	1789	11248	10402	9285	10112	11605	11866	11669	10830	11446	12275	10218	11091	12312	11346	11823	10414	10758	11363	10813	10644	10036	10056	10421	11055
	Positive		838.642	6.862				551	516	636	29904	27506	24635	27144	34028	35355	35586	34473	32720	40569	34687	33724	35969	32366	33969	29612	22657	28811	28502	24156	26936	28039	31658	29430
	Positive		1079.81	4.849				277	0	0	4273	4197	3897	4714	3727	3957	3987	3639	3450	4546	3619	4068	4782	3828	3731	3456	3197	3796	3810	3492	4068	4116	4358	4101
	Positive		904.601	6.28				398	335	460	11142	11979	12579	13444	11630	11180	12254	13361	10172	12601	12674	12674	12738	12035	11495	11676	9590	11383	11530	9753	9837	10875	10571	9965
	Positive		848.803	11.301				0	0	0	9270	9170	7965	8125	8891	13323	9711	6983	0	4113	4574	4670	3043	3106	5341	3191	0	3010	0	0	5948	4860	4574	4672
	Positive		804.579	5.73				1572	1137	1710	5667	6268	5181	5914	6133	5494	6236	5624	5701	7551	6291	6677	6809	5323	6180	5524	5274	6144	5522	4916	4932	5507	6207	6051
	Positive		918.686	6.18				370	195	269	3843	3828	3373	4096	4070	4297	4381	3842	4095	5362	3935	4533	5294	4263	5345	3916	3873	4599	4495	3846	3749	4364	5165	4903
	Positive		1604.15	5.678				901	513	704	4147	4056	3473	3750	3760	3944	4198	3898	3857	4421	3850	4056	4984	3917	5228	3948	3653	3746	4478	3551	3422	3638	3604	3804
	Positive		1154.9	6.004				0	0	0	9950	9315	8907	10678	9105	9793	11304	10247	8433	10654	10100	9033	8882	9142	9809	9198	8208	8684	8473	8217	7433	9079	8666	7859
	Positive		339.29	6.132				289	285	313	10186	9603	8385	9434	10055	11049	11655	9267	9803	12115	9943	9857	10340	9719	11519	8975	8613	9687	8359	7941	8052	8155	8229	8984
	Positive		637.552	6.4				703	671	472	4307	4177	4865	4869	3823	3337	3574	4329	3313	3438	4091	3876	3724	3726	3022	3532	3592	4389	3855	3789	3555	3636	4518	3556
	Positive		633.581	6.113				202	223	241	11587	10523	9514	10626	8469	8539	8687	7772	7409	9038	8029	8150	9922	8501	11297	8683	10481	10106	9484	8676	10351	11006	12321	12735
	Positive		1582.15	5.666				1439	589	992	14538	13777	12516	12283	13245	14304	14229	13277	13886	14693	12157	13686	13928	13670	14462	13301	13652	13380	13519	12837	13368	14945	13906	15154
	Positive		1519.18	5.961				0	129	0	6104	5940	5075	5579	6975	6087	7674	5249	31819	7548	33452	6596	34589	32578	7517	30458	27959	32462	6169	24559	5214	5988	5859	5472
	Positive		798.551	5.147				1312	624	1440	6926	6486	5689	6380	6685	6900	7384	7047	6696	7321	6954	7468	7785	6835	7881	7393	6671	7103	6938	6723	6826	7512	7493	7988
	Positive		1133.32	4.991				0	0	0	7937	7750	8378	9253	6658	7157	7820	7717	6565	6253	6944	7198	7315	7383	6564	6888	7862	7160	7192	7091	6905	7493	8451	7648
	Positive		802.591	4.938				1851	1072	801	3583	2940	3290	3325	3935	3953	3578	3592	3940	3759	3439	3876	3898	3873	3584	3542	3302	3372	3725	3183	2720	2797	2704	3045
	Positive		1499.59	4.983				0	0	0	3493	3097	3717	3675	3235	2519	2958	3035	3066	3113	3854	3124	3052	3100	3011	2830	3127	4287	3740	2979	3288	3851	3767	4149
	Positive		605.55	5.529				6084	3440	4894	136293	133843	113210	128614	117365	127747	129776	113385	115258	132222	115001	114329	134694	123050	143139	120814	128957	135110	126692	118807	125609	133956	140147	142434
	Positive		922.782	10.3				25341	15190	23087	3334	3016	3339	3679	4903	5361	4635	4604	3425	3470	3499	3843	3160	2748	3738	2947	3106	2693	2377	2340	3574	4026	3671	3090
	Positive		678.541	4.921				733	407	506	54692	52490	46841	46612	49620	49499	50690	45704	50780	55929	46561	50752	52754	51788	54666	49129	50363	52273	53734	49404	44760	43762	50894	47963
	Positive		1120.81	4.945				308	140	558	22553	21810	26038	24582	21235	19847	21789	22215	20559	20843	21994	21222	20964	22953	20972	23230	22654	23881	22272	23443	23736	25210	25646	23304
	Positive		958.911	12.014				0	0	196	5720	6640	5545	5876	6264	6908	6515	6284	4522	5177	5176	5303	4646	4332	5372	4382	3381	3951	3827	3618	4948	5141	5199	5156
	Positive		765.583	5.588				1842	1051	1483	7624	7507	6455	7755	6394	7561	7548	7262	8358	9021	7829	8956	8936	7464	8786	7933	8350	8174	6919	7802	7535	6593	7064	6386
	Positive		870.728	8.218				633	290	737	3286	3330	2796	2996	2904	2973	3072	3096	2813	4599	3085	3328	3933	3337	3762	3382	2506	3424	3138	2411	2835	3014	3228	3073
	Positive		1506.12	6.153				240	0	153	3635	3333	3005	3176	3733	3779	4054	3561	3451	4693	3943	4156	3800	3832	4611	3994	3237	3907	3440	3239	2915	3523	3697	3352
	Positive		125	5.594				2033	1473	2255	7820	6975	6420	7021	7744	7237	7517	6812	7642	8376	7288	7889	8255	7031	8103	7955	7804	7778	7659	7283	7991	7516	7861	8009
	Positive		796.077	5.649				1273	1330	1788	6198	6988	7579	6953	5906	6096	5479	6754	6727	5692	6234	5553	5615	5718	5866	6002	6994	5734	7038	8158	7258	6393	6700	6174
	Positive		865.689	7.9				3503	3043	4759	732	603	643	664	792	712	719	668	701	983	878	718	796	694	828	642	700	736	662	567	515	610	599	490
	Positive		884.796	11.011				0	0	0	20764	22256	21752	25051	31658	33104	31771	29751	20130	22649	24831	24155	19846	19173	24130	20191	16155	16625	16420	15114	31399	34889	30736	28826
	Positive		793.549	4.814				9571	7893	16209	15864	15575	16921	18604	15857	14149	17670	18805	15093	19188	18346	17900	18404	17336	17388	17789	13638	16593	17411	14456	14917	16972	19829	16426
	Positive		1568.19	5.99				167	0	0	4467	4256	3695	3976	4207	4294	4795	4553	5513	5426	4296	4306	5208	4819	4965	4664	4479	4717	4678	4354	4378	4215	4596	4485
	Positive		853.792	10.965				50426	31607	37463	24588	22903	20178	23544	24773	29313	25790	18460	21840	16576	16082	17692	18474	18745	25112	18524	28176	20756	20744	23246	29914	31663	26059	29463
	Positive		777.567	4.999				1036	1205	3377	4910	4803	4375	5354	5403	5938	29221	32360	5623	5604	5424	5694	5331	5506	5452	4797	5136	4990	27792	25783	4673	4926	4867	29488
	Positive		561.524	6.106				804	816	888	12551	12338	10491	11239	12903	13495	14741	11895	12005	15155	12901	13641	12393	12349	14259	12459	11059	12494	11136	10439	10206	9641	10164	10166
	Positive		1134.79	6.645				482	292	280	3580	3661	3030	3540	3595	3841	4149	3637	3919	5337	3781	3683	4658	3872	5201	3800	3725	4257	3792	3173	2823	2952	3309	2958
	Positive		1002.98	12.181				294	346	226	9023	9116	8080	9910	10309	10288	10845	9638	7977	8828	8277	8113	8132	7377	9065	7924	5267	8033	6698	5687	8480	8411	10110	8855
	Positive		1080.31	4.848				0	0	158	5251	5172	4614	4436	4317	4620	4902	4690	3898	5427	4495	5183	4819	4136	3665	5184	3370	4034	4494	4128	4293	5292	4786	4631
	Positive		830.566	5.076				48516	37991	56181	19711	18994	21503	22798	43271	40866	42855	45658	49606	44376	47875	49395	41512	41448	40401	42493	34983	34487	34464	36599	31004	29439	27308	29002
	Positive		750.592	6.471				322	241	216	5467	5259	4493	5229	5718	6119	5555	4933	5350	7093	5743	5976	6041	6789	6957	5716	4947	6316	5425	4645	5275	5702	6049	5386
	Positive		890.545	5.323				536	438	1142	2363	2372	2185	1978	3164	2881	3255	2812	3453	3600	3401	3304	3658	3723	3726	3561	3025	3104	3265	3062	3092	2912	2972	2893
	Positive		811.54	4.848				0	352	0	6111	6919	5662	6344	9318	7985	9317	7722	11696	12813	11330	10437	11106	10856	17008	12651	14467	12488	10884	11298	12474	13029	11919	12647
	Positive		865.58	5.523				1053	740	784	15170	15207	13138	16077	13302	14905	15368	13064	12568	16045	13477	13484	16266	14476	16984	14833	16462	15342	15489	14370	14296	14720	16912	15899
	Positive		1534.11	5.553				6216	3945	6378	5065	5364	4947	4377	5237	5812	5805	4484	5350	6609	5275	6045	5852	5553	6120	5063	4860	5194	5270	5191	4772	5427	5001	5148
	Positive		837.766	10.533				2530	919	822	4315	4484	3723	3949	4472	5219	4354	2967	3931	2995	2997	2608	2642	3116	4412	2949	5475	3280	3146	4069	5554	4516	4373	4411
	Positive		756.082	5.925				171	149	161	6166	6529	7430	7132	5832	5725	5681	6747	5832	4659	5569	5333	4348	5803	5085	5363	4984	4824	5146	5994	6202	5906	5877	5195
	Positive		884.721	10.767				6114	7238	8351	6670	7164	7434	8151	6778	6711	6548	6694	5860	5940	6391	6196	6363	5890	7481	6669	5200	6190	6156	5278	6762	6352	7239	6566
	Positive		778.586	5.2				791	510	657	5142	4787	4406	5347	4490	4981	5081	4810	5117	5254	4691	4603	4642	5124	4965	4081	4230	4564	5177	4117	3975	3922	4102	4107
	Positive		1189.37	5.64				1290	804	1476	6330	7380	7592	6689	6383	6557	6567	6471	5796	5417	6271	5666	5880	6092	5762	5998	7044	5793	6234	6844	6835	6193	6072	6360
	Positive		691.239	3.194				464	214	326	959	944	797	947	5144	1579	1304	1553	2244	2458	2012	2124	1967	2559	1790	1835	1710	8332	1728	1601	795	1562	1168	1317
	Positive		628.541	5.832				755	468	621	2917	2751	2379	2653	3566	3134	2867	2844	3000	3394	2949	3384	3217	3472	3536	3308	3475	3455	3433	2939	3798	3514	3466	3620
	Positive		737.554	6.428				0	162	268	17906	18073	15214	15988	16524	17073	18482	16015	16131	17071	15523	16131	15802	15855	18428	15879	14620	15308	13984	14675	13424	13870	15603	14547
	Positive		772.615	6.545				3230	2450	3455	220153	216964	185290	224484	226109	228421	243341	237431	196682	315109	248396	259229	270173	226362	258289	210557	146878	232610	190434	150134	173153	215417	241454	209527
	Positive		846.639	6.344				592	437	575	11815	11040	9705	10352	11755	11189	12942	11101	11861	15255	12099	12773	16150	13646	14916	11916	12240	13291	11543	11519	12383	12025	11870	12036
	Positive		797.556	5.155				2756	0	2795	12932	13081	10809	12272	13608	12591	14529	12733	12353	14812	13543	13434	14540	13167	15199	13119	13674	14713	13049	12566	13067	14884	16000	16347
	Positive		947.877	11.79				2900	3344	4354	6242	6992	6979	7687	6422	6600	6744	6575	5340	4962	5430	5516	5725	5217	5983	5006	4349	5013	5050	4344	6919	7283	7251	6396
	Positive		1112.85	5.356				163	166	0	4013	3429	3730	4164	2872	3097	3348	3459	2455	2481	2406	2534	2149	2486	2773	2475	2112	2673	2249	2146	1710	1762	2169	2089
	Positive		744.57	5.866				26046	13494	18790	2925481	2780756	2396078	2620449	2870372	3000099	2984046	2744673	2833721	3265545	2824241	2922678	3022743	2883124	3201591	2806258	2704370	2943746	2701926	2581345	2383920	2442983	2682582	2518249
	Positive		768.707	10.082				11934	3686	5346	22833	20702	19914	23913	17033	24377	18461	14373	14843	12021	11856	12470	11019	10923	18283	12051	20611	14717	12712	15373	20559	19676	19418	18498
	Positive		754.067	5.37				0	194	0	6274	6931	6915	7717	4336	4900	5494	6613	4175	4360	4801	4454	4499	4845	4220	4752	4434	4986	5002	4648	3921	4058	4153	3849
	Positive		714.543	5.833				0	259	517	12222	12857	11257	10612	12387	13255	13353	11954	13059	14281	12609	12861	12924	12367	14860	12867	13073	13253	11797	12619	9424	10083	10278	10031
	Positive		1485.08	5.812				173	0	0	26586	25004	21640	25175	24712	24377	25388	24188	24505	26660	24200	24888	23794	25312	26128	23214	24189	25214	24164	22565	19798	20579	22741	23032
	Positive		125	4.937				1779	1263	1855	6659	6496	5490	6015	6569	6804	6655	5866	6851	7198	6687	6594	6941	6940	7175	6471	6215	7088	6280	6778	6793	6304	6396	7004
	Positive		669.585	7.197				734	571	781	7714	6685	6674	7778	7738	7341	8776	8305	8495	13229	9833	9658	11780	10967	11896	9700	6338	11296	9308	7198	6589	8753	8883	7922
	Positive		891.806	10.562				10602	4773	4925	8806	8890	9255	10539	7817	10629	8604	8291	7795	5713	5919	6517	6391	5867	7178	5696	9427	5526	6642	7344	7626	6995	7204	7188
	Positive		790.562	5.655				1894	2167	2658	630732	603010	526561	542705	598339	624790	603603	533265	600951	630373	560538	579134	595285	568908	650397	562034	563688	570617	555607	547958	563345	579521	589657	601721
	Positive		942.831	10.634				16396	15256	20765	4733	4985	4073	4461	4700	5299	4608	4453	3728	3887	4022	4627	4093	3325	3894	3398	3432	3999	3682	3191	4162	4174	4207	3372
	Positive		862.593	6.034				569	621	460	8324	8313	9564	9729	8546	7742	9419	9102	7779	9709	9046	8553	9332	8585	9694	9263	7118	8781	8117	7225	7620	8182	8635	8343
	Positive		737.553	5.903				1259	187	454	9534	9314	8545	7876	8086	8186	8564	7713	8396	8143	8503	7533	8287	8421	7965	8356	9182	8348	8414	8694	7098	7418	7438	6881
	Positive		864.786	10.759				11847	5194	6606	6726	7558	6131	6861	7743	9189	7291	5691	6697	4649	4887	5217	4967	4822	6799	4850	6682	4579	5827	6282	6946	6581	6002	6644
	Positive		664.629	7.115				407	266	328	6472	5270	5908	6173	6172	5814	7727	6075	5145	8492	6230	6410	6916	6128	8049	6221	4694	6682	5829	4293	4443	5344	5471	6000
	Positive		1454.09	6.133				0	0	0	5796	5561	4722	5369	6107	6483	6540	6285	5535	7247	6022	6081	6089	5626	6894	5649	4865	5799	4548	4139	4053	4528	5606	5081
	Positive		990.933	12.026				5714	3976	3933	19937	20186	16945	20595	18849	19331	15672	16359	13201	12933	13689	14980	18151	15317	18422	13841	14187	19012	18801	15461	23814	24898	28788	27986
	Positive		1605.11	5.603				6337	3936	5492	1266	1099	1355	1226	1145	1195	1208	1435	966	982	919	1038	1171	1005	914	1029	1226	1176	1057	1215	2057	1906	1517	1142
	Positive		125	5.938				289	339	596	5247	5355	4397	4944	5729	5961	5096	5117	4948	5948	6047	5441	5482	4922	5578	5091	4697	5216	4976	4636	4858	4991	5126	5287
	Positive		1558.08	6.459				0	0	0	10010	10670	10259	12084	11158	10569	10699	11938	10639	11354	11495	11218	12929	11189	12106	11030	9234	10540	10271	9203	11410	12233	12505	11605
	Positive		708.879	4.881				209	180	241	20628	19870	17029	18159	18759	18837	19742	16600	18373	19987	17502	17693	20217	19489	20811	18075	18470	20241	18711	17824	19180	20004	21416	20536
	Positive		910.816	11.016				0	0	2280	32608	33275	34298	39245	49550	54015	50241	49771	32204	40600	43819	41183	33321	30650	36625	34298	20459	25823	23144	19418	40829	45717	43300	39141
	Positive		709.529	9.861				3222	6442	8820	692	664	590	726	898	679	932	1770	923	2573	2285	2152	3288	2118	1823	2195	714	2190	1704	893	1249	1839	1830	1463
	Positive		763.577	6.472				587	292	340	8432	8048	7495	6897	7558	8175	7768	6755	7624	7571	6412	7726	6907	7713	7125	7100	6727	6834	6915	6506	6038	6663	6806	5833
	Positive		1184.84	5.061				5250	4310	6152	2344	2052	2252	1935	3505	3232	3639	3574	4088	3789	4660	4238	4008	3628	3504	3463	3413	3927	3258	3134	3033	2525	2629	2350
	Positive		822.093	5.737				2167	1729	2406	2502	2429	2433	2052	3633	2713	3021	3036	3348	3458	3576	3442	3813	3520	3606	3708	3372	3577	3451	3198	4384	4244	3790	3253
	Positive		1518.17	5.606				569	286	658	8304	6761	7795	7998	7035	8884	8111	7086	9166	6647	8483	7358	7615	7424	7432	8406	6421	7154	8148	7133	9044	7204	7450	9056
	Positive		974.947	12.13				0	519	558	38224	40485	40413	46582	44966	47998	46308	45471	31331	39982	40170	37507	33242	30741	39432	31946	24762	30886	26631	22466	37627	40610	44667	38244
	Positive		1500.15	6.043				0	171	0	4706	4073	3982	3921	4157	4664	4648	4435	4015	4962	4556	4436	4488	4380	4786	3856	3363	4024	3657	3283	4175	4801	5259	4744
	Positive		1532.1	5.855				0	0	0	11404	10085	11901	12401	11421	11414	12224	11750	11880	11768	11389	11430	11276	11460	11637	11693	11338	12158	11990	10613	10659	9752	10416	9477
	Positive		605.454	6.341				1200	815	1222	12249	12569	14000	14705	11233	10525	12034	12311	11711	10999	13076	11757	11819	12655	10632	11022	11230	9541	11963	11978	12120	12589	14014	12594
	Positive		887.78	10.138				18176	13542	18163	10834	11040	9814	12143	8704	9727	8590	9972	7265	8428	7054	8440	10048	8120	8543	7157	6348	8023	8955	7111	7452	7490	8551	7608
	Positive		861.765	10.111				9481	5778	7732	15261	15670	15608	18321	12880	13393	12772	13315	10085	11362	10824	11795	13027	11034	12461	10349	9793	11560	11590	9704	12477	12063	13220	13309
	Positive		523.472	4.283				361	307	257	6623	6203	5458	5686	8855	7680	9170	6670	10430	13282	10391	10350	11935	11120	14016	12259	11580	13701	9388	8247	9481	10062	11195	10650
	Positive		735.563	4.956				2959	2241	3268	256721	233802	209730	220934	242067	244037	248328	228545	246267	267972	231224	245138	274632	258459	266386	242785	240007	264185	251839	242689	236744	248928	257283	252344
	Positive		1498.09	5.181				0	0	195	4432	4051	4080	3570	4636	4748	4667	4401	4857	5636	4569	4953	5808	5105	5221	4254	4463	5034	4789	4513	4163	4969	4749	4318
	Positive		802.637	7.779				346	250	288	5220	4723	4210	4840	5338	5639	6376	4979	6229	7321	5818	6274	6326	6617	7803	5258	5692	6545	5345	4966	4978	5518	6795	6108
	Positive		813.524	4.925				597	431	686	4051	3860	3309	3963	4925	5197	5015	3348	4789	4449	4271	4594	4494	4681	4564	4324	5925	5075	4877	5483	4246	5432	4489	4436
	Positive		1514.17	5.966				173	0	0	38476	34698	31387	37152	34608	39285	38723	27677	31282	38601	34471	34179	36294	34108	36845	30447	30735	34822	32219	29798	29932	30660	34161	27669
	Positive		1496.13	6.078				0	149	0	5156	4775	4419	5412	5174	5555	5769	5066	4640	6526	6184	5684	5547	5306	5911	5072	4449	4840	4036	3516	3396	4296	4179	4184
	Positive		1133.82	4.998				381	577	164	10539	9738	12024	11026	9827	9548	9999	9808	9257	8611	9509	9884	8923	9954	9636	10153	10193	10030	9340	10663	11149	10661	11942	10674
	Positive		732.576	6.798				0	0	508	13087	12697	10639	12078	14271	14552	15466	12808	13366	17212	14491	14929	14057	12907	15857	12744	11030	13622	12305	10418	10435	10961	11907	12299
	Positive		1346.13	6.049				0	261	174	4602	4543	4932	5490	4812	4936	4456	4764	4128	4605	4595	4489	4216	4734	4381	4610	4660	4677	4828	4152	3775	4164	4069	4577
	Positive		633.486	7.008				3117	3671	7223	14039	15404	16449	17288	14895	14052	15446	17057	16250	16557	17217	16375	16898	15212	16087	16886	13123	11910	15043	14476	16129	15881	17079	16497
	Positive		702.53	4.896				350	500	558	17848	16334	15769	14398	15505	15481	16001	14708	15633	16254	14506	14881	17430	16591	16306	15641	19491	16963	17277	17358	15082	14361	14540	15191
	Positive		852.681	6.971				2490	1682	2964	11076	10643	8993	10016	9815	9835	10349	9612	9241	15989	11577	11895	14736	13532	13162	11712	9319	14063	12050	9576	11275	13708	15450	15249
	Positive		1551.13	5.323				200	361	647	3422	3301	2797	3039	4402	4503	4557	3999	4275	4955	4034	4696	4725	4915	4791	4471	3959	4934	4304	4369	3369	3510	3867	4044
	Positive		842.663	6.898				738	709	806	77154	70178	62109	72298	93910	100208	98734	100318	87627	144188	102198	115493	125094	99179	96982	84959	51212	89150	79487	61511	54659	61791	70972	66839
	Positive		808.601	6.789				485	395	659	6763	6079	5497	5812	6037	6570	7093	6423	5905	8482	7073	7064	7022	6673	7422	6405	5284	6464	6223	5461	5276	6102	6643	6331
	Positive		944.721	10.051				5297	6100	8282	1384	1218	1295	1498	1295	0	1569	1994	1370	1780	1591	1735	1911	1525	1409	1545	0	1270	1461	0	1294	1444	1441	1204
	Positive		1230.42	6.27				128	178	313	3753	3953	3197	3785	4333	4608	4069	4448	4195	4569	3671	3720	4451	4251	4544	4167	3393	4206	3872	3197	3533	3273	3561	3158
	Positive		633.622	8.426				4524	2930	3318	4146	3901	3393	4119	4625	5408	5197	3894	5801	5420	4904	6025	3831	5697	4828	5366	6617	4365	6591	6112	6358	5560	4124	4560
	Positive		853.678	6.498				482	326	388	6756	7179	5788	6423	7046	7067	6552	6951	6266	7242	6320	7339	7271	6644	6869	6539	5171	6348	6625	5727	4916	5362	5290	5671
	Positive		822.564	3.936				15063	10270	17562	460	532	439	513	577	655	648	692	675	764	841	725	887	656	823	682	526	734	619	726	543	554	659	720
	Positive		827.553	5.989				1525	1278	1506	5588	5911	5521	6689	5478	5070	5343	5578	5992	5216	5324	5358	4845	5158	5564	5490	5402	5110	5709	5624	5752	5306	5583	5629
	Positive		791.638	6.851				2222	1404	1855	5324	5026	4274	4892	7740	8980	8157	8386	8212	11859	8578	9565	10456	9217	9576	7998	6172	7982	7642	6488	7656	8593	8670	8742
	Positive		313.274	7.003				429	376	420	5701	5748	4898	6102	5291	6168	5482	5696	5726	8966	5515	7295	6888	4775	5616	5317	3956	4257	5182	3867	5847	7530	7035	7094
	Positive		820.582	4.812				1360	918	691	3216	2698	2760	2665	7401	7528	7034	6759	9278	12050	9316	9631	11847	9971	9959	9223	6162	9062	9008	7409	5463	6472	6509	5680
	Positive		944.899	11.957				0	0	955	45199	46126	46886	54714	49917	62130	53233	50340	33513	35889	38670	37620	31072	28730	39005	28691	22242	24243	25482	22912	34597	34425	35338	34672
	Positive		913.584	5.21				465	329	443	4727	4478	3793	4335	3200	3853	4102	3318	3428	3573	3443	3356	3240	3204	3894	3470	3330	3672	3197	3074	3078	3405	3492	2831
	Positive		804.683	7.908				681	434	576	18128	17180	14678	15819	17077	17221	17507	17235	15657	23195	16813	19218	22859	19762	19670	16596	13916	20394	18335	13887	16901	20345	24222	20843
	Positive		794.6	6.52				499	309	498	30089	28805	26440	32983	32837	31837	35167	34680	30140	45748	35646	37418	39069	34155	36478	32603	25341	33599	28681	24943	25569	31433	34427	31221
	Positive		763.635	6.809				2267	875	1753	6027	5459	4876	5131	5354	4944	6013	5501	5929	6855	5592	6000	6677	5756	6274	5701	4803	6109	5514	5067	5557	5335	5725	5455
	Positive		1455.11	5.876				0	134	0	9696	10003	8311	8508	8040	8703	8437	7900	7884	8285	7832	7689	7638	7680	8451	7388	7950	7882	7365	7315	7769	7513	7715	6911
	Positive		757.55	5.342				642	565	676	7135	8440	8139	8923	6870	7862	7878	7522	6535	6396	7007	6997	6298	7613	6378	6823	7344	6402	6731	6962	6967	6809	6788	6843
	Positive		882.604	5.527				454	373	467	5594	5531	5197	6439	5332	5975	6133	5531	5151	6528	5765	5614	6658	5715	5899	5989	6189	6900	6270	5609	5965	6383	6323	6340
	Positive		1320.11	6.046				0	0	0	5055	5365	6069	6116	5567	5323	5170	5571	4881	4969	5171	5594	4874	5430	5033	5144	4942	4875	5116	4849	5227	5868	6760	5972
	Positive		799.567	5.703				0	975	5281	8537	9547	9520	10715	10902	10768	10823	9121	8149	8536	8957	9456	9369	7940	8601	8201	8289	8529	9279	8243	10507	10433	10914	11100
	Positive		816.672	6.847				7784	4656	8934	163894	148638	130249	149485	182278	196807	191704	188876	178311	234077	187207	203162	213634	185195	187317	153940	112702	168713	157705	124856	131299	148306	164485	156269
	Positive		816.658	6.851				5416	4206	5493	163894	148638	130249	149485	185383	196807	197950	188876	178311	241699	188011	203162	213634	185195	187317	167617	112702	168713	157705	124856	132992	148306	164485	156269
	Positive		823.16	6.837				681	437	783	4009	3747	3682	4499	4070	3851	3922	4678	3957	4588	4800	4351	4651	4668	5214	4187	2706	4219	4257	3685	4010	4385	4618	5537
	Positive		551.504	4.856				1904	1356	1398	97594	99359	80944	88576	138989	124818	146477	113467	162064	176528	160807	155008	162202	164811	252462	194035	219910	180653	152937	166700	208590	207689	194508	196079
	Positive		577.518	7.018				1716	1052	1283	5482	5339	4429	5302	7002	5578	4307	5181	5223	8274	5604	5793	5928	4649	5159	4058	3808	22632	4815	4370	5103	5709	5982	6459
	Positive		733.593	5.677				1641	1108	1495	61297	60539	50218	54293	58297	58567	57216	51545	57063	60974	54946	54634	58832	56732	61275	56441	53760	57511	54894	52462	56068	59093	62096	58452
	Positive		722.833	5.912				188	119	340	14015	13265	11193	12691	12000	13385	11831	10972	11209	12446	10243	11755	11919	10977	11431	9826	8127	10121	10023	8572	11652	12345	13107	12692
	Positive		705.557	6.134				359	267	373	19955	18618	16065	17267	19612	19538	20584	18685	17947	22966	20211	20087	19315	18241	22880	18657	16586	18602	16502	14441	12961	15195	16052	16376
	Positive		782.098	6.022				158	0	0	8786	7695	7514	9064	8155	8567	8673	8309	7787	8237	8022	8467	8004	7712	9227	8255	6912	8275	7125	6746	6481	6897	8067	7137
	Positive		731.575	5.082				1597	699	869	9631	8406	7680	8570	7981	8409	9091	7722	7898	9875	8247	8575	9676	9173	9662	7920	8344	9727	9628	8308	7323	7554	8091	7616
	Positive		1600.14	5.666				1530	1022	1264	7984	7854	6581	6925	8651	8667	8105	7898	8561	8526	7831	8481	8341	7992	8838	7896	7874	8336	8342	7868	7683	7801	7867	8871
	Positive		821.086	5.698				5003	3663	5456	736	781	832	665	1007	909	799	1237	1389	706	949	921	988	910	1081	774	814	1090	796	1023	1173	1053	864	985
	Positive		975.906	11.956				2058	1257	1810	7541	7283	6193	7696	6814	7327	6712	6477	5836	5951	5306	6133	6817	5867	7156	5506	5343	6233	6655	5568	8759	8453	8905	9233
	Positive		742.571	6.448				658	0	0	8552	7234	8309	9106	6612	7325	8318	9764	7519	7854	7110	7566	7749	9730	8723	7040	7888	7477	6827	6285	6271	6382	6249	5987
	Positive		1525.16	5.581				635	217	310	6124	5914	5159	5081	6341	6760	7004	6115	6302	8245	6128	6507	7027	6594	7350	6015	6053	6949	6556	6023	6093	5984	6412	7031
	Positive		761.59	6.805				985	759	1010	8471	8294	6902	7440	8251	8737	8685	8268	8946	10794	9623	9390	10293	8758	10205	9055	6575	9921	8766	7585	7945	9403	8815	9073
	Positive		847.648	6.359				490	425	361	5464	5150	4359	5214	6061	5365	6332	5702	6764	8576	5764	6884	8228	7204	7409	6535	5788	7041	6805	5585	5195	5660	6283	6506
	Positive		921.837	11.775				4921	0	0	10243	10049	10002	12097	11332	11939	11655	11157	7915	7400	8064	8135	6225	6298	7557	6271	7656	5272	5525	7392	6719	6232	6534	5679
	Positive		1594.67	5.676				8562	4608	7956	4903	4632	5434	5709	4873	5236	5191	5832	4895	6058	5333	5218	5695	5357	5307	5560	4664	5606	5505	5271	4980	4143	5041	4552
	Positive		718.558	5.804				9415	9217	7587	1587586	1477549	1262465	1409288	1497946	1618030	1539875	1405282	1475463	1703942	1420011	1516143	1561810	1502635	1588618	1381166	1341894	1533613	1429236	1295450	1376062	1434214	1507707	1536165
	Positive		1509.15	6.145				0	0	126	4504	4112	3688	4545	4088	4786	4702	4299	4288	5067	4201	4863	4501	4551	5104	4398	4194	4476	4116	3503	3212	3735	3780	3856
	Positive		829.677	5.852				1080	632	872	9416	9752	9971	11594	11228	12885	10693	11746	9741	10953	10353	10417	10999	9894	11262	10475	9093	10894	10835	9457	10130	9283	9493	9235
	Positive		1597.08	5.058				5365	4333	5711	3880	3084	3378	3499	4100	3911	4045	3621	3820	4525	3740	3704	3951	4045	3750	3886	988	3955	3743	3661	3470	3766	3523	3495
	Positive		907.53	4.474				253	209	233	11212	11214	9325	9723	13339	12874	14041	11452	13912	18031	14364	14173	17758	15281	16589	14298	10972	15048	14879	11458	9920	10648	11984	10776
	Positive		1427.06	6.104				0	0	0	6884	6171	5573	6780	6358	6879	7379	6920	6468	8381	6421	6690	6925	6271	7864	5954	5807	5891	5811	4930	4505	4259	4680	4229
	Positive		1554.1	5.267				258	142	428	3252	3176	2606	3025	3971	3855	3886	3739	4438	4635	4031	4209	4877	4437	4507	4088	3764	4331	4364	3748	3849	3983	3932	3946
	Positive		797.723	10.087				3010	950	975	4697	4871	3887	4473	3938	5079	4131	2704	3891	2288	2264	2396	2779	2092	3722	2346	4784	2610	2627	3786	3708	3521	3509	3272
	Positive		749.194	5.975				241	139	143	4390	4306	3681	4638	4894	4566	5089	4076	3262	5694	3583	4204	4757	3612	4941	3123	3185	3547	4363	2894	3399	3956	3036	3881
	Positive		921.791	11.153				3294	1749	2647	7294	7875	8048	9147	7621	8260	7554	8256	6004	8044	7497	6919	7974	6889	6923	6301	5427	5883	6054	5147	6411	7479	7664	6876
	Positive		1516.19	5.952				0	0	233	41928	39834	33481	37034	39228	42998	41312	35791	37207	44508	37606	39602	40583	36823	42155	36715	32414	37063	34555	30939	28980	28544	31767	28428
	Positive		943.875	11.961				0	0	0	5496	5226	4407	4799	6158	5923	6073	4899	0	4162	3832	4280	3109	3235	4804	3506	0	3832	3055	3693	5091	5017	4617	5409
	Positive		883.718	10.771				10870	12002	14261	10855	11201	12750	13221	10626	10213	11242	10343	9697	9518	10362	10375	10094	10649	11604	10095	9037	9175	9710	8365	11231	11470	11103	11043
	Positive		1483.12	5.474				252	159	182	4960	5057	4080	4526	4753	4876	4557	4353	4303	5772	4051	4588	5111	4584	4502	4134	3827	4502	4102	4064	3784	4415	4736	4768
	Positive		648.496	5.373				0	191	212	9825	10239	8669	8381	9654	10322	11129	8622	9713	11717	9796	10131	9434	8896	11308	9068	8314	9033	8564	7306	5848	6034	6756	6522
	Positive		996.921	11.989				260	321	314	4385	4615	3755	3910	5157	5090	5082	3802	3589	4328	4181	3615	3853	3549	4307	3475	2903	3108	2986	2910	4166	4187	4721	4182
	Positive		677.548	6.977				234	0	152	3534	3339	2799	3215	3726	4144	3816	4330	3844	5071	3854	4072	3729	3891	3505	2915	2807	5154	3899	3022	2418	2771	2987	3177
	Positive		903.803	10.588				70222	54300	75250	12270	11760	11976	14398	10460	12142	11246	11303	9314	8549	7907	8912	9280	7880	8729	7593	8071	7671	8362	8309	9253	9494	8961	8522
	Positive		548.539	6.419				308	243	290	3850	3546	4203	4423	5983	5189	7467	5725	4718	6368	5077	5080	5145	4662	6095	5643	4230	4658	3903	3933	3863	4367	4174	3985
	Positive		842.598	5.801				947	1032	1091	4346	5279	4382	4980	4640	4263	4262	4785	4718	4799	4078	4541	4794	4749	4361	4769	4639	4512	4953	4578	5316	5454	5168	5638
	Positive		994.909	11.917				650	437	298	4131	4406	3738	4704	5745	5313	5289	4899	4117	4267	4742	4429	4070	4130	4741	3862	3345	3677	3506	2890	4945	5501	4940	5758
	Positive		793.568	5.656				4244	3166	4204	51068	48973	40619	46153	53559	54811	49540	46738	50863	55536	48179	52211	55115	51178	57372	47915	52204	51268	52578	51204	64459	67729	68561	73264
	Positive		849.758	10.114				11249	6201	10189	10185	9587	8923	11204	7407	9531	7161	6913	6032	5793	5397	6055	7147	5918	6783	5074	5976	6196	6149	6198	6682	6450	7393	6508
	Positive		803.658	5.852				913	678	916	9234	9137	7648	7896	8165	9868	9316	8511	8341	9695	7707	8510	9263	7743	9280	7675	6952	7770	7421	6622	6403	6303	6697	6199
	Positive		587.541	6.161				732	827	865	6581	6312	5309	5681	6104	6530	6993	5743	5953	7054	6150	6460	6112	6054	7164	6018	5729	6734	5595	5046	4436	4396	4311	4620
	Positive		665.489	6.737				517	0	376	2820	2931	3249	3487	3657	3580	3546	4179	3126	5350	4524	3862	3912	3271	3365	3622	2424	3224	3776	3169	3278	4207	4461	3938
	Positive		1431.03	6				0	0	231	4736	5320	6006	5276	4673	4451	4493	5275	4306	3959	4661	4444	4660	4835	4122	4683	4845	4581	4528	4429	5364	4733	4767	5002
	Positive		734.903	4.954				0	0	0	32889	29964	26097	28301	30806	32584	30995	28449	29796	35275	30591	31617	34870	32937	33982	30507	30606	34415	31935	32152	29621	31777	32531	33631
	Positive		774.561	4.417				5244	3765	6640	3256	2823	2578	2979	3045	3435	3579	3105	3269	4720	3579	3695	4444	3676	3721	3301	2935	3752	3481	2973	2836	2856	3419	2954
	Positive		769.552	4.716				4221	3179	4330	1879	1668	1479	1665	3389	3325	3731	2831	3968	5915	3986	4434	5783	4424	5086	4328	2438	3854	4024	2974	2296	2805	2961	2494
	Positive		594.486	4.401				1650	1393	1748	5251	4665	4586	5620	5990	5712	6551	5703	5648	7639	5982	6779	7419	7201	7909	6585	4756	6914	5775	5057	4911	5402	5735	5438
	Positive		821.623	6.16				725	677	787	5629	5119	4801	4478	5028	4896	4951	4441	5621	5364	4884	5140	5834	5912	5415	5706	5302	5575	5651	5593	5864	6376	6151	6422
	Positive		775.64	6.616				2771	1848	2918	203228	183579	162844	199295	187130	199369	217665	212581	170765	278202	215403	226738	238902	207871	219593	184853	118230	197973	170387	132312	135056	167811	183034	166420
	Positive		657.485	6.584				4194	4425	7533	3757	3846	3169	3253	3247	3497	3207	3033	4846	4144	3865	3753	3893	3884	3336	3265	3052	3632	3789	4246	3318	3944	3874	3819
	Positive		802.564	5.349				535	506	533	10976	11055	8882	10148	9575	10035	10153	9835	10314	12977	10391	10539	12427	10429	10789	9911	8264	10180	9446	9264	7885	9468	9538	9164
	Positive		675.664	12.142				356	349	253	5028	5459	5685	6355	7106	6652	6428	6200	4541	5313	5763	5702	4947	4126	5318	4482	4190	5037	4085	3423	6226	7387	8091	7441
	Positive		974.913	11.963				2685	1560	1560	9278	9242	7777	9865	8672	10822	7625	7567	6769	6218	6386	33350	7185	7232	8588	6492	7179	8070	8166	7000	10523	11193	10551	11084
	Positive		1029.99	12.181				438	235	0	4078	4885	4641	5168	4848	4137	4453	4585	3579	4730	4544	3898	4526	4239	3721	3601	2461	3946	2805	2899	3311	4495	4347	3071
	Positive		833.585	5.331				2573	1888	3414	20834	20717	18270	16978	28994	27806	29211	27980	33476	33298	32047	33584	33697	34454	34375	33817	31051	31455	31029	30545	27640	28546	26153	26242
	Positive		1486.58	4.954				0	0	0	7406	7185	5938	7309	6601	6362	6999	6452	7093	7372	6084	6936	7660	7829	6944	8227	7353	8530	7470	7852	8284	8928	9654	8720
	Positive		950.801	10.075				6977	4742	6836	1259	1162	1024	1039	1738	2142	1453	1391	1382	1320	1050	1578	1512	1533	1278	1293	1413	1239	1114	1162	1079	1101	1252	947
	Positive		628.599	7.207				548	409	411	3479	4078	3232	3560	3758	3757	4637	4003	4380	5781	4939	4530	5559	4647	5856	4819	4208	5103	4227	4080	3556	3585	3719	3784
	Positive		1570.19	5.962				0	139	0	3776	3452	2959	3367	3457	3981	4181	3825	3855	4205	3404	3694	3732	3921	4319	3700	3502	4081	3524	3361	3175	3221	3326	3361
	Positive		1578.08	5.076				687	641	524	4393	4187	3463	4052	3980	4040	4589	3962	3659	4330	3832	3948	4160	3883	3700	3227	2932	3778	3631	2968	2780	2999	3174	2853
	Positive		764.535	5.009				5243	4000	5646	38079	36433	30490	37874	37864	40159	38212	36250	38842	51474	43579	44003	50854	48061	49211	43431	39067	48516	44229	37312	37734	47447	48353	47321
	Positive		798.094	5.686				5831	3675	6488	3931	5013	4456	4638	4118	4349	4369	4742	4112	4288	3996	3820	4293	4259	4051	4314	4298	4382	4175	4341	3820	3997	3715	3717
	Positive		1081.29	4.865				0	0	0	12114	10551	9932	12145	8691	8935	9707	10029	8288	8753	9358	9479	9938	10628	9848	9598	8729	9988	10455	8958	11149	11329	12080	11409
	Positive		1554.1	5.814				0	341	128	4126	4112	3359	3610	4667	4882	4358	4740	4958	5534	4761	4643	5844	4710	4747	4911	4896	6082	3954	4299	5327	4414	4241	4474
	Positive		379.283	2.807				1096	937	1738	2838	2714	2238	2565	1671	1824	1619	2034	3413	10629	5170	4416	2611	1625	1545	1802	1172	8654	1827	1066	1957	2054	3057	2971
	Positive		789.135	5.662				1356	409	2213	7232	6500	6918	8197	6513	7909	7231	8030	7268	7430	7512	7406	8268	8350	7871	7174	7688	7596	8312	8133	6580	6515	7115	7213
	Positive		779.573	6.123				1398	910	1147	109149	110392	89466	96306	98396	105312	100783	95146	95538	100313	92551	97223	105670	98988	94033	92344	83431	91644	92399	85967	100973	107960	112159	109601
	Positive		1115.87	5.922				0	0	0	4244	4467	5020	5271	3573	3861	3988	3818	3481	3569	3216	3655	3084	3179	3149	3203	2281	3076	3227	3263	3825	4014	4298	3576
	Positive		1489.13	5.867				0	0	0	81363	74506	68358	64879	119337	164264	139086	59269	80633	174619	102765	146775	67681	70087	139586	88221	62103	67501	85266	71252	74095	79460	56868	74869
	Positive		1268.1	7.694				398	126	123	2856	3343	3106	3614	2702	2555	3060	3501	2470	5190	3249	3821	4025	3059	3131	2992	1589	1872	3021	1996	3087	4247	4933	4363
	Positive		877.828	11.488				0	0	0	19281	21736	17229	18305	21760	0	22786	18016	0	14700	13387	15075	11965	13685	18009	12809	0	14172	0	0	16793	18951	16800	18392
	Positive		1434.05	4.867				0	0	0	36792	35270	29087	32684	30976	31425	32941	29407	28960	34476	28354	31018	33568	33542	32777	28071	27290	33996	33955	31466	35748	35081	38483	36259
	Positive		817.596	5.135				2682	1827	4148	29090	27221	23624	24025	32407	29604	30957	27368	36041	41450	32456	37296	44293	39021	38560	35539	27393	36109	37332	34110	29239	31768	30955	29909
	Positive		891.815	11.432				0	1238	615	5250	4287	5244	5390	5479	7880	5603	4673	6297	4586	3513	4440	3143	2836	3343	3083	5897	2466	3652	4504	4271	4211	3966	3006
	Positive		645.618	11.96				422	349	386	11106	11175	11070	13482	11712	14020	12178	11803	7532	7255	8378	8468	6478	6279	8816	6728	5117	5525	5682	4759	6849	8073	8151	7566
	Positive		1560.12	5.856				469	0	352	4571	3874	3645	3855	4242	4578	4475	3963	4688	4532	4152	4758	4766	4919	5227	4734	4591	4913	4912	4328	4999	4983	4587	4579
	Positive		848.557	5.627				13153	13172	14781	958	829	941	774	713	857	1003	658	878	508	650	514	624	719	704	680	617	461	833	845	640	628	541	850
	Positive		236.168	6.405				4760	3693	4137	15016	14143	12208	12401	13445	14125	13166	11242	15231	12008	11579	12339	11370	13333	13295	12456	15205	11824	13351	14637	13332	13077	12022	13336
	Positive		602.581	7.114				836	741	740	5217	4072	4559	4666	4334	4780	5305	4481	3859	6027	4591	4181	4399	4007	5392	4174	3515	4312	3783	3268	3144	3772	4022	4116
	Positive		1566.21	6.034				0	0	135	5688	5494	4568	4871	5620	5879	6024	5418	5164	6315	4788	5029	5534	5243	5910	5333	4757	5615	4824	4277	3884	3893	4151	4122
	Positive		818.625	5.558				18614	13041	13705	7903	8864	6928	8295	8165	8184	7915	7813	8063	6965	7482	7961	7570	7983	8397	8238	9201	7892	8047	9008	8136	7663	7121	7380
	Positive		727.534	5.472				705	989	626	9984	10615	8284	9673	11168	11295	10670	10055	11243	12014	10924	10672	12364	11823	11268	9907	10556	11339	11000	9451	11593	11667	12458	12072
	Positive		934.913	12.1				0	0	0	7382	7209	5939	7471	6420	8548	7585	7205	6315	5827	6385	6277	6144	4150	6811	5470	6035	6159	5032	0	8005	9643	7539	9111
	Positive		768.065	5.344				214	157	0	8840	9136	9716	11078	8110	8278	8303	8927	6874	6218	9078	7107	6501	7177	7654	7751	8990	8630	8432	8492	8387	8618	9641	7950
	Positive		810.574	5.094				0	0	0	47527	44474	38632	38962	39780	44059	43152	35583	37352	30186	24840	33139	30925	40553	33883	36390	26169	33013	30882	47934	26736	21781	21768	32581
	Positive		801.619	5.971				3041	1420	2441	125170	114699	99807	104026	125752	129337	128082	114103	134148	152111	126320	137226	154390	143874	148176	134293	126529	148549	141981	126467	127042	129575	135839	137540
	Positive		653.55	5.012				950	536	686	4367	4815	3873	3941	5127	4824	5080	4288	6201	5963	5415	5203	6192	6050	6696	5632	5291	6076	6089	5102	5845	6483	5952	6110
	Positive		928.787	11.335				3731	3439	3253	3362	3723	3438	2892	3769	3593	3830	3760	2898	2842	3188	3620	2701	3325	3378	3007	2790	3169	3079	2638	3511	3765	2939	3034
	Positive		523.472	10.537				5286	2335	3272	2881	3153	2766	3475	2932	3520	2949	2134	2282	1434	1720	1956	2056	1862	3277	2303	2800	2683	2125	2294	4024	3300	3550	3151
	Positive		1632.43	10.546				737	406	466	7929	7912	8914	9760	6897	7412	7426	6025	5312	3780	4629	4374	3628	3621	6620	4492	6155	4502	4296	5536	7452	7317	7294	7669
	Positive		1541.12	5.649				572	400	595	7963	8340	6685	7044	6929	7678	7358	6344	7122	6653	6691	6495	6837	7321	7705	6533	7981	6846	6657	6786	7394	7003	7247	7807
	Positive		1532.12	5.539				630	387	459	8879	8513	7182	7425	9243	10136	10657	9197	10094	11752	9811	10087	10164	10647	9878	9371	9769	9939	9020	8826	8402	9045	9642	9297
	Positive		661.528	4.915				4845	2691	3681	1897	1693	2165	2025	1962	1773	2232	1747	2027	1934	1831	1528	1805	1729	1904	1920	2147	1680	1755	1856	1697	1497	1363	1531
	Positive		1586.14	5.683				1986	1099	1476	3877	3639	3463	4375	4559	4635	4576	4301	4490	4534	4565	4490	3754	3721	4192	3822	3698	4563	3707	3826	4379	4667	4601	4447
	Positive		797.621	5.706				8397	6428	9367	69633	68608	57721	57864	64368	63610	66556	59367	65375	76427	63451	64541	72042	69237	77590	66845	69803	73954	69265	64539	69833	76548	77752	79447
	Positive		637.288	4.283				328	296	381	1126	1016	883	1083	9989	2047	1986	2649	3034	5338	3380	3732	3342	3552	2520	3157	2131	18182	2346	2106	1009	2451	1706	1803
	Positive		861.768	10.363				16028	9208	12830	6769	5945	5631	7011	5654	6859	5457	4776	4918	4278	4006	4711	5333	4302	4987	3619	4191	4116	4457	4004	4917	4911	5147	4258
	Positive		794.597	5.7				18193	11340	16660	48854	45017	37985	42951	52301	53608	51104	47462	51136	58755	50168	53338	58011	53501	56180	47902	46293	51689	51864	45672	50712	54747	53657	54045
	Positive		811.654	6.856				4207	2265	5084	11228	10215	8700	10333	10858	12102	11794	11394	10868	14830	11519	12568	13820	12146	13327	11408	9108	12249	11396	9906	10621	11295	12268	11148
	Positive		896.777	11.146				11466	7901	12128	5154	4052	4326	4554	6707	9319	5072	3292	6408	3432	3641	3999	4229	3414	5012	3573	7729	4048	3601	5294	4122	5369	3944	3633
	Positive		603.534	5.827				661	451	439	55478	55584	44292	50292	54336	58829	57201	53035	54815	59399	52137	53049	56997	55999	62636	54564	53865	55896	54758	50737	43776	43117	47527	48479
	Positive		941.617	5.824				0	137	308	3842	4441	3841	3459	3471	3371	3920	3227	3332	2914	3118	3007	2741	3312	3090	3541	3250	3199	3105	3094	2990	3227	3413	3086
	Positive		727.546	5.965				446	359	346	5106	4765	3956	4688	5581	5698	5375	4899	4838	5091	4676	5098	5274	4636	5097	4101	4475	5146	4923	3872	4756	4605	5172	5484
	Positive		736.572	4.53				304	296	268	2665	2647	2130	2664	3017	3235	3204	2850	3253	4773	3300	3499	4421	3333	3864	3025	2426	3727	3624	2336	2216	2744	2831	2582
	Positive		739.569	6.528				0	240	528	285410	271863	221981	258815	259848	267136	281616	257610	240070	324816	262704	271813	281787	257060	276160	240834	197395	259625	221578	191722	236635	276945	308141	279264
	Positive		1380.25	11.433				3243	4516	8936	866	1097	942	911	1570	754	1272	1404	1503	4355	3359	3040	7130	5849	5045	5605	3003	9349	6324	3144	6518	9463	11519	8867
	Positive		819.599	6.284				563	597	715	6655	6252	5165	6260	6749	6186	6826	6388	7645	9028	7594	8143	8557	7144	7826	7072	5653	7436	6981	5550	6275	6807	7162	6708
	Positive		844.718	8.167				544	476	792	5985	6244	5022	5198	5690	5281	6461	5604	6163	7775	6000	6573	8135	6970	7330	6020	5398	6297	6746	5343	5775	6794	7997	7394
	Positive		784.62	7.441				1819	581	389	9973	9013	7678	9102	9926	10978	10887	9808	10774	12695	10394	11054	11667	10230	11996	9610	10002	10478	9547	8642	6878	6567	7425	7647
	Positive		1184.07	7.603				183	0	146	12648	13247	13183	15888	11696	10991	13399	15247	9994	15348	12414	13414	11612	11282	9353	9590	4847	4848	9441	6807	8314	9663	11602	10092
	Positive		798.527	5.341				0	0	0	12307	13825	13351	15801	11921	12628	12659	12985	11501	11435	12337	12139	11110	13003	11526	11985	11745	12204	11866	11710	11924	12096	13009	12256
	Positive		776.614	6.412				660	551	864	10492	10165	8227	9306	12815	12094	13617	12375	13755	20756	14173	15907	18858	15239	17707	15753	10414	14016	12824	10455	10662	13090	13229	12897
	Positive		915.81	10.588				52534	49489	62200	16500	17625	18140	21065	15670	17480	15388	17713	14191	13799	12468	14103	14595	13038	13520	11603	12407	11132	12633	11950	13142	12770	13640	12882
	Positive		563.539	7.612				204	296	241	7320	7120	5738	7082	5374	6996	5778	6069	4385	8067	5421	5767	6207	4597	4805	3993	3040	3831	4285	3288	5435	5336	6521	6353
	Positive		184.073	5.058				46708	32108	40515	57571	53686	45311	48382	53652	60810	56498	22579	56203	60197	54724	55957	59398	61598	56679	27441	25688	29230	58202	55122	24837	30109	54407	29082
	Positive		583.508	5.477				498	270	468	3934	4171	3230	3711	4069	5009	4348	4055	4277	5200	4356	4304	5202	4401	4753	3771	3859	4618	4355	3647	4376	4926	4593	5277
	Positive		777.571	5.943				3519	2311	2986	24342	24092	19143	22209	28924	29524	27536	26005	27438	32661	27216	29057	30520	30681	33073	26047	26355	28241	27496	25199	29882	32792	32061	34653
	Positive		659.501	7.087				2412	2757	4574	18159	18537	19862	22837	17769	15902	17553	19760	15547	19064	18415	18487	18456	17749	16931	17717	14308	13823	17656	16397	15942	16496	18253	16248
	Positive		904.591	4.98				7774	4444	8295	14916	13286	11491	12935	15664	15372	17668	14061	16682	19044	15869	17507	19051	17003	20473	17274	18402	19221	17773	16484	18106	19629	18320	19839
	Positive		836.578	5.99				0	0	0	16095	16867	19761	19835	15470	15078	16488	17823	15942	16729	17818	17162	17100	16146	16000	16373	15020	16889	16958	15486	15968	16753	17633	16383
	Positive		796.613	5.705				14931	10824	15702	143812	137189	115923	118293	128635	126413	135222	117348	131369	153195	131227	130145	145552	141339	156251	137227	140202	148454	141884	127738	143937	155641	160120	158742
	Positive		907.832	11.344				19620	9973	13079	12327	12277	12913	15276	14031	17788	14883	13607	9276	9777	9916	10924	8447	7711	10709	8221	10098	7304	7922	8443	12027	13217	12253	10817
	Positive		1541.14	6.473				129	0	146	6483	5883	5057	6312	6913	7268	7647	6699	6558	7958	7158	7217	7212	7400	8139	7012	6464	7337	6724	5761	4818	5892	6308	5413
	Positive		802.643	6.512				2092	1564	2434	35349	32044	28008	28894	38257	37961	39901	38487	39526	55481	41735	46625	52228	43963	46973	40030	32518	43062	38042	31984	32407	36169	39404	38666
	Positive		582.528	5.742				693	397	563	5249	5210	4956	4119	4628	4958	3851	4370	4680	5057	4056	4275	5299	4942	4520	3832	4481	4354	5653	5200	3910	3800	4192	4258
	Positive		1480.09	5.491				169	151	0	7661	7910	6166	7054	7788	8029	7920	6618	7294	8851	7288	7967	8315	7834	8491	7348	6822	7452	7413	7099	7469	8830	9073	9005
	Positive		1648.07	4.853				194	0	0	1870	2052	2105	2418	3303	2534	3148	3056	2921	3794	4732	3540	4838	3753	5157	4565	4046	3802	3635	2632	3507	4691	4377	4279
	Positive		822.644	6.932				418	378	1250	14559	13887	11303	12825	13695	14295	16352	13486	13294	19210	14173	15444	18383	14605	16460	13323	9825	14056	13464	10103	9993	12280	12995	11259
	Positive		1456.04	5.199				0	0	0	5738	5225	4472	4803	5442	5446	6175	4984	4908	6006	4819	5139	5878	5693	6739	5391	4940	6008	5991	4649	3806	4542	4671	4658
	Positive		313.274	6.095				299	304	333	7817	6490	6144	7220	7268	8116	8392	6744	7060	7770	6659	6923	7371	6421	8323	6616	5042	6579	6333	5175	6988	7439	8035	7771
	Positive		797.611	5.408				4395	3090	4603	15357	14306	11882	13269	19949	18735	21581	20434	21917	29401	24267	23579	26694	23976	27964	22706	18253	23288	21657	18020	18372	22594	20844	20076
	Positive		1512.13	5.355				185	0	301	8098	7784	6358	6956	8052	8111	8880	7369	8852	8934	8163	9098	10195	9479	11976	9009	7903	8959	8723	8139	7270	7001	8809	8424
	Positive		913.794	10.218				33420	32476	42918	3233	3312	2601	2903	3926	0	3559	3157	0	3216	2602	3144	3400	2860	3164	2499	0	2848	2697	0	3103	2919	2811	2662
	Positive		807.604	6.804				351	347	486	9073	8394	7014	7800	8655	9893	10120	9835	8716	11621	9447	10326	10353	9975	11014	9022	8503	10051	8623	7665	7754	8219	9606	9779
	Positive		849.773	10.554				759968	453752	552418	379497	383419	341451	443259	322499	410967	331126	277513	245548	182003	184745	207999	211134	190860	278255	178459	269018	203069	218709	231533	314348	280252	283617	269437
	Positive		1294.16	7.744				187	0	0	3529	3876	4151	4566	3483	3199	4196	4514	3365	6893	4962	5388	5887	3876	4871	3986	2367	3552	4140	2505	3615	4686	4937	5131
	Positive		762.63	6.807				0	0	574	12645	12345	9989	10892	11512	11776	12741	11248	11751	14693	11723	12578	14570	12990	13599	11722	9508	13627	12593	9832	10465	11285	13238	12217
	Positive		873.767	10.135				2557	806	1308	27398	27364	22488	29260	20009	24564	19904	20347	16800	18087	14955	17748	22726	17745	19532	15426	14185	16775	18161	15261	17478	17454	19793	17610
	Positive		1546.18	5.618				1139	1064	1225	462346	421316	353561	410879	459988	506246	496116	429192	457995	531749	441937	471643	513917	466599	524714	441886	432949	486444	442066	411353	392236	430806	439500	450232
	Positive		926.81	10.657				109227	55339	53991	15355	14716	12211	12811	17075	19538	15990	14546	11954	11501	11144	12383	11075	9572	12038	9380	11687	8373	9592	11015	12944	13220	12229	11767
	Positive		758.809	5.041				503425	358652	468757	537737	500035	420071	451234	493600	518436	514719	468105	508297	529132	477782	508945	541927	539382	538409	491776	489056	528563	535618	501563	420200	441834	460916	459311
	Positive		787.071	5.331				266	350	279	3756	3560	3988	4560	4214	4208	4318	5075	5403	4918	5162	4771	4790	5378	4660	5298	4093	3892	4511	4453	4362	4069	4546	4472
	Positive		1535.11	5.838				0	237	0	16008	14615	12309	13785	15984	16062	16553	13023	15130	15604	14623	15356	14668	16090	17040	14762	13750	13955	15233	15486	16635	15763	15956	16244
	Positive		854.715	7.102				251	151	184	2492	1955	2040	2138	2614	2857	3663	3207	3105	5027	3691	3447	4833	4534	5230	3411	2239	3882	3137	2753	2273	2748	3372	2579
	Positive		770.589	6.55				458	390	416	8048	7258	6390	8153	7803	50296	8527	53752	9499	12671	9081	9186	11735	8117	9899	44676	6097	10093	9159	5769	8129	64178	9808	0
	Positive		880.714	7.597				1487	930	1633	12449	10872	9589	10511	10413	9127	10737	10007	9539	16568	12479	12205	16032	12847	13970	11716	10138	14613	12269	9809	12054	14146	17652	16227
	Positive		737.549	4.952				446	182	334	6071	5379	4630	5511	5491	6433	5747	5887	6530	7364	5820	6362	7350	6825	6635	6688	5882	6689	5752	6031	5401	5088	5406	5880
	Positive		736.815	5.516				483	227	508	16047	14669	12238	14653	13852	15434	14708	12416	15189	17372	13079	15120	17008	16108	15831	13098	11025	13699	14181	11846	16737	17429	16568	16879
	Positive		983.872	11.684				1297	737	859	3278	2962	2517	2800	3310	4181	3446	2419	2665	1896	2090	2070	1635	1862	2392	1621	2188	1873	1997	2156	2643	2568	2226	2667
	Positive		881.52	4.434				401	377	594	3572	3646	2835	3487	1588	781	2650	2336	1990	1026	1708	1274	3806	3976	5523	3474	4757	5220	4996	4174	4655	5464	5052	5204
	Positive		723.551	5.08				726	805	1035	11555	10937	8872	10370	9869	9867	11390	9551	20232	11247	10883	10103	22714	12263	13103	12469	11737	11772	11043	11173	10188	9756	9165	25990
	Positive		703.562	4.3				15290	9889	16197	11831	10281	9033	10478	12633	11789	12473	12081	13856	21517	14580	16242	22745	17109	18168	15669	12542	19542	16990	11737	13221	14646	17265	15985
	Positive		766.566	5.246				198549	129952	224199	199785	187276	153811	173608	230136	243823	239745	214415	244775	299565	241898	263729	291786	267644	283603	241799	207087	260563	247371	219903	211487	225538	221022	226002
	Positive		735.136	4.954				0	0	0	7236	6341	5613	6959	6976	7132	7675	6367	7028	8160	7393	6914	8082	8199	7811	7677	6761	9506	8411	7955	6916	7040	7920	7644
	Positive		904.714	7.343				1042	921	1281	10771	10420	8520	9086	9776	8849	9885	9294	10968	16564	11901	11612	16957	14108	16015	12579	10482	15243	14053	11026	12753	14695	15118	14470
	Positive		1423.96	9.706				244	0	167	16385	14845	13573	17490	15835	17910	18042	17172	13811	19668	16055	17298	18024	14377	17687	13447	10369	15213	14488	10440	10656	10471	13032	11537
	Positive		370.296	1.724				265	256	336	1101	1054	877	910	1369	1169	1467	1507	1968	1651	1767	1425	1421	1426	1444	1342	4030	1463	1196	1115	1027	1195	1532	1387
	Positive		551.504	6.072				0	195	223	3769	3532	2904	3626	4411	4227	3754	3575	3455	3863	3575	4097	4126	3320	3805	3502	3144	3411	3192	3067	4461	4361	4809	4350
	Positive		844.539	5.572				2076	1424	2408	3349	3859	4378	3753	3856	3833	4140	3538	3819	3279	3754	3482	3141	3656	4119	3701	3606	3777	3471	3693	3836	3773	3964	3613
	Positive		580.537	5.462				216	208	259	4901	4421	3764	4671	7437	6343	8215	5928	7995	10837	8834	8552	10385	8990	12713	10076	8498	9170	8660	6885	8681	9609	10571	9886
	Positive		538.426	3.28				2382	1922	2847	3396	3100	2586	3111	4128	4056	5023	4659	4000	5888	4814	5064	4380	4554	4144	3566	3190	3800	3380	2884	2871	3048	2660	3244
	Positive		844.609	6.301				822	387	528	22319	19945	16973	19780	18855	19213	21944	19622	18364	27279	18889	21832	23928	20228	20692	17463	12923	20755	19198	14743	14473	16843	18364	17815
	Positive		1585.14	5.672				5081	2417	3609	4882	4324	4007	5118	5385	4680	5224	4861	4473	5394	4980	4938	4814	4627	5086	4529	4783	5067	4791	4287	4866	5521	5488	5734
	Positive		563.539	5.208				184	182	145	41589	39363	32190	35749	39357	40173	43692	34991	36477	45880	35894	37249	40853	37387	47497	36263	34441	38865	35275	30954	29733	31603	35795	34577
	Positive		575.503	10.564				24904	14836	19496	6251	6569	5469	7165	5132	6930	5397	4627	3896	3093	3231	3888	3865	3355	4332	3160	4313	3516	4112	4227	4888	3820	4532	4110
	Positive		1520.16	5.589				22372	9540	19203	628630	558254	480979	535312	653042	687673	675366	581012	642443	737235	610742	661967	700333	648536	734320	612558	585976	667411	611526	564259	664788	698985	709821	713839
	Positive		717.547	4.133				1064	628	1140	3318	2721	2662	3192	3308	3987	3825	3795	4226	3949	3785	4308	5084	4162	4868	4530	3317	4529	4297	3467	3076	4441	4250	4493
	Positive		1522.17	5.955				0	0	145	7854	7909	6373	6649	8788	9211	9311	8066	8886	10464	8420	9412	9559	8962	10314	8029	7694	9525	8375	7311	8245	8586	8834	8853
	Positive		828.649	6.586				448	371	409	24705	22024	18766	21820	25194	26845	27607	26515	25419	38219	29012	31349	34554	30032	32309	27702	17455	28217	25421	18924	19873	22837	25911	25251
	Positive		976.955	12.14				0	421	361	11883	13978	13304	15562	14573	15609	14191	14250	9840	12847	13029	5501	11465	10036	12246	10315	7587	9237	8701	7454	12511	14866	15945	13530
	Positive		803.638	6.51				1200	960	1137	17356	15252	13395	14384	18814	19028	19217	17957	19610	26614	20796	22208	24213	22296	22207	19952	14948	20555	18924	16425	16054	17537	18984	19681
	Positive		1506.11	5.785				155	144	0	6324	6117	5042	5238	7296	7647	8016	6417	8182	8853	7391	8382	9071	7892	9391	8223	6858	8498	7869	7309	7131	7257	7089	7487
	Positive		847.754	10.127				135682	74516	127632	93573	89451	77217	101448	64788	79374	62566	62732	48888	51911	42466	51518	63434	51731	56560	44527	47190	51508	55926	49279	54266	53917	60735	55977
	Positive		577.519	5.789				284	326	309	35238	33000	27078	30355	34346	37126	35006	29672	32496	39056	30818	34150	35720	34402	38001	31833	31019	35607	33605	30544	31912	34908	35860	35244
	Positive		1541.18	5.992				161	0	130	7846	7394	6892	6008	15451	7475	7761	15650	7446	7903	14827	4070	8506	15083	15042	6436	5789	7527	13308	5804	6406	12463	6975	5715
	Positive		708.696	8.434				1432	1194	983	2307	1817	1888	2154	2850	2413	3634	2644	3430	4351	3750	3512	4753	4623	5305	3796	4006	5033	4378	3366	4277	4480	4821	4251
	Positive		829.706	7.086				1404	1094	1462	5406	5009	4135	4660	4910	4916	4988	4840	5569	7870	5671	6279	7880	6159	6578	5810	4508	6487	6432	4591	5097	5060	5709	5882
	Positive		537.523	5.174				360	282	319	13513	13598	10644	12051	13025	13386	13014	11317	12360	14829	12886	12857	13909	13361	18023	14290	14028	16530	14093	11788	16121	17707	19112	19285
	Positive		1543.1	5.024				0	123	225	6208	5961	4920	5130	6344	6570	6623	5922	7229	7581	6667	6897	7727	7449	7777	6813	6568	6890	6736	6306	5438	5267	5593	5579
	Positive		756.583	5.596				6324	4630	9727	15170	14666	12573	12049	13791	13340	14122	12876	14070	14509	13342	13674	14437	14818	14472	13191	14682	14084	14182	14281	13305	13052	13902	12937
	Positive		817.655	6.854				2622	1935	3200	76696	69373	58043	68144	88301	92385	95502	88406	81213	108866	88418	94842	95578	84616	87513	75765	52693	75287	74216	56481	62280	69769	79009	74423
	Positive		589.555	5.271				376	268	174	8274	8105	6390	7481	6892	7686	8047	7010	6832	8204	6862	7424	7811	7536	8249	7385	5681	6969	6589	5852	4772	4664	6119	4992
	Positive		1507.1	5.512				254	0	251	9149	9228	7192	8220	9458	9952	9739	8405	9680	10589	8568	9820	10452	10054	10464	10043	8796	10244	9280	8176	10568	10850	10502	10951
	Positive		741.535	4.893				11585	9228	13479	19431	20429	16435	16452	18236	16293	17096	16942	18346	19393	18588	18213	18698	20008	18806	18717	20030	21503	20167	20560	20082	21531	20555	19901
	Positive		781.596	6.11				474	245	303	26861	32629	26015	26202	28117	25699	50131	22960	23748	26287	25858	23073	27715	23697	26406	23483	7813	24767	29058	22731	25807	32575	32154	29792
	Positive		1524.09	5.022				274	0	277	3996	3750	3046	3766	3630	4290	4407	2985	4673	4927	4365	5137	5199	5033	4813	4090	4323	4695	4616	3636	3963	4094	4459	4735
	Positive		673.654	12.054				278	0	198	15058	16483	16191	19510	17033	21671	19414	19112	11444	13479	14769	14383	11140	10165	14664	11320	8745	10013	9992	7396	13308	14538	15720	13855
	Positive		886.754	10.46				0	0	0	4857	4780	5566	6041	5184	6150	6151	6717	3858	4128	4625	4912	4161	3616	3626	3424	2431	3244	2755	2329	4197	4211	4664	3690
	Positive		941.863	11.764				0	233	250	5291	5528	4579	6041	7040	8941	6900	5177	4722	3679	4185	4430	2844	3034	3954	3449	0	2465	3138	0	4209	4030	4149	3948
	Positive		814.676	7.268				1068	698	1153	9086	8804	7221	7518	7708	8516	8749	7848	8088	11027	9071	9131	10309	8415	9142	7945	6420	8472	8278	7115	6119	6852	7521	7579
	Positive		790.664	7.601				341	178	311	3584	3230	2773	2941	2951	2565	3231	3096	2843	4610	3403	3416	4146	3499	3470	3229	2792	3176	3098	2663	2802	3287	4069	3308
	Positive		955.841	11.018				10212	5473	5835	9852	9593	7592	8774	9623	11441	9070	8247	7789	6730	6740	7937	6708	6813	7217	5950	6394	5284	5585	5900	7468	7760	7132	6816
	Positive		577.518	10.548				17907	11156	15004	5586	5544	4433	5759	4683	5554	4751	4341	3971	3385	3449	3343	3546	3481	4793	3475	4826	3934	3604	3768	4798	4946	4818	4884
	Positive		851.777	10.551				52777	27484	36629	26418	27441	25119	32361	23264	28971	23650	19955	18117	13772	14871	15074	15971	14255	21677	14362	19419	15658	16004	17594	22785	22015	22533	20593
	Positive		839.631	6.153				19656	12995	20810	5630	6892	6125	7261	10727	12039	10635	10872	11978	13599	12219	13446	12269	11453	11905	10073	7432	9736	9567	8023	5848	8103	7719	6240
	Positive		818.607	6.279				691	498	780	13396	12527	10152	12095	13192	14269	15339	12699	14861	18602	14326	15534	17547	15479	16324	13173	11760	14428	14894	11854	12888	13096	14453	14165
	Positive		1506.09	5.804				0	0	0	8372	8239	6693	8779	8318	9515	8907	8449	8205	8853	7688	8981	8845	8390	9006	8974	7821	9354	7531	8368	7252	8078	8142	7660
	Positive		890.653	5.512				483	311	425	5410	4504	4140	4818	4904	5911	5497	5193	5648	6824	5543	5548	6020	5676	6467	5357	4997	5684	5994	5231	5222	5326	6384	6155
	Positive		629.513	6.756				545	213	419	5767	5289	4539	5891	5150	4340	4913	5687	4928	8814	5611	6177	7515	6079	5870	5408	3130	5838	5487	4159	4019	5028	5661	5496
	Positive		1596.08	5.065				5193	3792	4902	4391	3982	3314	3880	1147	4235	4242	3682	4048	1283	0	4389	1554	4667	4125	4320	4283	3822	4113	4419	3417	3618	3732	3714
	Positive		1505.91	6.427				0	109	0	5112	4656	3892	4327	5195	4868	5723	4837	5061	6855	5490	5178	6122	5268	6074	4855	4490	5226	5056	4255	4230	4648	4984	4826
	Positive		1041.95	12.013				717	623	674	9372	9912	9671	11963	8399	8551	7119	8722	6520	7781	7651	8875	9817	8220	7641	7455	5036	7601	7670	5436	9397	9566	10234	8618
	Positive		622.479	3.788				820	565	348	3642	3449	2758	3278	4024	3259	3697	3638	4590	6433	4978	5049	6088	5693	6151	5547	3921	6024	4554	4386	5286	5886	5218	4889
	Positive		848.651	6.511				2517	1889	2455	8602	7954	6530	7365	9458	9291	9972	9086	11470	14821	11624	12425	16937	14846	14655	12814	10499	14087	13221	11906	12798	13833	15152	14137
	Positive		1020.8	4.893				368	145	0	4770	5382	4235	4260	4476	5242	4324	3896	4354	3819	3876	3930	3925	4497	4315	4407	5471	3912	4362	5157	4470	4494	4459	4175
	Positive		369.352	10.996				260525	204694	303654	43683	39772	40058	32843	67339	54483	64070	60911	81757	125849	109146	98577	163653	130275	139344	131159	113342	177556	148267	116664	155404	179442	209609	171156
	Positive		1483.15	5.944				0	0	0	6737	6854	5500	5622	5688	6268	5755	5252	5307	5950	4915	5572	5854	5938	5944	5424	5218	5858	5806	5667	4919	5152	5348	5031
	Positive		740.015	4.425				142	0	0	5584	5026	4187	4980	4039	4509	5172	4771	4328	6695	6107	5237	6751	6697	6437	5900	4855	6703	6277	5102	4615	5784	6228	5546
	Positive		683.501	6.703				194	181	303	2522	3036	2336	2500	3040	2769	3078	3018	2941	4628	3019	3368	3903	3526	3113	3201	2094	3158	2873	2498	2910	3049	3694	3311
	Positive		791.563	5.081				2423	1310	2201	49892	45040	37632	42482	54615	59986	58855	49628	62515	70398	58028	64302	69196	65540	67195	58201	50249	61189	59207	52520	50494	54060	53019	56149
	Positive		867.837	11.805				0	617	307	5370	6009	7039	5800	6845	8430	7475	6578	4653	4849	6359	2403	2116	2931	4847	3744	4813	2978	3060	3955	6189	4743	6246	5897
	Positive		627.534	5.833				497	384	441	5287	4922	3989	4991	5707	6028	5327	5171	5341	5965	4935	6120	5754	5537	5675	4954	5388	5875	5204	5295	6905	6768	6461	7015
	Positive		1480.1	5.084				1145	925	1214	8896	7663	6785	7301	8077	7440	10015	7451	8742	9911	8831	8070	10035	9594	11218	10113	9726	10610	9566	8509	7596	8394	8214	9101
	Positive		796.511	4.857				0	0	0	19946	21861	25371	25449	18918	19283	20987	22044	18097	18396	20511	19620	19983	19606	17347	20244	19149	19852	19109	19810	21267	20879	21176	20859
	Positive		805.559	5.02				219962	169844	239077	3297	3461	4166	4101	7625	6906	6647	7625	8359	6962	8260	8379	5912	6767	7453	7674	6473	5242	5824	6174	7135	7425	5977	6109
	Positive		847.682	6.077				311	229	0	3746	3326	2805	3245	3376	3492	3835	3367	3235	4576	3567	3452	3874	3880	4129	3528	2989	3524	3125	2997	2494	2811	3293	3079
	Positive		551.508	10.544				4833	2893	3844	2109	1732	2103	2315	1534	1904	1896	1483	1469	1114	1404	1122	982	1131	1917	1097	1952	1305	1461	1587	2257	2226	1873	1810
	Positive		890.801	10.762				13496	5970	7244	8792	8432	6693	7668	8618	10741	8469	6614	7870	4993	5403	5684	5793	5116	7363	5070	8770	5172	5996	6910	7752	6848	6491	6922
	Positive		720.817	5.34				0	0	0	15062	14428	11382	13629	12751	14431	15502	12717	11934	15020	12808	12999	13711	12796	14011	12002	12171	13158	12083	11059	10725	10980	13351	12078
	Positive		952.817	10.473				5344	3835	5516	3506	3721	3974	4583	5150	5414	5000	5722	3757	4781	4135	4706	4343	3806	4317	3194	2894	2940	3355	3044	3972	4421	4273	3794
	Positive		804.597	5.296				1081	336	0	5902	5639	4933	4555	5950	6562	6521	5861	6695	7600	6402	6661	7071	6569	6768	6293	6025	6001	6277	5980	5573	6056	5273	5948
	Positive		1487.09	5.811				234	0	0	14737	13829	11159	12638	14159	14830	14018	13032	13345	17596	13844	14905	16072	14126	15139	13047	12830	14868	13715	12035	15769	17407	17684	18504
	Positive		605.55	8.257				891	539	645	2983	3077	3595	3807	2888	2905	3381	3568	2699	5080	3593	3994	3779	3029	3820	3372	2201	5020	3160	2449	4578	6284	6442	5266
	Positive		812.505	4.939				883	421	719	9956	11063	13090	12274	10980	10357	11542	11248	11950	8479	10626	10210	9122	10800	9938	11513	12509	10283	10533	12055	12521	11692	11084	10901
	Positive		757.592	6.797				649	0	279	16116	15453	12272	13933	15903	17139	17474	15684	15852	20609	17302	17303	17933	16389	19218	15656	15092	16524	13944	12861	8924	10204	10238	10605
	Positive		692.53	5.706				241	435	524	25181	22746	19030	21040	22969	23321	23730	21527	23054	28609	24146	25012	28027	26110	28220	24048	21424	24434	25435	22005	20478	21430	24101	23097
	Positive		1512.1	5.839				177	115	0	52773	51866	40184	49338	53159	60094	56791	50307	52430	65641	50851	55668	61790	56992	66476	51860	51015	58529	53676	50282	48961	52240	55685	55896
	Positive		796.619	6.596				1082	754	1071	60891	53589	47148	60804	58616	59053	67889	63695	51555	95703	67449	74263	80680	65501	72935	57042	28838	62807	51959	33835	38718	50116	58767	53493
	Positive		527.503	5.863				263	0	0	10445	9371	8071	8370	8737	9204	9105	8041	9429	10411	8632	9119	9573	9085	10724	7729	7566	9114	8970	7537	7016	7307	8338	8440
	Positive		750.561	4.181				354	342	253	3049	2780	2286	2865	2977	2880	2962	3352	2859	4433	3242	3568	5308	4172	4199	3210	2867	2706	3573	2771	3597	4196	4997	4207
	Positive		607.557	5.68				457	570	477	9314	8572	7011	8886	9500	11175	9600	8447	7726	9688	8904	8608	8829	7874	9555	7805	8400	8344	8504	7722	9073	10813	10456	10828
	Positive		1059.04	12.274				295	230	524	4669	4069	3755	3581	4285	4337	3642	3929	3398	3675	3699	3355	4425	3901	4061	2918	2903	3549	3118	2765	3705	4076	4305	4344
	Positive		758.599	5.707				10914	7662	14836	105105	98776	80233	87966	93106	98179	104833	90368	95737	114991	94464	97586	105325	102161	111835	94199	89289	98820	99558	86281	82723	87286	93816	88818
	Positive		739.572	5.139				14355	11049	14579	16899	18390	20565	22163	14274	15729	15451	16258	14181	13681	15326	14196	12381	12472	12289	13518	15305	12947	13482	13973	13665	14427	15146	15202
	Positive		1456.1	6.151				0	0	0	9740	9530	7396	8862	9816	10641	11698	9501	9204	13054	10574	10432	9922	9071	12241	9973	7687	9465	8019	7404	4853	5731	6865	5962
	Positive		1481.14	5.89				0	0	169	4709	4002	3767	3629	3624	4167	4402	3795	3678	4289	3877	4257	3871	3929	4308	3956	3863	3834	3712	3653	3339	3244	3577	2953
	Positive		1528.17	5.986				183	0	0	4367	4062	3349	3590	3713	3725	4365	4500	3554	4579	4104	3705	4097	3752	4121	3703	3102	3740	3196	3166	3261	3459	3950	3224
	Positive		858.73	8.472				619	350	468	16582	15597	12962	13361	14517	14421	15379	14770	15041	21136	15909	17880	23517	19513	18335	16429	12681	18782	17757	13313	13349	15213	18297	15882
	Positive		704.552	5.481				823	676	585	53695	51963	41484	45139	50545	51031	53048	47786	52544	64316	50358	54840	58809	56520	62424	52414	48769	59174	54854	48480	50097	53152	56256	53949
	Positive		818.699	7.515				4762	2836	4460	9280	7855	6955	7957	8422	8733	8991	8922	8628	12676	10067	10058	12124	10221	10759	8229	7196	9950	9182	7293	8884	10732	11660	10840
	Positive		967.809	8.865				6038	2126	3104	869	1069	955	815	970	1107	1077	799	1092	1608	1290	593	1666	1455	1273	1421	1070	1687	1176	1033	1129	1254	1004	1151
	Positive		759.604	5.711				10134	0	0	49611	46734	38179	40871	43398	45225	48943	44869	46375	54505	43810	47639	49505	49254	50921	45218	40975	47280	45297	40431	37775	41030	44430	41030
	Positive		1499.15	6.057				0	0	0	5010	4932	3808	4680	5287	5188	5197	5053	4341	6398	4868	4787	5069	4649	5577	4564	3583	4229	4305	3233	4543	5108	6113	5748
	Positive		936.831	11				1249	604	809	6871	7285	7285	8922	11250	13202	11977	12569	8700	10173	10237	10559	8020	7813	8363	8484	4540	5224	5487	4641	7092	7652	7940	6328
	Positive		662.512	4.13				217	182	239	12429	11043	9238	10861	11161	10878	10636	11184	10595	15782	11351	12134	14173	13063	12388	10624	7885	12389	11868	8858	10510	11516	15055	12988
	Positive		758.585	6.805				1179	1015	0	6814	5971	5062	6050	6381	6505	7168	6271	6321	8033	6665	7183	7341	6869	7611	6457	5955	7026	5942	5206	4324	4551	5181	5025
	Positive		694.8	5.246				0	142	0	9141	8320	7031	7363	7472	7033	7695	6788	6491	8545	6826	7698	7802	6825	7504	5699	4981	7593	6674	5377	5698	6191	6765	6689
	Positive		1485.15	6.514				0	0	121	4032	3678	3001	3701	3756	4004	4313	4323	3260	4384	3740	3768	3809	3465	4142	3276	2769	3569	2846	2359	3213	3330	4455	3751
	Positive		852.781	10.546				9240	5395	5657	5068	5692	4512	5922	4775	6350	4501	3568	4080	2502	2747	3058	2720	2695	4193	2778	4430	2851	3535	3931	4351	4393	3775	3759
	Positive		311.258	4.218				287	291	217	6380	5346	4894	5139	4345	5442	5585	5192	4965	6199	4277	5364	5621	5220	5482	4556	4151	2592	4706	4229	3871	4716	5380	4961
	Positive		1513.13	5.557				2661	1371	2355	8177	8311	6431	7074	7803	8964	9493	7721	8135	9733	8513	9224	10121	8889	10036	8080	8052	8092	8843	7355	7193	7853	8410	8897
	Positive		812.643	6.859				1748	819	1456	5693	5517	4293	5222	6080	6824	6964	6209	6619	8385	6994	7139	8087	6958	7769	6436	4890	6641	6224	5377	6358	6464	6799	6867
	Positive		619.513	7.611				627	538	306	6768	7407	8781	8528	7628	5998	8109	8994	7444	9934	9185	8126	8620	8104	7953	7621	5119	6402	6490	6243	7266	7956	8866	7724
	Positive		888.829	11.757				0	0	377	3421	3914	3087	3026	3888	5050	4358	3428	0	2219	2222	2165	1899	1593	2408	1820	0	1579	1882	0	2956	2242	2018	2003
	Positive		1443.08	5.39				0	0	0	6959	6976	5389	6049	5785	6008	6478	6284	5123	5384	5431	5509	5493	4981	5758	4765	4296	5475	5122	4506	5952	6209	6527	6098
	Positive		765.585	6.579				477	253	338	60210	54813	46117	48516	51752	56328	59559	51098	47793	68157	53871	53902	61272	53730	65366	50418	39858	55080	47406	37429	40773	43669	49874	47003
	Positive		502.372	1.719				1277	1153	1265	3099	2551	2754	2331	3630	3881	4730	3457	5915	4010	4009	4095	3594	3649	3405	3302	4098	3281	3451	3786	2522	3106	3687	4359
	Positive		806.606	6.817				601	490	479	11937	11344	9028	10161	12926	13111	13595	12743	12299	16648	13236	14159	15197	14081	16109	12941	11663	14522	12633	10841	10538	11742	13921	13512
	Positive		687.625	9.41				0	219	257	9093	9525	8221	10979	8729	7059	10153	11514	8138	17812	14275	13329	13412	11880	13360	11269	0	11899	9903	4469	10977	13611	16217	14402
	Positive		932.781	10.712				8624	6577	9287	7027	7045	7476	8998	9115	9560	8417	10004	6841	7862	7428	8285	8107	6885	6947	6591	4520	5776	5561	4675	7247	7916	7832	6520
	Positive		723.504	4.858				0	251	451	20108	19877	16131	16205	15404	16131	16500	15282	15227	15588	12722	14594	15911	15339	14690	14727	14061	14722	17143	15633	13357	14039	14633	15014
	Positive		981.859	11.326				2117	896	918	7739	8071	6031	7403	7556	10713	8639	6666	5514	4370	4237	5159	3657	3823	5078	3609	4040	3291	3541	4023	5174	3976	4067	4448
	Positive		704.562	4.797				0	0	0	1003545	899849	746856	845099	958088	978525	1057571	959261	1033736	15637	1057467	11902	1339102	1159820	1259452	1037005	816722	1191943	11475	846338	8594	935824	1058535	1002501
	Positive		688.527	5.784				478	0	0	17333	17345	13455	14821	16896	17252	17437	14704	17231	20622	17544	17608	18241	16497	21014	16731	15832	17035	15968	14797	13464	13569	15354	14635
	Positive		398.763	5.041				4474	3577	4525	3429	2582	3058	2799	3092	3401	3194	3079	2750	3024	3097	2666	2907	2934	2843	3380	3255	3270	2853	4016	2977	3101	3094	3448
	Positive		1263.12	7.111				0	133	122	3225	3623	4195	4171	3437	3171	4513	3686	2897	4584	3553	3303	4093	3642	4294	3814	2274	3469	3120	2004	2377	2619	2843	2617
	Positive		1126.04	6.071				3763	2882	5727	15323	17323	20595	17453	13837	13753	13810	16259	15038	12358	13652	13898	13457	16117	14290	14838	19403	15379	16935	18168	15756	17355	17091	16612
	Positive		1603.14	5.665				1008	623	1048	5840	5186	4308	5046	4867	5390	5385	5085	5195	5900	5113	4920	5316	5086	5369	4565	4463	4966	5068	4618	4043	4344	4271	4466
	Positive		664.493	5.051				661	533	445	14646	13031	11096	11782	12648	12565	13574	11618	13899	14408	12224	13815	15124	13709	15283	12658	12489	14486	14556	12678	12193	11490	11801	12719
	Positive		878.793	10.564				23111	14684	21447	5888	6193	6014	7597	5267	5722	5037	4957	4314	3177	3360	3771	4315	3546	4137	3370	4538	3645	3902	4534	4917	4430	4449	4255
	Positive		817.697	7.525				20837	13905	21342	39306	35215	29326	32628	38170	37004	37711	36837	35789	55916	40328	43154	53140	42089	42002	33478	30032	42263	38017	30019	35059	42545	47182	43785
	Positive		1458.1	5.316				0	0	0	7784	8467	6328	8188	6897	7378	7341	6940	6235	7105	6126	6171	6511	6148	6902	6202	5632	6259	5957	5652	5720	5578	7101	5509
	Positive		605.544	7.597				772	694	855	5963	5533	5644	7174	4926	5040	5714	6289	5087	6707	5609	5584	6233	5030	5096	4403	2842	8676	4530	3808	4559	5769	5541	5385
	Positive		1432.09	4.838				395	183	0	10481	9519	7741	9048	8509	9138	10444	9364	9324	12670	9691	10193	12775	10490	9922	9865	6790	9757	10017	9196	9199	9499	10492	9407
	Positive		1578.16	5.656				780	586	583	32112	30485	24450	26548	31754	33389	32937	27861	31318	36226	28823	31677	35417	32471	38226	28629	29260	33855	30437	28367	27416	28760	31350	32521
	Positive		767.59	6.564				416	0	0	8244	7988	6237	7072	7880	7740	7916	7346	7050	9074	7640	7481	8391	8093	8584	7355	5571	7596	6390	5894	6298	6461	7252	6958
	Positive		1226.09	7.642				157	0	133	4164	4243	4440	5390	3581	3423	4743	4530	3134	5944	4856	4545	4951	3773	3480	3368	2236	5394	3786	2456	3402	4204	4792	5362
	Positive		706.572	5.478				995	457	532	111176	107137	86672	89816	97782	94898	107754	87392	97723	125862	98606	103271	110143	103731	120385	99937	91362	107325	98872	86698	70922	74776	83024	73944
	Positive		1018.91	11.856				403	0	255	3232	4301	3579	4001	4040	4199	3973	4555	3271	3638	4205	3809	3355	3030	3625	3140	2303	3007	2434	2188	3689	3603	3802	3505
	Positive		784.582	4.185				11638	7886	13048	827	831	707	960	788	1134	1017	919	693	1308	1117	1167	1303	1224	1173	720	722	1106	1143	755	805	1050	1342	1047
	Positive		414.32	1.727				807	578	903	3061	2332	2657	2422	3354	3052	4285	3278	6801	4412	4368	4120	4136	3791	3940	3636	6483	3742	3756	3287	2821	3134	3786	3406
	Positive		805.584	6.168				357	172	333	21033	19768	16604	16449	17639	18771	18637	16020	17091	19230	16202	17540	19030	18438	18181	16100	15101	16483	17702	15519	14358	13473	15083	14805
	Positive		862.556	5.35				631	489	804	4340	4437	5317	5547	4303	4350	4774	5250	4403	4477	5745	4587	4600	4949	4375	5124	4369	5095	4814	5173	4695	5204	5391	4899
	Positive		1513.15	5.362				197	184	0	6548	6663	5039	5841	7250	7868	8134	6860	7618	9618	7410	7624	8840	7775	8863	7469	6281	7700	6923	6774	5828	6453	6975	6710
	Positive		742.031	4.917				345	137	225	6785	8171	8723	9124	7708	6968	7736	8542	7778	6935	7583	7699	7309	6858	6097	6794	7775	6938	7486	6661	8241	8389	8235	8003
	Positive		685.61	8.898				541	173	216	2537	3044	2296	2869	2906	2530	2956	3585	2528	4590	3769	3918	3728	2678	2580	2434	0	4567	2732	1951	2153	2524	3300	3093
	Positive		772.557	4.897				563	207	349	5020	5391	4158	4296	6022	5930	6162	6167	6579	13488	7058	6984	7394	7224	13045	7199	6464	6759	6781	6297	7068	6285	6824	6185
	Positive		818.653	6.856				1249	800	1272	20350	18925	15052	19029	24461	26492	27920	26089	24432	32297	26236	28998	27491	23493	26892	22475	14071	23822	21059	16429	18361	17915	21392	20717
	Positive		1371.96	5.553				5535	3697	5027	4562	4991	6090	5094	3994	3770	3938	4893	4418	3201	4123	3737	3269	3784	3405	4064	5246	4138	3955	4422	4055	3897	4007	4298
	Positive		1531.12	4.821				7786	4217	9543	1566	1340	1155	1336	2952	2847	3053	2584	3004	3689	2954	3428	3163	3122	2997	2723	1913	2652	2362	2281	2087	2125	1946	2232
	Positive		1099.84	5.343				0	0	0	4596	4979	4425	5816	3413	3843	4070	4522	2483	2717	3206	2852	2250	3048	3044	2765	2687	2804	2977	2796	2509	2383	2726	2327
	Positive		810.598	4.296				5465	3717	6988	1354	1381	1034	1268	1249	1345	1585	1095	1554	2412	1288	1649	2247	1906	1948	1667	1541	1931	1658	1281	1545	1600	1981	1895
	Positive		832.714	8.51				450	341	355	8408	8241	6344	7316	6653	7326	7415	7581	7239	10070	7019	7946	9737	8743	8778	7145	6136	8404	8161	6267	8009	9819	10910	10077
	Positive		1525.16	6.071				0	0	0	7552	7236	5599	6883	7127	8044	7839	7148	6786	8544	6722	7569	8175	6294	7751	6956	5382	7179	6194	4918	7220	7700	8546	7895
	Positive		903.818	10.966				660985	498788	557494	620017	621705	679362	802679	599226	721177	636457	630455	448253	452155	456855	500481	433226	423722	485049	404821	389197	387999	403232	373263	484232	484826	474574	465766
	Positive		1000.93	11.952				648	686	919	8105	7935	6077	7785	6979	7857	6456	6439	5638	5085	5377	5358	6360	5672	6477	5256	4425	5535	5835	5208	6575	6580	6641	7132
	Positive		789.205	5.667				1552	1162	2793	7709	6665	7094	8865	8068	8427	8505	8093	8258	8149	7257	8291	9312	8904	8917	7959	8981	8291	9453	8020	7447	7267	7462	7636
	Positive		1552.12	5.779				379	227	252	6394	5737	5526	4685	6929	7293	7781	6775	8212	9380	7164	7611	9212	8260	8381	7342	7510	8254	7686	6838	7006	6912	7118	7172
	Positive		581.561	6.561				1819	1728	1954	7561	7480	5897	6211	7385	7258	7331	7062	6318	8284	6995	6571	7089	6640	7670	6540	5873	6740	6752	5231	5469	6168	5949	5727
	Positive		730.572	5.093				2296	1513	2058	21331	19080	16280	16785	18194	17601	20064	16863	17739	21152	17973	18380	20114	19253	20963	17851	16697	19968	19739	17978	14947	15915	17429	17913
	Positive		811.656	6.252				58644	28958	12132	335162	321172	255584	275494	317021	320957	326308	298592	351273	432268	330612	360775	435912	388636	388632	343465	297322	381816	367752	314808	341169	363282	385299	369285
	Positive		752.032	4.959				234	143	290	4203	4679	3461	3870	3981	4058	4221	3678	4174	3971	4118	4529	3769	4191	4281	4267	3853	4303	4697	4469	4335	4419	4498	4651
	Positive		842.632	5.174				9633	4613	7954	5351	5018	4181	4175	5459	5699	5585	5480	6504	5838	5451	5845	5523	5764	6626	5334	6497	5839	5577	6416	5964	5448	5473	5827
	Positive		676.531	4.403				509	517	399	6242	5659	4552	5625	5375	5260	6035	5276	5599	8350	6467	6818	7519	6375	7750	6524	4919	6883	6818	4822	4718	5487	6146	6133
	Positive		955.842	11.342				15293	6629	6031	11332	11248	8488	10311	12939	16548	12203	9103	8810	6851	6864	8110	6335	6040	8981	6264	8994	6055	5892	8122	10538	9387	8638	8895
	Positive		1650.23	6.266				0	163	186	4954	4621	3629	4534	4548	5659	5190	4700	4665	5202	4589	4862	5192	5064	4945	4386	4149	4610	4564	3993	3143	3366	3737	3372
	Positive		560.501	5.732				1841	1939	1712	13712	14798	17314	18044	16060	15595	17993	17334	14734	13428	15232	14910	14353	13751	15044	15801	13701	13694	14560	12689	12685	12240	12255	12629
	Positive		1511.18	6.531				0	0	0	6234	5664	4715	6306	6154	6302	6954	6176	4926	7481	6111	6298	6881	5551	7067	5030	3476	5893	4470	3244	4170	5572	6034	5268
	Positive		631.564	6.456				541	723	1147	3972	3688	2968	3258	3563	3847	3702	3373	3784	4559	3627	3866	4188	3898	4210	3683	3243	3874	3510	3567	2617	3435	3082	3151
	Positive		1552.07	5.057				0	208	281	6093	6269	4640	5746	5741	6257	5791	5276	5605	6445	5564	6039	6630	5932	6881	5973	6063	6512	6502	5850	5920	6225	6694	6688
	Positive		858.775	10.988				0	0	0	7019	7537	7480	9309	7540	8906	7305	7702	5686	5305	5868	5743	5050	4442	5733	4324	5012	4782	4475	4482	6843	7103	6878	6331
	Positive		729.591	5.761				633	516	376	3521	3568	2741	2955	4036	3788	4334	3686	4185	5011	4748	4032	4413	4240	5268	4906	4344	4703	4311	3416	3510	3791	3714	4032
	Positive		855.684	10.347				3371	3315	4617	6673	7120	7891	8928	5424	4951	6115	6539	4431	5502	5295	5411	5728	5835	5919	5085	3880	5266	5272	4376	5902	6071	6077	5600
	Positive		777.637	6.608				407	373	458	10686	9704	8434	8098	8743	9642	11373	10369	7838	13490	9544	11508	11162	9839	11985	9313	6217	9637	8100	6844	6961	9128	9412	8929
	Positive		598.577	7.693				274	190	156	848	666	747	893	2590	670	913	653	608	637	661	640	582	457	696	447	318	14367	416	981	564	724	638	626
	Positive		803.568	5.349				550	477	678	6177	5966	4813	4900	5100	5404	5410	5191	4896	6795	5440	5619	6190	5533	5485	5023	4151	5705	5315	4514	4515	4197	5078	4807
	Positive		850.673	7.604				570	436	484	25272	23336	18433	21946	22773	23724	23540	20673	21828	30515	21957	24135	30380	25104	25092	21012	16212	24254	20629	18137	18418	19935	22809	20487
	Positive		691.527	6.405				540	398	367	5523	5856	4390	4796	8099	8128	6957	6971	8756	9766	7803	8149	9389	8290	8246	6606	6196	7371	7681	7317	6169	6596	7233	7045
	Positive		812.653	8.04				658	275	306	5921	5317	4455	4675	5161	5769	5593	4965	5690	7629	6134	5765	6382	5473	6645	5793	6340	6401	5016	5303	4234	4189	4575	4588
	Positive		880.738	10.229				14482	10916	14364	1287	1076	950	1199	950	1349	1125	1186	1160	981	1048	1203	1128	1031	1045	924	743	844	970	750	937	914	968	1094
	Positive		758.594	6.125				0	0	0	70832	66549	53866	56477	67195	65681	67257	62346	67826	82209	65465	71014	79667	73498	80979	68239	60541	73339	69505	57160	59021	67093	70050	66029
	Positive		175	0.528				524	378	253	7276	5387	6070	5872	5324	7043	4782	6506	8189	11424	12468	9575	8091	7632	5767	7353	5761	5869	7146	4580	6485	9056	7072	8147
	Positive		775.559	5.337				2976	1874	2427	137191	132063	101692	117532	138309	150940	143876	131903	149176	173346	144730	154581	167387	158732	172157	145416	136900	155782	154627	135813	125312	134882	140304	147792
	Positive		939.773	8.366				18271	6829	10588	297	234	232	287	290	560	424	290	582	517	448	211	151	396	329	361	0	244	291	380	268	275	292	240
	Positive		523.359	1.57				3640	2610	4216	3937	3268	3607	4439	2976	3874	4490	3975	3297	3571	3684	3642	4573	3568	3580	3722	2406	6107	3277	2881	2750	3028	3401	2958
	Positive		1568.2	6.486				0	0	119	3223	3312	2438	3050	3128	3554	3593	3040	3085	4134	2993	3345	3882	3572	3896	3215	2839	3235	3264	3066	2897	2895	3509	3337
	Positive		833.65	6.257				25801	14266	34412	43430	41571	33144	34860	33840	34654	35163	33388	39656	42776	36052	38533	46377	45097	41024	40451	35595	44173	42378	40568	37995	41597	44483	41599
	Positive		1013.92	11.898				1523	959	1504	12490	13815	13427	16777	11693	12978	11380	13274	8127	11187	10235	12006	12965	11798	10842	10254	6511	9650	10527	7899	11413	13480	14591	13079
	Positive		722.559	5.071				1882	860	0	34375	31795	25451	28191	27619	38018	31947	27144	42818	51471	30905	44863	49640	32750	35478	40783	34518	34771	33760	41788	51481	54592	30804	55805
	Positive		954.722	6.829				556	300	433	3716	3385	2710	3128	3365	3809	3907	3465	3804	4968	4164	3907	5220	4364	4511	3856	3557	4734	4181	3425	3600	3559	3626	4180
	Positive		838.617	5.614				18458	11599	17023	7805	6582	5940	5997	11078	12049	11384	8997	12133	13867	11413	12637	14774	13727	13644	11378	10060	10628	12500	10328	9065	9501	8760	9231
	Positive		766.557	4.789				4087	3331	372	11021	12506	9303	9912	18623	19242	16809	14655	20946	27795	22994	23642	80320	23136	24100	24527	0	25310	61699	13909	1273	17104	16282	11852
	Positive		697.32	3.211				704	724	792	1377	1495	1082	1324	16208	2633	2800	2489	4468	5290	4199	4303	3889	4482	3315	4068	2972	31122	3058	2934	1553	2998	2393	2360
	Positive		1514.11	6.463				139	0	0	31613	30552	23203	29633	32649	33684	33641	30627	31649	40783	32136	33689	36108	34854	39393	30848	28048	34714	31305	25793	29088	33124	37578	34229
	Positive		184.074	1.567				8786	7029	10697	812	682	668	873	760	730	818	875	883	929	695	601	756	607	729	859	590	1514	824	509	607	606	723	567
	Positive		815.652	10.083				9406	6996	8216	20714	21221	26345	26373	18678	17800	20926	19942	14960	17674	18870	18072	17508	17408	19858	18308	15076	18892	16732	15024	20296	22954	24156	19927
	Positive		1521.11	5.31				0	0	0	4662	4693	3614	3847	4982	5056	5033	4367	5340	6977	5173	5404	6556	5881	7026	5194	5017	6595	5344	4837	5099	5819	5694	5384
	Positive		717.561	4.842				1864	1235	1682	21710	19962	16247	17310	17794	19661	19017	18630	18514	25264	19112	20828	25907	22184	22420	20356	18199	23555	22376	19900	17442	18474	19531	18253
	Positive		1488.11	5.301				207	0	0	7713	7475	5979	6107	7770	8224	7891	7246	7751	9342	7712	8239	10029	8312	8989	8561	8047	8760	8724	7387	7627	8427	8747	8133
	Positive		790.648	6.851				731	572	668	14261	12083	10343	12955	17711	19345	18900	17980	19083	26336	18761	21685	22635	19857	20895	18127	12606	19332	16643	13262	16456	19374	18746	18246
	Positive		827.682	7.119				2441	770	0	34620	32127	25354	28969	30054	33288	33298	30848	32607	51717	35662	40171	49051	38398	40289	33725	25742	39950	35562	28085	28026	33841	39359	37122
	Positive		846.699	8.139				588	322	276	2871	2539	2111	2313	2861	2959	2662	2470	2841	3672	3531	3020	4026	3792	3433	3025	2872	3855	3662	2905	3943	4578	5006	4297
	Positive		1201.38	5.687				20907	12944	19370	8612	8456	10944	10509	8656	8445	8877	10425	9608	9557	9938	9491	8773	9486	9073	9649	8790	9112	9415	9431	7963	8814	8867	8181
	Positive		765.559	4.858				4584	2606	4616	15592	14623	12092	12015	19223	17794	18787	15777	23439	26141	22014	22148	26700	25708	25588	22029	21133	22396	22559	20962	18731	19279	19214	20076
	Positive		617.55	5.254				0	0	280	5154	5017	3874	4271	4899	5027	5343	4953	4693	6190	5220	5403	6311	5656	5829	5035	4369	5759	5631	4865	4262	4846	4413	4903
	Positive		748.547	4.334				1062	805	857	9482	9189	9534	12069	12057	12450	12525	13855	12606	20388	15038	15660	20619	16654	17264	15389	10868	16312	16186	11593	10858	12378	13136	12322
	Positive		666.608	7.688				410	0	0	12925	10731	9793	12778	9795	11562	10725	9516	8342	12760	8998	9906	10097	8243	8834	7520	6158	7380	8541	7147	7390	7311	10322	9255
	Positive		712.527	4.164				369	274	264	2722	2405	2124	2887	2906	2639	3117	2931	3761	5054	3546	3810	5160	4329	4808	4092	2601	3885	4538	3293	3150	3793	4849	3850
	Positive		1494.11	5.293				220	0	0	6119	5825	4442	5460	6012	6520	6512	5546	6809	9265	6898	7311	9084	7728	8468	7509	6696	8496	7224	6207	6782	8599	7967	8608
	Positive		831.684	6.508				2556	1682	2824	32791	28392	23702	27194	30027	33032	32876	30100	28543	42003	31799	34578	38185	31918	35858	30135	24165	33139	27456	23308	23153	26418	27870	26394
	Positive		779.542	4.225				1666	343	460	3834	3899	2935	3231	8116	6651	4660	7513	6102	14102	5700	6531	14147	10611	12541	5958	7633	5850	9855	7320	2790	3319	8025	3253
	Positive		821.549	4.706				442	297	478	4710	4711	3750	3699	4694	4908	5390	4189	4761	7046	4228	4838	6080	5212	5570	4829	3747	4832	4813	4005	2716	3020	3765	3610
	Positive		1481.09	5.495				313	0	0	7226	7309	5564	5980	7337	7538	7743	6537	7792	8663	6427	7332	7851	7203	8196	6785	6568	6937	7382	6028	7765	7497	7877	7981
	Positive		768.047	5.006				925	231	560	10920	12583	14977	14055	9534	9086	9301	13252	9265	8035	9941	8992	7715	9022	8690	9889	11745	8824	8727	10870	12703	10707	11254	10154
	Positive		708.581	5.481				0	0	0	11425	10352	8792	8652	9263	9599	11089	9425	9797	13119	6794	9953	11328	10560	12327	10086	9094	10715	9709	8699	7055	6913	6456	6251
	Positive		745.596	5.9				13688	10423	16919	959511	1065963	769451	887412	1196221	1021525	654288	982125	959628	778472	796428	936732	731298	751464	1087971	730055	795670	866797	827661	888623	871728	936559	860137	866671
	Positive		1530.09	5.071				274	0	398	5751	5448	4163	5019	5684	5999	5799	5206	5967	7399	6726	6398	7813	6661	7896	6783	7356	7803	7124	6532	7478	8266	8118	7947
	Positive		887.749	10.627				0	0	0	4946	5772	6267	6858	6995	7545	7298	8358	4913	6255	6060	6927	5788	5050	4828	4713	3383	3818	3713	3347	5606	6682	6292	5328
	Positive		1534.13	5.891				0	0	0	4967	6629	5134	5948	6345	7093	5703	4655	5806	7202	5300	5912	6085	5818	20622	5055	5366	6287	5304	5564	4960	7261	5381	5978
	Positive		1508.1	5.477				233	0	0	6068	4566	4638	5079	6231	6260	5076	4524	5723	6854	5756	5825	6408	6826	6264	5956	5224	6116	5723	5060	5801	6402	6173	4777
	Positive		932.791	10.715				8266	2418	4095	7094	6659	7342	8998	9115	9560	8417	10004	6841	6854	7350	8285	7117	6187	6712	5505	4520	4363	5014	4583	7247	7622	7707	6031
	Positive		1572.11	5.167				1898	1515	1981	2386	2238	1874	1801	3250	3096	3142	2674	4080	4650	2909	3843	4540	4251	3885	3864	2935	3693	3626	3275	2869	3249	3058	3309
	Positive		708.587	5.856				317	196	211	5980	5904	4406	5222	5240	5603	5787	4394	5146	6001	5077	5720	6294	5435	6090	5445	5303	5417	4863	4645	4335	4855	5225	4549
	Positive		933.797	10.728				4228	1061	1178	5078	6024	6160	7107	7380	7883	6755	6870	4769	4751	5514	5690	4724	3884	4556	3873	3486	3681	3436	3114	5038	5513	5376	4712
	Positive		1518.21	6.006				127	141	0	40960	37507	29612	34061	39949	45044	45083	37487	35554	49792	37268	40011	40329	36661	44732	34627	31346	36673	32183	27367	24825	26650	30681	29161
	Positive		1510.12	5.332				205	0	173	5664	5489	4196	4712	5647	5485	6347	5337	6416	7679	6275	6038	7119	6596	7173	6048	5847	6754	5813	5429	5608	5954	5603	5940
	Positive		1017.68	4.39				1916	1214	1760	4246	4889	5906	4966	4742	4597	4374	4586	5004	2835	3924	3516	3214	3338	3138	3706	4482	2942	2967	4075	4732	4299	3686	3958
	Positive		970.716	6.27				0	495	525	3479	3184	2589	2729	3196	3241	3660	3043	3961	4721	3334	3585	4916	4965	4638	3959	3761	4839	4616	4300	3716	4401	4402	4919
	Positive		822.672	7.389				664	255	307	13007	11612	9908	9825	11687	10410	12407	11173	13215	19778	15097	14917	20612	17344	17589	15075	11709	17740	15646	13309	14795	16812	17970	16268
	Positive		909.783	10.949				26069	9446	24572	34416	37088	43112	46533	35813	38388	37802	43448	25349	31758	33162	33266	29885	25343	27944	26071	19618	22918	23034	20559	27612	29414	31968	26511
	Positive		823.781	11.299				0	0	181	3703	3650	2808	3896	4113	5198	4176	3093	3103	1992	2414	2142	1598	1739	2640	1686	3249	1514	1847	2868	3317	2403	2885	3038
	Positive		620.501	4.399				457	411	718	7231	6098	5221	5854	6753	6691	7709	6497	7405	9209	8337	8419	8832	8812	10206	7523	5728	7922	7344	5142	4167	5030	5740	5604
	Positive		761.161	5.041				4862	2735	5139	5625	4593	4297	4229	4863	5600	5354	4589	6174	6155	4680	5830	7030	6238	6290	5542	4544	5945	6454	5160	3959	4343	4846	4639
	Positive		1530.12	5.786				255	184	350	9913	8753	7690	7334	11232	11239	12172	10239	12344	8281	11032	12732	8271	13003	9408	10869	11052	10022	10330	10748	9947	10516	10581	10837
	Positive		769.51	4.538				268	174	304	5498	4947	5453	4019	4923	5515	5809	5227	6013	7685	7114	6722	9071	7008	6964	6905	4752	7512	6824	5778	5377	6242	5556	5115
	Positive		549.487	10.085				1502	788	699	4490	4206	3233	4281	4325	5492	3978	3412	3608	3990	2646	4436	4246	3284	4606	3383	4131	4443	4150	3871	3529	3909	3814	4357
	Positive		1187.87	5.65				4943	3116	4840	796	810	715	986	1032	1166	977	1101	1001	900	802	874	1053	840	1038	885	933	893	962	973	1064	963	910	948
	Positive		1512.19	6.526				0	0	0	6561	5772	4930	6740	6458	6329	7168	6202	5131	7508	5937	6644	6898	6257	7067	5431	3566	6071	4824	3443	4690	5671	6400	5791
	Positive		1579.16	5.656				549	445	620	17854	16050	12841	14687	18114	18325	18771	15866	17313	20607	15704	17836	19180	17529	20198	16288	16489	18130	17155	16480	16229	17337	17573	18669
	Positive		828.658	6.573				458	371	409	24229	18803	17969	19773	20871	22671	27607	12501	25419	38219	27509	25317	29789	27510	21615	19951	17455	22300	12159	17806	18254	21932	25084	19271
	Positive		934.89	11.906				0	6913	4532	21873	17277	18014	22835	9128	8482	9924	18511	5410	9055	15987	16481	12787	9119	11051	16264	0	19554	13073	0	8519	33566	12378	9745
	Positive		732.561	6.129				0	0	0	81374	77933	59420	68241	77996	80689	79268	70186	79910	98801	74180	82479	93707	85305	93898	77809	76700	88767	81279	70998	79494	86855	91819	90363
	Positive		1237.11	7.114				0	131	256	2413	2119	2836	2848	3096	2817	3928	3217	2616	4450	3846	3159	3792	3142	4626	3531	2004	3227	3009	2075	2100	2413	2600	2527
	Positive		806.062	5.07				5138	5034	6746	2084	2361	2870	2671	3653	3691	3660	4435	4998	3690	4924	4299	3441	3474	3927	3725	3266	3310	3376	3240	3055	2844	2809	2742
	Positive		1263.83	5.938				442	319	404	4648	5253	3724	4732	4512	5065	4784	4118	4439	4919	4612	4687	5181	5133	5479	4331	4182	4894	5267	4935	5576	6722	8495	7068
	Positive		884.573	5.414				644	510	1197	2404	2536	2989	3232	3887	3087	3804	3903	3367	4404	4130	4291	4242	4367	3856	4276	3139	4045	4069	3132	3464	4328	4072	3709
	Positive		650.513	4.325				376	223	312	7393	7185	5650	5825	7630	6881	7955	7227	8775	14147	9590	10309	12847	12081	11166	9679	7375	11068	10159	7274	7187	7811	8913	8420
	Positive		1398.03	5.461				0	0	150	3687	3247	2613	3336	3432	4150	4383	3259	3441	5328	4030	3830	4017	3903	4445	3414	2934	3709	3256	2598	2718	3137	3510	3469
	Positive		1456.1	5.484				0	152	0	3941	4057	2955	3482	3746	4208	4407	3366	3885	4635	3708	4131	4359	3885	4262	3691	3675	4262	3872	3317	3290	3189	3644	3377
	Positive		1622.32	6.836				593	250	1170	5445	5003	3944	4440	4977	5528	5672	4651	5159	6408	5273	5527	6055	5595	6072	5022	4084	5667	5149	4392	4610	4761	4793	4830
	Positive		1508.09	5.794				0	0	0	12774	12322	9494	10370	12185	12898	12572	10649	12358	13715	10591	11345	12612	11438	13040	11332	11392	11860	11119	10705	11333	11831	12509	12491
	Positive		760.926	5.04				26747	17248	24398	27483	26508	20161	22857	24502	27492	26521	23050	27847	29749	24795	26339	30270	28473	29318	25470	25540	28447	28502	25537	20967	21096	23517	23297
	Positive		1520.21	5.996				167	130	197	17853	16970	14135	13359	18182	20890	19925	17340	16984	23060	16732	17757	19578	17916	20569	16390	14576	16529	14588	13131	11484	13375	13799	14052
	Positive		184.073	6.823				4540	3419	4264	21156	19652	15274	17517	19805	21462	20413	19045	19509	24083	19165	21879	24199	22568	23450	19432	15707	20404	19021	15786	16396	17697	19106	19466
	Positive		771.606	6.593				448	361	457	26776	22055	19594	25530	23566	24166	25804	24184	21156	34009	25641	27495	30344	26356	27113	21200	12141	23023	20693	13123	23097	29945	33447	31693
	Positive		1529.07	5.797				0	0	0	4296	4479	4414	3258	4021	4342	4291	4606	3585	4125	4020	4669	4238	4802	4046	4513	4148	4338	4356	4107	3893	4115	4230	4037
	Positive		794.637	6.728				495	336	284	3785	3886	2973	3051	3403	3203	3634	3096	3550	5507	3952	4640	5888	5183	4862	4292	3214	5410	4950	3939	3831	4847	4924	4982
	Positive		1535.15	6.167				0	163	0	4842	4424	3556	3820	4292	4392	4494	3962	4076	5050	4646	4673	4231	4390	4804	4593	3584	4467	4159	3469	3531	3427	3725	3437
	Positive		1555.06	5.842				0	0	224	5199	5723	7133	6561	5160	5098	5577	6117	5586	4837	5535	5974	6039	6233	4927	5966	5218	5577	5518	5030	4950	4677	5427	5108
	Positive		755.581	6.263				1509	1027	1270	5232	4895	3890	4117	4922	5808	5367	4756	5650	6814	5694	5325	6007	5706	6680	5486	5197	5957	5605	4541	4731	5566	5766	6219
	Positive		837.618	5.678				61101	6129	59708	18580	16372	13610	14473	37350	36956	35110	33133	48973	49253	42081	47538	45251	43780	44916	39890	29941	35151	34706	32291	29150	27732	26721	27394
	Positive		861.805	11.387				0	206	220	6127	6902	7883	8442	6981	8113	8020	6710	3634	4372	4643	4174	3796	2986	3851	3247	2624	2630	3115	2264	4176	4793	4931	4125
	Positive		1626.16	5.562				624	369	580	7007	6055	5110	5470	6240	6580	5983	5407	5819	6775	5225	5614	6349	5898	7218	5701	5814	6209	6283	6036	6172	6735	6201	6895
	Positive		849.582	5.276				334	343	0	6374	6488	4825	5345	5532	5893	5840	5375	5315	6312	5140	5415	6126	5423	6514	5740	4818	5423	5610	5194	4195	4311	4677	4337
	Positive		1573.21	6.209				309	0	169	3197	3351	2410	2887	3589	3761	3763	3452	3864	4543	3951	4806	4571	3839	4275	3936	2862	3920	3815	3074	3349	4183	4340	4396
	Positive		774.567	5.334				7196	4778	6124	301592	293825	219732	257309	305206	322450	319901	289942	330135	380742	324088	342789	375324	352422	379705	330100	307631	349634	332719	300831	274806	298141	311685	324152
	Positive		1451.99	10.081				0	209	366	12177	12096	9026	12390	11720	13720	13301	11626	10168	13902	10534	11769	13545	11000	13143	10367	8967	12330	11255	9169	8357	8333	9555	9984
	Positive		1576.16	5.647				894	539	923	60050	55226	42992	49963	56947	63561	62448	52572	57037	68987	53506	59015	66756	60180	66790	53755	50987	58967	55827	51027	45981	48030	51920	52682
	Positive		1204.41	6.241				260	0	259	3579	3462	3161	4362	5421	4889	5380	4561	5405	5579	5237	5566	5479	4579	5697	4783	4299	4692	4815	4015	5404	5992	5488	5735
	Positive		282.279	1.363				396	364	455	2489	2026	1776	2112	3772	5035	4560	4470	4755	6097	4696	5253	4817	4801	4341	4006	2997	3969	3438	2733	1773	2311	2761	2963
	Positive		945.858	11.343				11801	10520	12964	13711	14200	16274	18549	15546	15744	16126	16618	10508	12828	13196	13876	11837	10275	12330	11629	8674	10910	10036	8695	12786	14306	14695	12529
	Positive		832.771	11.004				0	290	299	8597	8477	10493	11212	7845	9165	8579	9601	4659	5459	6066	5909	4890	3976	5108	4200	3757	3793	3508	3420	5359	5736	5897	4970
	Positive		1455.09	6.133				174	0	0	4438	3960	3123	3864	4480	4323	5219	4531	4175	5706	4702	4804	4544	4505	5163	4145	3634	4421	3883	3091	3091	3972	4375	4287
	Positive		824.544	5.5				925	544	1175	7876	9138	10356	10918	8651	8361	9226	9222	8723	7844	8639	8515	7944	8445	7588	8271	7623	7776	8373	8102	9910	8996	9009	8391
	Positive		1517.12	6.461				138	123	0	5454	4920	3842	4943	5319	5577	6040	5186	5088	7112	5412	5161	6484	5835	6078	5015	5083	5968	5288	4669	4865	5810	5884	6009
	Positive		661.532	10.455				2627	4985	6596	3618	3763	4912	4297	4370	3377	4535	6042	4953	7070	6481	6466	7217	6939	5819	7222	4246	6541	6642	4816	5171	6071	7027	5848
	Positive		1293.18	7.745				0	0	0	3586	3382	4226	4588	3748	3121	4812	4511	3074	7767	4853	5411	6539	4704	5526	3926	1844	3125	3823	2171	3515	4870	4903	4623
	Positive		721.547	4.65				354	366	446	5585	4893	4005	4462	5141	4805	5753	5523	5764	9156	6166	7482	9380	8056	8519	6832	5624	8001	7204	5455	4443	5422	7199	6644
	Positive		1572.19	5.666				62161	21018	41824	382983	348407	276230	307474	374002	418632	396148	343107	373799	433645	354005	389825	422072	383817	443466	355967	340344	391909	368064	342359	281164	285719	317714	325052
	Positive		737.583	5.352				1476	208	299	6432	6888	7051	8795	7134	8997	7246	8303	6463	7545	7073	7235	6568	7065	7317	6494	5914	6219	6232	5642	5901	6387	7198	6660
	Positive		825.655	6.385				1094	1901	2659	9211	8345	6528	7708	8196	7877	9319	8117	8883	12137	9238	9612	11465	9468	10622	9586	7236	10454	9290	7197	8645	10174	10110	9871
	Positive		830.565	4.845				25360	14691	29340	4623	4770	4015	3464	11799	11607	11627	11303	14689	15016	13992	14391	12672	13891	12795	13044	9053	10389	10443	9499	7955	8490	7218	7831
	Positive		1158.06	7.592				168	0	0	16157	17854	19791	22470	13488	11910	16683	17163	12247	18813	16888	16782	18384	17482	16229	16261	9709	9762	16131	12088	20036	21111	23309	21464
	Positive		760.621	6.567				0	0	0	44897	40855	31935	37229	38657	41809	43199	40770	35825	54518	40437	42397	47889	41436	49674	37937	29051	39832	34759	27400	29085	33855	38770	34546
	Positive		857.515	4.423				651	445	642	29844	28303	21661	24467	24741	27470	28299	24381	25549	32695	25890	28288	32848	28586	30682	25189	20803	28980	28384	24194	17201	19130	20398	19693
	Positive		1188.81	5.043				7825	6896	8149	2102	2343	2371	2923	2066	2240	2173	2272	1791	1669	2017	1871	1665	1939	1927	2075	2447	1929	2065	2090	2020	1906	2126	2035
	Positive		961.833	11.022				1381	1023	685	3833	4168	2969	4004	5269	5521	5640	4163	4101	3739	3403	3676	2715	3570	3674	3029	3106	2333	2457	2794	3625	3553	3034	3214
	Positive		860.536	4.417				575	359	641	4696	4249	3297	4094	5018	4678	5332	4141	5122	6507	5461	5536	7594	6048	7074	5618	4984	6378	5928	5323	5146	5699	6664	6326
	Positive		1434.09	6.121				0	0	0	5440	4912	3843	4560	5402	5432	6340	4819	4934	7419	5440	5844	5708	5476	6441	4994	4726	5552	4519	3732	4137	4289	5256	4653
	Positive		538.536	6.525				1857	2191	2070	7391	6569	5398	5721	6399	6161	6377	6001	5807	7558	5574	6577	6478	5799	6576	5310	4882	5635	5377	5321	5874	6922	6660	6323
	Positive		1472.11	6.108				0	0	0	5993	5666	4292	5039	6073	6783	6533	5280	6529	8819	6262	6366	7178	6508	7881	6263	5430	6750	5511	4968	5366	6320	6349	6703
	Positive		684.556	6.18				569	409	628	2348	2259	1675	2067	4176	4156	3455	3300	3920	4227	3451	3463	4236	3488	3331	2902	2269	2676	3658	2678	2551	2673	2831	3085
	Positive		711.548	10.282				8322	12779	13846	1308	1504	1423	1814	2839	2080	2418	3585	3312	5886	4671	5171	6616	5271	4546	5181	1810	4401	3650	2090	2466	3307	3431	2911
	Positive		828.655	7.722				444	389	306	28338	26158	21009	21867	27735	27847	28331	23813	32183	41786	29626	31938	34933	31463	32473	26684	24983	31866	27612	24727	18601	20107	21095	22458
	Positive		1568.12	5.052				8591	6965	9182	9293	8790	6712	7625	11587	13606	15171	12215	6594	20503	13615	6218	13866	11142	5458	14590	9640	11370	14127	11700	8100	8511	8524	9211
	Positive		458.347	1.727				817	673	1020	4226	3303	3670	3049	4294	4178	6176	4660	8652	4845	5037	5555	4722	4479	4488	4165	5951	4381	4839	4160	3357	3641	4867	4434
	Positive		555.534	6.54				0	144	113	29596	26427	20718	25720	25244	27708	27889	25958	23039	34565	25699	26333	29674	25235	29181	21937	17457	24742	22369	17760	23289	27053	29958	28173
	Positive		919.716	10.282				17863	21666	25554	4702	4990	5974	6371	5839	4614	5720	7163	4700	6926	6164	6435	7368	6231	5523	5775	3321	4681	5420	3605	5715	6427	6629	5438
	Positive		799.585	5.506				952	579	0	11036	9566	8126	8368	12624	12484	13482	11184	13307	14552	12455	11094	13410	13723	12421	14389	12403	13581	11691	12624	11547	37132	11857	10486
	Positive		605.551	6.473				742	660	645	41516	40619	29917	35932	40535	44007	42419	37229	38699	47352	39796	40853	42997	41879	47044	39355	37927	42820	38595	34954	36103	40683	42936	41261
	Positive		720.543	4.845				320	319	335	7207	6539	5507	5331	6281	6090	6938	4646	29751	6781	4880	5530	5633	5951	6999	5551	5489	5875	5570	5902	4659	4547	5132	4833
	Positive		977.946	12.131				0	588	233	3655	3865	4291	5029	4108	4534	4794	4367	3417	3683	4092	3745	3622	7353	3950	3843	2413	2933	3004	2477	4299	9325	4364	4585
	Positive		549.488	5.141				178	0	281	8219	7359	5903	6513	7791	7892	8145	6289	7207	8597	7041	7422	8859	8509	8683	7201	6985	7852	8146	7062	6085	6250	6973	7611
	Positive		269.226	7.999				362	312	405	3517	4427	3207	3506	4980	5371	4369	4611	5029	6025	5121	5436	5984	5315	5732	5276	4217	4742	5070	5053	5128	6004	5516	5732
	Positive		1521.18	5.949				159	131	0	8683	8213	6328	6968	9449	9694	9272	8897	10295	12070	9170	10600	11312	10129	12106	8932	8895	10550	9541	8643	8910	9233	9271	9460
	Positive		860.614	5.487				1527	1157	1808	8855	9232	6615	7815	16012	15848	16286	14645	18173	21638	17295	20733	21410	20293	20886	18392	15020	19066	18385	17014	11948	13690	12183	12517
	Positive		1513.16	6.171				0	206	219	6102	5545	4504	4670	5716	5722	6127	5346	5507	7275	5369	5906	6167	5511	6490	5123	4252	5492	5308	4516	4473	4397	5075	4760
	Positive		713.641	9.431				790	161	134	3166	2895	2243	2617	2916	2531	3528	3447	2988	4789	3775	3689	3393	3182	3111	2994	1826	2536	2419	1943	2164	2844	3143	2735
	Positive		780.588	6.82				1385	921	1510	6257	5536	4397	5834	6285	7257	6638	6329	6547	8113	6765	7339	8396	7004	8292	6755	5977	7370	7098	6264	6551	7069	7597	7565
	Positive		661.517	7.703				647	742	1016	5867	6602	7678	8119	6060	5107	6508	6991	5382	8469	7744	7204	7849	6909	6735	6496	4289	4536	6071	4768	6532	8018	8615	8078
	Positive		1132.04	7.571				142	0	0	8241	8149	9879	10929	6177	4735	7275	7105	5894	9844	8537	7977	10624	9307	10493	9634	6447	6142	10510	7416	16770	18670	19481	16326
	Positive		1397.94	9.672				0	192	124	5102	5275	3982	5675	4569	5545	5311	5329	4125	5850	4137	5187	6401	4964	5496	4188	3399	5491	5258	3821	3203	3562	4305	4167
	Positive		909.545	4.694				148	147	131	2873	2745	2033	2663	2852	3234	3292	3282	3332	4429	3575	3959	4629	3567	4154	3384	2423	3408	3634	3091	2303	2745	2899	2896
	Positive		782.645	6.948				454	417	297	10325	10476	7708	8612	9442	10490	11010	8702	9938	13204	9742	10117	11767	10936	11630	8938	8034	9854	9289	7777	7172	8236	8571	8492
	Positive		1549.18	5.963				360	0	146	3840	3727	2753	3288	3838	3968	4277	3487	3513	4329	3459	3564	4138	3880	4111	3901	3297	3807	3352	3543	2946	3199	3491	3242
	Positive		1535.11	5.339				170	0	0	2795	2663	2071	2191	2731	2586	2161	2468	3357	5078	3129	3721	3724	3455	3865	3243	3084	3443	4107	2987	3144	3307	2937	3256
	Positive		1516.16	6.191				0	146	204	6486	5928	4626	5240	6693	7400	8271	6261	7145	9687	6915	7578	7826	6764	7905	6027	4937	6470	5355	4319	3941	4303	5081	5101
	Positive		1607.14	5.683				1711	519	1346	4707	4342	3329	3913	3962	4723	4333	4196	4555	4670	4048	4516	4015	3871	4469	3650	4091	4085	4384	3826	4168	4166	3990	3934
	Positive		886.812	11.354				531	0	0	5916	6306	6540	8144	7101	8351	6975	6955	4154	4427	4984	4731	3749	3262	3911	3545	3415	2961	2921	2801	4522	4789	4771	4169
	Positive		937.795	10.048				5772	4411	6025	1478	1677	1182	1362	2018	2132	1906	1666	1705	1850	1456	1690	1970	1620	1866	1244	0	1451	1541	1633	1361	1667	1406	1589
	Positive		1577.08	5.087				1035	728	697	5252	4943	3778	4262	4050	4582	4920	3885	3740	5127	3815	3987	4375	3815	4094	3388	3176	3604	3949	3147	2702	3051	3155	2872
	Positive		855.771	11.653				4308	0	0	4896	5195	6415	6554	5861	6550	6472	5994	4510	4958	4883	4954	4024	4174	4733	4530	4800	4134	3736	4112	5354	6390	5780	5376
	Positive		1509.1	5.343				186	0	0	3312	3780	2657	3564	3303	3559	3549	2810	2935	4969	4181	2941	3945	3318	5085	3871	3706	3249	4729	3174	3719	3249	4827	3871
	Positive		953.828	10.961				36070	16897	14179	35137	35977	27118	28099	33273	42426	34859	26737	26009	17325	16854	20671	15949	16848	22157	15818	22178	15174	17273	21247	21907	17264	16025	18930
	Positive		742.56	5.328				26467	6475	9540	467639	433933	351336	352170	408144	403463	430498	370800	460274	525962	419186	446762	528691	487339	524572	450345	462272	506441	486778	450705	466247	486174	501266	501658
	Positive		826.629	6.096				588	517	836	10204	8934	7222	8127	11962	12373	12142	10476	12378	16287	13800	14096	16240	15665	15428	13414	10520	14241	13849	10769	11151	11962	12441	12466
	Positive		535.508	4.638				167	0	119	5347	5260	3818	4704	5002	5568	5411	4433	5068	6867	4527	4974	5744	4859	5786	4818	4371	5595	5111	4464	3455	3612	4632	4199
	Positive		1371.46	5.552				5607	3918	5901	4476	5372	6435	5552	4282	4206	4373	5053	4447	3148	4280	4351	3407	4384	3774	4363	5544	4159	4789	5106	4919	4423	3776	4538
	Positive		1591.08	4.937				184	0	292	5349	5596	4012	4616	5783	5956	5716	4485	5688	5885	5321	4873	5496	5937	5800	5665	6471	5468	6174	5911	5189	5450	5624	6649
	Positive		792.584	4.993				12131	7036	10366	27819	25852	21355	20516	37053	31952	37889	32142	46285	50078	44860	44926	50204	50598	58498	49924	45303	47225	43776	40846	36864	40809	36748	37150
	Positive		817.657	10.085				2587	1552	2015	5014	5199	5806	6888	4422	4788	4970	5082	4086	4050	4646	4349	4422	4062	4521	4316	3944	4560	4112	3638	5373	5346	5837	4775
	Positive		1595.67	5.671				6724	3146	1588	3406	3752	3924	4782	4146	4161	4300	5086	3939	4324	4096	4415	4351	4460	4088	4431	3971	4672	4678	4233	3811	3789	4033	3766
	Positive		824.644	6.34				2761	2231	2919	16844	15189	11971	13407	15500	15017	17016	15786	15520	23419	17796	18220	22766	19124	20476	17018	13280	20254	17544	13932	14976	17858	18906	19285
	Positive		735.548	10.018				7417	11906	17599	1022	1031	1256	1373	2205	1737	2313	3258	2582	4294	3599	4016	5017	4298	3775	4222	1431	3700	3161	1959	2492	3578	3773	2819
	Positive		1459.09	5.493				0	0	0	8367	8713	6132	7712	9748	9838	9125	8400	8401	10547	7406	9483	10247	9250	9769	7731	6608	8538	8447	7478	9537	10114	10928	10850
	Positive		1490.12	5.538				0	0	261	8839	9090	6470	7808	8077	8721	8307	7552	8822	10159	7927	8712	10008	8774	9258	7699	6835	8285	8349	7894	7948	8208	9005	8870
	Positive		1018.97	12.11				1913	1510	1569	7250	7363	5345	7492	5950	7571	4491	5096	4829	5268	5178	6293	7345	6704	5259	4697	5390	4047	6845	4638	10395	10148	10030	6249
	Positive		845.736	9.699				17763	10464	15867	7454	7058	6613	9179	5429	6195	5773	6597	4709	6425	5227	5840	7821	5662	5626	5271	3470	5639	5636	3686	4441	4712	5781	4794
	Positive		1160	6.954				180	162	385	3582	3930	4635	4966	4652	3453	4874	3932	5276	7583	6900	5892	6400	5939	7486	6971	4965	6938	4842	3735	8260	9225	9239	9630
	Positive		1526.11	5.297				257	0	302	3682	3542	2616	3115	3904	3993	4022	3709	4413	5817	5242	4526	5331	4434	5464	4179	4820	4835	4656	4586	4219	4391	3801	4487
	Positive		907.729	9.516				5740	4093	7329	82341	84487	66567	62724	78796	70375	73528	76574	79061	119231	92156	102539	116099	101280	103152	90460	63184	84012	89513	63967	77101	92025	105570	97611
	Positive		816.577	5.688				2391	2466	2606	49288	45789	35425	39035	41541	46784	46936	39937	42390	46941	37186	40958	43489	42000	43408	39212	35640	39069	42375	37517	29980	29608	32445	31396
	Positive		859.748	9.676				2692	1546	2670	4146	4075	4015	5384	3243	3116	3410	3512	2284	3204	2838	3524	4791	3196	3423	2797	1885	3491	3816	1939	2359	2849	3385	2588
	Positive		1345.92	8.889				0	152	0	3908	3459	2825	2984	3264	3713	4247	3103	3394	4125	3165	3423	3924	3139	4092	3049	3440	3636	3415	3082	2100	2308	2398	2481
	Positive		1684.46	10.562				4470	2360	2676	20160	21286	20846	27374	16213	18020	17446	15943	12041	9193	11337	10958	10681	9191	11713	9151	11467	8852	10460	10851	13831	12820	13161	11885
	Positive		1654.41	10.127				3138	2080	3327	5921	6152	6182	8030	3872	4447	4160	5161	2919	3271	3213	3809	4446	3510	3388	3202	2135	3699	3509	2762	3069	3639	4098	3697
	Positive		1584.13	5.609				8117	4370	6605	3731	3917	2737	3506	2798	3004	2818	2823	2756	1683	1773	2416	3670	3285	2082	2490	2668	1778	2875	3285	3793	3932	1978	2691
	Positive		856.678	7.22				511	273	257	4194	3744	3082	3141	4717	4979	4771	4921	4688	7327	5702	5708	6340	5355	4701	4513	3734	5240	4857	3674	3504	3996	4295	4378
	Positive		841.544	5.564				5181	2706	2153	5599	4117	5904	5338	5285	0	5481	4925	5244	0	4969	3753	0	5496	0	5259	6393	4521	5560	5962	5573	5214	5209	5225
	Positive		1576.08	5.07				0	686	413	5449	5271	3868	4616	3924	4511	4718	3791	4250	4708	3798	4092	4409	3585	3998	3394	2526	3565	3707	3127	2613	2497	3086	2519
	Positive		848.655	6.917				686	442	489	27862	25224	19847	21876	23346	24518	28403	23516	22097	34781	23946	27909	32131	26489	29440	23927	15579	24235	21009	16666	13820	15244	18056	13794
	Positive		827.744	11.281				2527	0	206	4560	5060	6242	6147	4571	5141	5216	5506	3833	4317	4689	4238	3612	3203	3873	3686	3127	2867	2625	2619	4129	5431	5391	4669
	Positive		870.694	7.537				592	469	335	53017	47463	37453	41934	65781	65505	63279	62954	57964	95010	64681	73995	87422	70322	60800	56461	38072	65419	63126	45983	44004	46236	56251	54621
	Positive		1546.1	5.052				682	640	455	13994	12543	9626	12294	10734	11894	13224	12177	11409	16537	12311	12753	16426	13162	12275	11690	8045	13885	12044	9007	6999	8501	10607	9544
	Positive		881.702	10.371				8128	9305	12855	4969	5038	6328	6635	4039	4263	4659	5855	3373	4936	4133	4415	5279	4219	4517	4340	3075	4145	3929	3061	4418	4227	5403	4043
	Positive		786.467	4.364				146	155	181	4824	4487	3525	3701	4007	3656	4485	4055	3958	5127	4462	4323	5915	5444	5298	4530	4712	5873	5307	4569	3612	4113	4910	4621
	Positive		1490.16	5.914				152	142	130	50504	47475	35438	42213	47219	48723	50474	41254	44392	57240	42352	48470	50106	45118	52135	42109	35990	46293	40370	37267	36165	46611	42222	39376
	Positive		1658.44	10.552				2073	937	922	15967	17287	18167	22389	14047	15613	15544	13742	10412	7705	9039	8888	7939	7564	11904	8105	10893	8608	8797	9239	13841	12247	11942	12107
	Positive		830.648	6.501				512	493	579	23669	22903	17372	18624	22769	20681	25484	20975	23986	28768	23836	24467	27930	26300	30255	26207	24031	26776	24748	22106	22093	24583	26122	25128
	Positive		1515.11	5.338				0	0	0	9200	8578	6550	7349	9017	9497	9574	8432	9341	11082	8661	9365	11077	10305	10855	9119	8885	10791	9502	8560	8094	9066	9745	9535
	Positive		1470.09	5.795				0	178	0	4912	4881	3577	4037	4490	4894	4509	3919	5185	5774	5021	5172	5218	4773	5602	4322	4229	5070	4199	3800	3733	4064	4726	4675
	Positive		777.054	4.823				3986	2211	5682	966	699	736	874	2098	1547	1773	1629	1756	1884	1638	1881	1623	1552	1700	2202	1021	1314	1278	1485	1223	1276	1495	1096
	Positive		778.046	5.04				5318	3553	5360	3697	3690	2621	3409	2897	3299	3453	3080	3027	3151	3117	3207	3440	3550	4201	3015	3126	3220	3325	3381	2637	2776	2884	2964
	Positive		918.884	11.958				0	0	1134	136066	133894	150423	183423	149923	187408	166654	155450	91569	96533	116198	111742	80297	75475	111057	82153	67423	69875	69520	62570	100989	107295	109063	106286
	Positive		886.743	8.466				5125	2230	4108	2312	2060	1586	2076	2240	2463	2255	2041	2785	3140	2406	2373	2855	2510	2820	2458	2474	2590	2183	1938	1974	1902	2364	2018
	Positive		763.598	5.4				446	424	318	10225	10443	10709	13867	12438	14272	13093	13736	11858	14865	13314	13032	14244	12521	14355	13310	10654	13198	12117	10182	9804	12001	11121	10845
	Positive		1431.12	5.88				0	0	0	7038	7727	5555	5938	5463	5812	6295	5592	5533	5235	4933	4620	5361	5243	5046	5153	4914	4929	4850	4403	5804	5848	5835	5068
	Positive		285.242	5.409				500	601	555	4221	3938	2999	3363	3895	3606	3920	3445	3518	4517	3346	4292	3915	3759	4036	3449	3113	3856	3270	2991	3956	3704	4052	3727
	Positive		1551.08	5.057				0	198	281	8321	7844	5858	6830	6818	7000	7376	6709	7249	7820	6900	7075	8524	7520	8594	7564	7073	8109	8231	7221	7264	7656	7202	7271
	Positive		701.597	8.874				0	241	198	3332	3008	2660	3804	2480	2417	3104	3378	2550	4838	3906	3612	4326	3326	3009	3226	0	2846	2901	2069	2833	3396	4201	4064
	Positive		1001.96	12.126				0	258	393	12957	13856	15929	18151	12295	13726	16449	17226	10082	14152	15189	14847	12560	11502	13834	11703	6967	10867	8246	7289	10834	12813	13444	11249
	Positive		760.517	4.493				224	190	253	28320	26655	20002	23018	21050	23325	25745	20912	21284	28707	21156	23750	30506	24975	22593	20057	16297	24262	24774	19545	13648	14982	17384	16872
	Positive		1489.11	5.841				0	0	0	165780	152641	115184	137483	149093	164264	169200	138306	158693	191062	148129	158966	169584	154574	188315	148272	142590	166795	151557	130838	93573	101019	117195	112802
	Positive		1486.12	6.154				162	0	0	3995	3542	2857	3051	3849	4395	4185	3610	3918	5387	4060	4586	4201	4213	4569	4052	3196	3813	3583	3009	2902	3429	3459	3425
	Positive		646.577	6.984				350	158	257	2897	2356	2009	2359	3663	3127	2905	3148	3067	4962	3234	3415	3823	2526	3003	2557	1991	11644	2972	2151	2555	3364	3783	4015
	Positive		955.772	10.466				3152	2326	3050	5652	6276	6740	8058	8477	7684	7781	9901	6190	7607	7431	7626	6462	5944	5641	5658	3861	4042	4607	4090	5625	5994	6217	4955
	Positive		1496.1	5.817				0	0	0	5493	4860	3963	4133	4443	5134	5345	4368	4932	6277	4681	5170	5638	4612	5635	4759	4765	5022	4724	4302	3885	3756	4504	4317
	Positive		1396.93	9.31				175	0	0	5516	4818	3859	5350	4858	5659	5976	4753	4298	6496	5069	5341	6387	5261	5966	4808	3703	5001	5271	3611	2900	3029	3761	3276
	Positive		831.501	4.364				0	212	0	10832	10771	7635	9853	10690	11074	11377	10213	10479	15824	11662	12763	15153	13535	15659	12649	11361	14451	13302	11455	9850	11935	12767	12138
	Positive		804.589	6.184				514	316	482	8257	7473	5887	6375	8222	9084	9477	7901	9025	10794	9069	9965	9538	9767	10311	8793	7953	9667	9167	8175	7571	8208	8360	8651
	Positive		822.525	4.95				4748	4467	5245	14909	15569	20457	19033	15589	15113	15300	18894	15641	13894	17915	15247	13557	16065	13565	16869	15342	14426	14701	15980	17410	17400	17256	15369
	Positive		916.851	11.468				0	331	325	4556	5045	5996	6384	5458	6140	5748	6359	3892	4227	5189	4334	3127	3110	3641	3271	0	2797	2585	2520	2786	3323	3269	3046
	Positive		837.662	7.282				959	670	999	4008	3671	2772	3811	3652	3608	3889	3262	3782	5016	4049	3669	4518	4161	4238	3528	3141	4051	3484	2838	2709	2718	3288	3064
	Positive		1094.8	4.897				0	172	177	5629	4556	3990	4318	3817	4567	4394	4320	4622	3920	4592	4091	4189	4484	3846	4664	4028	4749	4428	4557	4241	4428	4649	4467
	Positive		916.866	11.797				0	714	814	33237	34639	40119	46246	34217	40212	41470	42991	22696	26560	29297	31036	21872	21135	27064	22688	14354	17396	16765	14909	23078	25391	24554	20553
	Positive		1480.11	6.146				0	0	137	5379	5920	4041	5233	5600	6352	6545	5316	5659	7579	5982	6487	6239	5429	7304	5468	5370	5980	4929	4481	3984	4521	5594	5099
	Positive		934.805	11.034				5133	3411	5014	7305	6461	8914	8896	7480	8329	8376	7981	6378	5976	6859	8743	6477	6226	6835	5063	4102	3506	4608	4373	5608	5116	5625	6120
	Positive		1231.36	5.698				6317	4030	5720	1824	1812	2452	2270	2051	1476	1996	2036	1347	1781	1834	1775	1674	2036	1892	1801	1583	1999	1965	1996	1806	1819	1803	1652
	Positive		856.584	4.564				1040	808	1182	2344	2366	1724	1901	17915	16283	17021	17011	21629	30869	18104	23876	20043	15380	13060	13385	4665	8933	9102	6387	2928	3812	3492	3402
	Positive		690.542	4.701				486	362	353	84944	76082	58250	70387	75512	74477	85623	79839	78610	129437	86917	93982	122030	100680	102653	87070	61158	97591	97281	68254	63232	75541	96440	84007
	Positive		859.715	10.447				770	320	260	3664	3495	4462	4823	3947	5095	4815	5763	2916	3926	4525	3808	2649	2673	2974	2876	2010	2093	1680	1482	3258	3549	3053	2846
	Positive		809.62	6.186				885	582	770	8103	6988	5543	6646	7804	9002	6855	9120	8258	8644	8425	7637	8100	14058	9142	8255	4706	10678	8708	9806	5428	7685	9157	8461
	Positive		872.559	4.741				492	410	795	5282	5297	3721	4886	7020	6636	7703	6338	8186	11437	7716	9053	10750	9319	9830	8310	5627	8989	7267	6103	6540	7182	7283	6925
	Positive		875.559	5.16				3170	2368	4876	3943	4196	5379	3983	4882	4964	5741	5460	5522	5631	6196	5925	5461	5709	5437	6153	5440	5692	6932	5510	5541	5516	6204	5330
	Positive		734.613	6.548				267	308	310	158017	144326	108487	131836	136648	147894	147778	131584	121491	180638	134565	144202	153506	135038	152599	117755	92340	130394	112018	91406	115929	140066	160333	145201
	Positive		1242	6.824				0	0	214	6595	6658	4678	5836	5691	7052	6317	5331	6305	7866	5948	6110	7735	7072	6617	6061	4038	6609	6397	5337	4571	5802	5937	5685
	Positive		1540.17	6.142				157	122	155	4506	4647	3237	4020	4585	5454	4723	4088	4532	5474	4682	4844	15397	4637	5344	4027	3639	4909	3871	3678	11715	3777	13920	13018
	Positive		1523.16	5.954				0	0	169	6467	5405	4413	5325	6388	7589	6527	5697	6591	7853	6502	7390	7164	6270	7231	5802	5487	6715	6361	5122	5379	6230	6599	6602
	Positive		1465.1	5.807				240	215	0	16185	14777	11122	13370	14570	16938	15994	14587	14970	18718	14360	15657	16675	16047	17612	14115	14820	16257	14052	13095	11128	11864	13379	13205
	Positive		844.681	7.482				699	484	708	35534	31937	24680	28183	38513	40009	36381	38782	34786	55676	36069	44197	55729	43923	40364	33465	24778	40278	40034	29457	31506	34083	39749	37288
	Positive		738.554	4.401				206	130	437	3908	3453	2672	3657	3745	3294	3529	3347	3520	4824	4164	3830	3794	3443	4287	3860	2879	3741	3535	2604	2655	3089	3383	2610
	Positive		1521.19	5.948				159	131	0	8683	8213	6328	6610	9449	10364	9293	8897	10295	12070	9170	10600	11312	10129	12106	9210	8895	10550	9541	8643	8910	9233	9271	9460
	Positive		957.859	11.336				7845	3608	4412	21301	22124	24392	29776	21892	25365	24122	26274	15750	16273	17438	17487	14112	12601	15327	13024	9801	11728	11266	10314	15199	15673	15863	14789
	Positive		749.52	4.916				454	365	373	10342	10246	7964	7721	7163	7631	8058	7321	7790	7961	5757	7114	8622	7919	6291	6869	6090	7482	8708	8308	6634	6889	6773	6843
	Positive		1538.11	5.344				183	0	178	5207	5055	3750	4109	4997	5568	5145	4992	5455	6421	5521	5715	6877	6090	6035	5598	5136	6154	5700	5290	4988	5303	5821	5467
	Positive		922.914	12.066				0	0	0	17244	23065	21151	25278	24467	24826	20981	23047	18052	17723	16775	16747	13706	13944	20034	14794	16106	14110	13274	14965	24447	8744	27405	25516
	Positive		1491.15	6.166				156	0	0	4511	4231	3126	3695	4608	5285	5515	4649	4852	6471	4894	4936	5835	4582	5661	4140	3784	4500	4336	3555	3430	3756	4092	3960
	Positive		750.563	4.832				1430	980	1592	8844	9517	9316	12321	11126	12173	11603	12723	9886	13505	11633	11444	14106	11996	12503	10819	8490	11206	10533	9115	10666	12354	12796	12511
	Positive		636.496	4.049				165	189	196	20481	18550	14528	15611	22149	20117	20789	20005	24393	36827	24442	25597	31619	30341	27861	25519	18392	26904	26184	19017	23007	27355	29281	27113
	Positive		547.472	9.323				269	235	244	5974	5377	4202	4593	5168	5558	6220	5098	5401	7156	5018	5696	6521	5488	6605	4755	4093	5895	4727	3624	2908	3192	4128	3707
	Positive		1462.1	5.26				174	0	208	7770	7940	5673	6395	6936	7644	9130	6670	7539	9321	7579	7886	9738	9224	9540	7767	7712	9418	8501	7330	7459	8459	8127	7831
	Positive		723.53	5.053				811	653	566	15855	11993	11249	12534	14086	14282	17105	11599	15827	17910	16639	16193	18406	15728	18150	16920	14125	20909	20861	19440	14076	16672	17050	19109
	Positive		1502.09	5.502				175	0	0	9732	9176	6654	8437	10282	10225	9495	7965	9889	12429	9373	10367	11616	10477	11354	9886	8406	10339	9826	9484	10603	10797	11039	10947
	Positive		1547.12	5.329				356	219	235	4522	3819	3159	3446	4769	5318	4996	4182	4587	6270	4529	5429	6482	5059	6361	4813	5123	5791	5127	4624	4114	4953	4806	5101
	Positive		1487.18	6.571				162	0	0	6333	5240	4287	5488	5269	5775	5948	5576	4254	7403	5399	5803	6517	5306	6062	4620	2539	5390	4189	2552	5017	6740	7032	7042
	Positive		647.638	12.061				616	461	399	22216	22935	25219	31045	28095	29775	28710	26445	16704	20899	22342	19616	15966	15471	20257	17175	15107	15535	13957	11919	24004	26640	28441	27987
	Positive		945.731	10.427				5044	6358	7486	4505	4344	5478	6034	4755	4478	4871	6161	2854	3913	4009	4341	3308	2701	2843	2781	1343	2541	2341	1693	2826	2902	3013	2567
	Positive		714.541	4.41				458	237	273	4645	4979	3436	4064	4021	3764	4218	4000	4684	6399	4664	4458	6254	5397	5580	5244	4080	6048	5158	4098	4530	5714	6924	5962
	Positive		1566.18	5.981				0	129	178	2597	2373	1758	2202	5620	2474	2638	2343	2504	3267	2556	2731	5534	2528	2995	5333	2960	3078	2786	2551	2352	2773	2786	2955
	Positive		661.527	3.918				1291	920	1219	9355	9072	6772	7234	7890	8105	9256	8156	9610	13909	9780	9988	13279	12492	11546	10327	8668	12159	11721	8949	7367	7721	8289	8647
	Positive		1529.14	5.559				445	275	403	7871	7335	5583	6048	7987	7831	7755	6889	7542	9275	7305	8417	9169	7982	8709	7550	7169	8013	7667	7180	7833	8452	7903	8522
	Positive		1536.11	5.336				252	0	248	5982	5743	4248	4709	5811	5690	6517	5405	6564	7587	6542	6472	7385	6744	7465	6290	6179	6935	7140	6326	6196	6447	6623	6860
	Positive		933.848	11.338				8412	5344	6959	11534	12604	13630	16586	13319	15433	13208	13589	8651	8764	9918	10728	8325	7305	8812	8145	7097	6653	7154	6942	10010	10223	10020	10195
	Positive		1229.5	6.837				0	216	290	4203	3801	2925	3257	3735	4195	3973	3459	3392	4663	3934	4278	4792	4354	4166	3726	2689	3924	3828	2854	3339	3291	3999	3603
	Positive		795.605	5.729				9628	6491	9782	26119	22787	17849	20588	28656	27065	26742	24630	27040	31681	26719	28285	29762	28256	30469	25712	23483	25242	28365	23260	27598	26116	28331	27993
	Positive		1347.93	9.274				0	136	125	6519	5771	4411	5307	5486	6286	6180	5421	5148	8152	4962	5782	6733	5566	6073	4875	4492	6092	5701	5240	3143	3156	4031	3820
	Positive		912.824	11.324				0	0	0	5903	6150	6831	8331	7182	9020	7790	7642	4806	5237	6181	5693	4415	4236	5619	4191	3717	3674	3447	3306	5991	6817	6380	5487
	Positive		1592.16	5.658				10685	7796	11722	1843	1599	1314	1354	1658	1815	1646	1570	1719	1898	1651	1912	1753	1883	1705	1533	1578	1469	1803	1600	1414	1330	1603	1631
	Positive		1607.1	5.079				3720	4302	4796	1334	1246	1781	1501	1682	1547	1697	1697	1437	1447	1607	1392	1585	1686	1649	2039	1124	1631	1589	1401	1549	1306	1316	1403
	Positive		727.548	5.278				256	251	202	3242	3217	4155	4367	2453	2724	3120	3001	2453	2843	3301	2380	2233	2415	2796	2398	2484	2438	2332	2515	2106	2271	2569	2385
	Positive		1548.19	5.97				0	0	0	6446	5560	4514	4822	6295	7248	6560	5683	6054	7977	6144	6534	6893	6814	7258	5577	5460	6218	6244	5544	5267	5118	5702	6221
	Positive		832.637	6.829				471	367	339	5738	5706	4399	4247	5401	5590	5938	4631	6313	7063	5485	6485	6953	6258	6664	5531	4886	6166	5613	5207	4533	5312	5270	5267
	Positive		1571.09	4.956				338	312	365	7677	7464	5429	6125	7197	8328	6983	6167	7738	8115	6257	6810	7857	8057	8895	4520	9407	8496	8028	7840	8114	7792	8510	8302
	Positive		837.635	9.291				2094	3333	5467	644	559	785	787	646	492	544	1044	513	791	817	826	909	738	723	822	0	711	717	439	686	786	934	664
	Positive		578.52	7.582				427	239	331	5941	5813	6787	8156	4380	3830	5403	5159	4448	6735	5436	5044	6325	5463	6859	5664	3859	6903	5777	4382	7686	9288	9211	8754
	Positive		1433.09	4.836				157	149	0	5895	5108	4015	4629	4067	4662	5464	4458	4769	6473	4849	5532	6312	5484	5115	4631	4126	4988	5229	4099	4223	4934	5145	5405
	Positive		1545.13	5.419				164	0	0	3625	3623	2576	2970	3854	3599	4097	3515	4078	5504	3763	3880	4755	4619	4662	3892	3608	5241	4025	3639	3932	3916	4347	4301
	Positive		776.558	5.557				1731	1079	1862	119086	113954	87968	88172	121664	121085	122924	106597	134621	154435	126790	133148	141641	136120	146406	124893	128784	135620	131424	123837	106650	113821	111983	113942
	Positive		1492.2	5.968				0	138	0	129440	119537	90847	99387	120410	139638	135936	111728	110597	138765	108096	117280	128328	115123	132907	101927	87254	108753	100712	89057	82937	92259	100208	95426
	Positive		635.539	4.601				180	157	197	2354	2168	1594	1948	3260	2941	3240	2953	4157	5226	3345	3923	4388	4122	4700	3135	3003	4306	3530	3333	2087	2342	2466	2490
	Positive		882.737	9.093				0	413	913	3826	2927	2632	3156	3464	5131	3414	2737	2773	3802	2843	2680	3420	2117	2148	1840	2800	2092	2868	2993	2230	3035	2824	2754
	Positive		806.758	11.002				0	243	187	5308	5268	6781	7191	4862	5816	5280	5927	3184	3882	4680	3598	3310	2635	3181	2908	2415	2508	2094	1950	3559	4537	4080	3446
	Positive		808.662	6.933				351	153	363	15938	14551	10999	12466	13338	15438	15397	12870	13472	19447	12904	15054	17347	14335	14893	12763	9960	13313	11977	11215	7721	9248	9615	8627
	Positive		846.669	7.174				332	251	236	7230	7078	5284	5516	6664	5982	7209	5817	8103	12502	8333	9696	12067	9987	10063	9616	7332	10235	9432	7250	8194	9576	10390	10394
	Positive		775.606	5.852				11272	8479	12179	148394	133355	107277	107892	141050	141026	147025	128652	156197	182033	150798	160929	177670	172112	178054	155429	153821	179411	167013	151329	147425	159331	156230	158002
	Positive		831.721	11.517				3484	685	480	6402	7515	8707	9332	6957	6663	7645	8367	5502	7839	7577	6441	6417	5871	7225	6703	6036	7211	6280	5574	9879	11610	11862	10597
	Positive		762.519	4.494				248	245	247	9306	8522	6562	7033	7607	8301	9293	7640	8751	11674	8171	9157	13457	10678	10022	8361	7606	10548	10963	8232	6987	7203	7552	7822
	Positive		814.699	7.768				713	0	475	2803	2710	1926	2348	3271	3195	3348	2807	3163	4538	3157	3553	4278	4047	4511	3777	3689	4653	3488	3262	3446	3827	4005	3952
	Positive		300.291	1.372				957	949	942	8590	6781	5819	6979	12534	13742	14018	14174	15185	21464	16173	17051	16434	16438	14152	13406	8569	11125	11117	9398	6804	7785	8510	8471
	Positive		761.623	6.536				1128	824	1108	49291	45489	33956	38781	41637	46260	47440	39928	38556	51168	40610	45053	44135	41279	48777	37650	30211	41553	38123	29675	35051	40878	44681	41647
	Positive		712.525	4.712				289	314	200	14878	13794	9967	13612	14243	13646	16978	14759	13940	24133	16685	17784	22574	19222	19240	17214	9466	18252	17272	10948	11134	14034	17591	15295
	Positive		1519.18	5.65				646	280	388	7314	6969	5347	5419	7102	7667	7079	6056	7130	7679	6445	6954	7737	7633	8604	6322	6751	7600	6822	6319	6353	5867	6619	6354
	Positive		949.866	11.954				2899	947	761	16559	16898	20552	23192	16275	16185	18469	19933	12043	16055	17802	17663	15117	12988	15439	13193	8595	11700	11361	8678	13192	15242	15727	13295
	Positive		1483.92	6.409				0	118	0	9956	8344	6829	7567	9089	8824	9834	7970	9228	12214	8962	9274	11002	9227	11005	8669	8304	9470	8536	8208	7225	8102	8693	8774
	Positive		575.503	5.191				655	554	673	21636	20955	16122	15922	18707	21868	21261	17985	19720	24533	18505	18687	22943	20639	22354	18098	19515	23467	20474	19063	14250	14538	15894	16510
	Positive		1447.04	10.078				0	0	223	4801	4650	3253	4453	5056	6077	6307	4651	4371	5900	3780	4729	5407	4419	5296	3719	3466	4547	4240	4028	3190	2948	3814	4104
	Positive		809.625	6.42				450	267	413	4806	3561	3344	4001	4485	4410	5216	4644	4672	6735	5059	5570	6025	5296	6042	4874	3911	5320	4864	4384	3918	4492	4388	4823
	Positive		1460.11	6.129				0	0	0	5719	5415	3928	4606	5388	5863	6239	5610	5113	7277	5438	5559	6214	5267	7069	5172	4513	5958	4830	4179	4054	4157	4806	4237
	Positive		1551.17	6.083				0	149	0	4335	4265	2991	3644	4036	4504	4100	3708	3552	5025	4155	4071	4329	3913	4457	3447	3157	3857	3303	3154	3496	3945	4023	4136
	Positive		686.584	7.761				717	788	925	8071	8396	11091	10824	8707	8149	10854	10517	8351	11542	10894	10206	11887	9026	11237	10380	6518	9426	9017	7289	7721	9425	9714	8830
	Positive		932.85	11.336				22967	15392	21162	40685	42352	47460	57933	44440	55594	47482	48196	27301	29336	32564	35289	26935	24147	29949	24970	22897	22978	21136	20683	31318	33507	33923	30820
	Positive		1511.12	5.547				5854	2690	5015	31472	31341	22091	25792	33983	37786	37134	30303	34785	41409	33557	36640	39938	35763	38323	33543	30050	36098	31433	30066	29900	31884	33243	34557
	Positive		726.542	5.755				2487	1475	1768	64389	61609	46021	48905	62687	62101	60769	53570	61175	76418	62998	62957	65922	61588	70131	56355	53230	63877	55087	49485	52589	59091	61330	61955
	Positive		763.534	5.022				342	316	545	108029	100315	72953	88451	96489	104900	99355	91074	102331	117974	95524	106927	123545	116328	121379	99781	98438	110783	105398	98060	82049	87079	94497	92429
	Positive		739.52	4.424				278	148	284	7113	5855	4727	5862	5698	5140	6299	5791	5886	8328	7459	6595	8944	8618	7371	7483	6197	10011	7630	7107	4805	6793	7566	6700
	Positive		339.289	7.04				600	468	543	12423	10095	8259	10422	9548	10316	8955	8735	9059	13700	9904	9845	11184	8229	9276	8219	5530	7120	8880	6813	7997	9343	11503	11329
	Positive		735.07	4.954				0	0	0	6580	4878	4636	5948	5434	5648	6431	6160	5534	7076	5604	4830	7178	6908	10589	6359	6101	7934	6572	5118	5733	7377	6738	7644
	Positive		796.648	6.787				407	370	499	5907	4783	3963	4694	5650	5275	6731	5459	5802	8340	6980	6564	6833	6930	8078	6314	5597	6572	5695	4573	4669	5601	5686	5648
	Positive		821.63	6.516				337	409	255	9043	6642	6606	8615	73554	8162	74928	9119	8597	79383	69502	74669	82873	8968	12331	71330	65776	76086	9001	69538	6326	9996	70168	7370
	Positive		1466.18	5.932				0	116	0	70040	62736	47543	54590	60275	65963	62346	51772	52286	67221	48255	56338	60127	50253	60143	42922	38739	48604	47747	40591	43517	48244	52920	47089
	Positive		1518.11	5.537				0	220	160	8397	5820	6531	7893	7913	6811	8604	6534	9166	8442	8469	7452	9735	7947	8969	6937	6103	8161	8034	7330	7906	7981	9598	8060
	Positive		1504.13	5.773				588	238	320	10021	9483	7108	7564	12233	12801	12362	11034	13490	16816	13318	13665	14848	13014	16421	11595	11279	14128	12538	10158	11124	12523	12709	13227
	Positive		971.913	11.961				0	0	762	12604	13986	16893	18188	13826	14434	15174	16081	10128	13196	14515	13292	11359	12040	11963	11181	6797	9463	8266	7109	10932	12954	13746	11308
	Positive		834.533	4.406				0	0	0	3862	3175	2569	3108	3314	3573	3612	3311	4144	5562	3795	4746	5495	4580	4083	4190	2811	4415	5001	3681	2986	3352	3317	2870
	Positive		842.707	7.496				1005	910	1086	16538	24903	20073	20686	11801	19220	8233	7407	22694	37213	26116	12994	13957	11149	29246	24603	12955	14231	11522	17271	19784	16748	22327	9329
	Positive		599.503	4.414				2799	1423	2043	16707	15251	11308	13185	18643	18481	18819	15743	19228	26906	19785	20281	25635	22217	27972	21328	21441	26031	23276	19390	21907	23820	24313	24264
	Positive		1538.16	6.18				236	0	141	6511	6018	4502	4987	6098	6483	6862	5746	6351	7774	5854	6675	6701	6223	7381	6306	5141	5906	5495	5341	4252	4390	5070	4840
	Positive		892.678	7.515				226	113	257	4543	3569	3126	3421	5941	5330	5904	6426	5556	11803	6443	8195	11410	7119	7379	5732	2512	7438	6567	3263	3991	4448	6158	5636
	Positive		921.732	10.646				32225	37792	47236	13757	16127	19853	19488	15409	15146	15427	20585	12686	17900	18350	17973	17798	15105	14491	16634	10379	13533	13145	9833	12665	16665	16676	13777
	Positive		765.564	5.729				561	580	904	4893	5744	3916	4321	4965	4525	5428	4101	6751	6358	5710	5510	7470	6732	6813	5475	6407	6870	6506	5431	5508	6177	6066	6208
	Positive		809.518	4.35				0	0	0	10107	9442	6958	7842	9547	9652	10445	8038	9885	13638	9537	10424	13316	11932	13992	10625	10635	13302	11486	9822	8781	10263	10525	11262
	Positive		1461.1	5.573				480	250	418	6685	6227	4904	4786	6311	5855	6224	5345	6290	7347	5970	6349	6865	6386	7226	6086	5959	6469	5804	5732	5816	5946	5979	5984
	Positive		156.042	0.522				425	373	302	9535	7978	6571	7037	9574	9721	7026	6370	9264	9794	9623	8554	9861	8576	7826	7970	8807	8475	8480	6517	7732	7471	7238	7165
	Positive		1457.04	5.192				0	0	0	3360	3263	2320	2698	3076	3459	3567	3243	3155	4286	3308	3224	4220	3781	3821	3587	3442	3824	3669	3014	2562	3220	2887	3461
	Positive		659.592	6.143				158	198	179	3616	3880	2626	3840	2648	3374	2992	3031	2589	3389	2658	2691	3210	3090	3419	2322	2731	3278	2641	2536	2522	2974	2988	3489
	Positive		607.508	5.298				503	350	220	3137	3229	2488	2284	3270	3316	3248	3387	2970	4178	3545	3035	3980	3548	4111	3319	2942	3851	3612	3193	3791	3663	3583	3708
	Positive		935.816	10.899				1346	755	0	8163	8360	10028	11605	11309	13303	11818	12393	6995	7965	9101	8759	6672	5603	7576	6769	4581	4608	4793	4255	7766	9009	8552	7753
	Positive		867.779	11.47				3344	1847	2748	102780	115952	142672	147880	113996	115278	130775	139087	79028	102927	119303	108162	87233	79753	91765	92062	48668	71901	62278	51147	81313	96137	103054	82125
	Positive		860.694	7.74				601	311	406	3445	3317	2481	2564	3175	3663	3282	3155	3915	5290	3840	4400	5389	4736	4986	3882	3872	4537	4676	3882	3117	3897	3671	3731
	Positive		943.84	10.955				13278	11490	12650	17113	19392	22370	25312	15620	16879	17446	20559	12146	13521	14038	14578	11858	10845	11327	11203	9346	10064	9718	8537	9624	10492	11454	10256
	Positive		1576.37	10.085				1036	415	449	5536	5338	6418	7658	3959	4028	4405	4045	2927	2651	3427	2809	3046	2819	4286	3108	3439	3710	2677	2752	4504	5118	4947	4560
	Positive		949.8	10.296				46788	23162	25533	3411	4147	4340	5171	5145	6182	4622	5302	4552	4448	4261	4833	4394	3415	3740	3543	2796	3040	2901	2741	3488	3688	3980	3757
	Positive		918.868	11.786				0	0	502	10290	11375	12427	15161	12382	14058	13528	13709	8181	8560	10234	10064	7072	6795	8803	7650	0	5573	6238	0	7968	8184	8077	6728
	Positive		1628.24	6.267				189	190	170	6344	5139	4215	5006	7216	7552	7176	5946	6196	9119	6345	6982	7372	6630	7268	5685	5047	6553	5604	4910	4119	4220	5393	5338
	Positive		1492.13	6.458				129	119	125	84976	78026	55898	72962	84211	92801	89375	76468	81988	116656	86459	91792	99142	91346	107547	81087	73495	94912	81006	67701	71394	83196	95809	93138
	Positive		833.772	10.708				0	0	0	7845	8644	10065	11515	6504	7785	8507	9173	4110	5488	5426	5725	4407	3857	4523	3897	2514	3534	3567	2800	4682	5092	4620	3948
	Positive		807.759	10.695				0	258	282	10004	11892	14439	14441	9960	11044	11612	11224	5069	6369	7734	6883	5843	4733	5791	5066	3305	4739	4919	3425	6205	6619	7504	6100
	Positive		1498.14	5.959				0	0	0	6385	6283	4339	5377	6126	7434	6591	6349	6004	7240	5881	6160	6578	5904	7396	5360	5302	5880	5555	4837	5438	5803	5705	6326
	Positive		1584.14	5.325				266	169	198	2857	2229	2025	2044	3858	4155	3951	3134	5153	5859	4517	5061	5790	5214	5554	4132	3590	5019	4592	4273	3141	3445	3439	3687
	Positive		1492.14	5.55				246	157	193	6089	5568	4094	4792	5650	6058	5632	5035	5600	6475	5249	5696	6165	5796	6542	5251	5386	5621	5345	5272	4956	5284	5679	5059
	Positive		609.524	4.56				180	273	347	5193	4473	3405	4744	5743	5754	5792	4761	7871	8087	6438	7013	8474	7414	8585	6401	6524	7895	6966	6290	6018	6635	6985	6684
	Positive		1625.15	5.551				383	169	249	7005	6388	4859	5217	6334	7604	6630	5185	5981	6542	5476	6162	6168	6323	6959	6216	6200	6254	6463	6124	6192	6037	6267	6534
	Positive		972.935	12.056				549	433	684	41657	34280	47586	51393	47587	58147	55876	54040	33351	39118	44581	43490	32833	31184	39030	33207	24871	26090	25014	22515	28941	34610	37306	32713
	Positive		715.534	4.378				272	219	251	3820	3148	2667	2739	2801	2747	3177	2826	2805	4481	3079	4631	5169	4609	4226	3595	3140	4290	4328	3020	2855	3748	4466	3883
	Positive		1076.84	4.806				3804	982	3842	6709	5858	4370	5671	6073	6096	6716	5542	5947	8052	6325	7054	8430	7732	8019	6349	5021	7094	7200	5196	5531	5152	6113	6037
	Positive		819.722	9.668				13108	6734	10115	13953	13059	13339	18422	8629	11107	10305	11753	6992	10127	8811	9496	12574	9469	9822	8374	6318	10231	9861	7417	7310	8387	10335	7772
	Positive		868.728	9.576				5679	3405	4022	1161	982	791	859	1058	1764	1074	1014	1289	1093	948	964	1183	929	883	906	0	836	884	1301	920	1042	934	1025
	Positive		878.573	4.558				364	316	320	3279	2960	2427	2270	7199	7237	7278	5616	8357	12458	7887	10396	9623	8112	7362	6644	4169	5656	5965	4634	3040	3539	3586	3569
	Positive		926.732	9.883				5419	4512	5936	1413	1520	1522	2031	1974	0	1852	1922	0	1904	1708	2098	2303	1733	1737	1377	0	1486	1337	0	1515	1460	1596	1284
	Positive		762.539	5.023				368	563	729	249619	234966	166236	206190	223522	235746	231258	206354	239811	272407	218197	245859	281136	267438	269545	235602	225440	259098	247861	214476	186257	199463	216502	218056
	Positive		1440.17	5.918				0	223	154	20161	20116	13587	18115	15816	19395	16780	13446	15594	17597	12212	15901	16539	14918	15527	11303	9540	12548	12948	12085	15232	15654	17296	16646
	Positive		929.824	11.344				16493	7547	6608	6051	5969	4691	4269	6556	8745	6721	4999	5911	4151	3741	4676	4087	3949	5831	3969	7834	4295	4791	6188	7151	6873	5307	6558
	Positive		802.679	10.689				0	413	305	3212	3288	4318	4444	2893	3031	3794	3728	2657	2660	3340	2725	2012	1914	2686	2211	0	2133	2098	2295	2480	2602	2745	2557
	Positive		662.498	4.539				222	181	128	13149	11194	9144	9441	11488	11590	13624	11293	13738	21195	13026	14096	20110	16718	17361	14002	12488	18742	15965	12123	10806	12318	14550	12501
	Positive		462.298	6.13				238	286	225	5251	4487	3472	4087	4674	5618	4979	3826	4393	4842	4987	5218	4475	4313	6088	4295	3835	4312	4659	3466	3187	3347	3968	3667
	Positive		979.909	12.12				1164	553	0	7898	8841	10441	11674	7774	9398	10056	10811	2519	9052	10274	8768	8313	7784	8790	8659	4928	7044	5702	5700	7985	9762	10024	9328
	Positive		808.573	4.642				9915	7430	11650	5380	5081	5103	3558	18534	18344	18623	18871	21494	31422	19620	25575	24026	20000	19135	17643	8686	15645	13762	9925	6991	8579	8192	8171
	Positive		999.949	12.062				408	421	0	9218	10794	13082	13516	11394	11319	12151	13505	7447	11201	11842	10635	9943	8143	10309	10206	4947	7456	6889	6093	7460	9746	9213	8647
	Positive		629.549	5.234				3475	1920	2910	17890	16115	12295	13256	16213	17183	17922	13611	17371	20995	16905	17683	20619	20053	21492	17160	17689	21159	20368	17472	18519	20943	21260	21323
	Positive		930.832	10.965				25790	22361	27617	35996	39550	46665	53035	34117	35841	36393	41908	23827	25591	28640	29402	23701	21714	22960	22855	17127	18467	19883	17699	21058	21490	22955	20951
	Positive		839.665	8.678				1900	478	592	3134	2869	2204	2275	2837	3604	2652	2720	3350	5053	3397	3652	4013	3626	3490	3009	3534	2803	3316	2827	2796	3098	3607	3247
	Positive		1487.16	6.149				168	0	0	5213	5028	3471	4410	5138	5760	5416	4407	4488	6768	4662	5082	5567	4820	5610	4504	3964	5642	4204	3468	3300	3714	4058	3876
	Positive		1537.11	5.339				194	226	207	5411	5543	3955	4157	5355	5195	5914	4725	5985	6570	5612	5707	7258	6370	7186	5975	5851	6483	6958	5654	5518	5398	6261	6388
	Positive		949.76	11.044				3459	2863	3654	3157	3856	4330	4797	3744	3775	3570	4914	2927	3756	4106	4178	3455	3052	2964	3177	2534	2788	2806	2566	2962	3655	3589	3014
	Positive		892.869	11.964				0	0	899	62088	66403	76276	91010	80951	92756	87247	80612	48809	55821	66126	56503	42127	40833	58063	46841	42116	40399	38683	35845	70223	73383	77354	70628
	Positive		1434.09	5.511				0	0	147	6233	5979	4268	4870	5094	5795	5623	4821	5485	6507	5345	5240	5849	5693	6432	5318	4695	4954	4691	4115	3160	3789	4084	3881
	Positive		676.524	4.859				477	363	466	11171	9830	8026	7779	10252	9289	10857	9816	10942	12778	10231	10580	13340	11972	13605	11147	10471	11688	11639	10825	10218	11525	11016	10902
	Positive		848.687	7.399				325	193	249	2588	2522	1780	2037	2090	2288	2232	1840	2968	3962	2660	2944	4093	3279	3222	2864	2456	3983	3044	2701	2629	3399	3521	3076
	Positive		1448.05	5.474				0	0	0	5298	5341	3567	4770	6214	5944	5425	5087	5251	7321	5803	5460	6397	5954	6570	4949	4626	6393	5058	4305	5802	7387	7737	7901
	Positive		1628.4	10.112				1735	901	1247	8460	8782	10131	12269	5951	6237	6279	6682	4121	4552	4863	4938	5691	4656	5331	4266	3832	5233	4638	3959	5666	5830	6333	5558
	Positive		885.731	10.459				1674	544	572	6186	6838	8166	9137	8691	8600	8665	10018	5170	6069	7574	6655	4501	5027	4543	4286	2793	3065	3403	2757	4781	5767	4856	4460
	Positive		666.648	7.797				925	644	1020	2382	1943	2697	2955	3742	2894	3900	3957	3149	5199	4818	3872	5015	4493	5596	4557	3205	5373	3817	2714	3139	3836	3919	3945
	Positive		834.639	7.453				409	237	444	4801	4574	3279	3718	4575	5181	4833	4632	5082	6564	4635	5235	5856	5570	6466	4804	4898	5275	4921	4257	3946	4858	4760	5318
	Positive		813.67	6.253				30003	20905	33442	44612	39858	30335	33138	38614	38701	40916	35666	45025	54629	39389	45829	56178	47624	47913	41877	36250	47633	45092	38316	41242	44056	48823	45324
	Positive		939.809	10.278				12684	11662	16027	1674	1558	1089	1471	1877	1867	2089	1563	0	1677	1450	1914	1651	1762	1667	1244	0	1379	1114	0	1447	1683	1335	1287
	Positive		509.495	5.858				698	714	618	4828	4790	3387	3742	4120	4076	4427	3972	4322	4867	3973	3949	4027	4361	4591	4278	3480	3825	3628	4129	3532	4064	3702	3377
	Positive		777.591	5.911				825	542	1506	9337	7236	6840	6388	9812	12416	11151	8439	12798	15567	11951	29057	14280	14744	12797	26047	9357	28241	10559	9249	11902	13439	12390	12995
	Positive		830.665	8.384				632	254	331	5337	4586	3498	4161	5468	5304	5033	4689	5485	7396	5403	5690	6069	5697	6674	5070	5972	6394	5787	5091	5291	6185	6519	6450
	Positive		892.679	6.944				430	193	374	1570	1846	1196	1687	3755	3804	3553	4172	4529	6261	4564	5242	5330	4519	4398	3266	2691	3745	3412	2285	2092	2296	2667	2704
	Positive		1482.11	5.49				293	137	163	7198	6268	4696	5693	6427	6863	6118	5559	6220	7304	5685	6088	6441	6017	7020	5772	5208	6147	5699	5248	5850	6064	6342	6176
	Positive		1506.09	5.23				258	0	155	4649	5216	3443	4057	4529	4486	4832	4330	4976	6366	4803	4732	5600	4972	6043	4719	4578	5635	5561	4554	4211	4939	5014	4426
	Positive		803.623	5.919				393	369	391	7525	9137	6901	6054	6697	7093	9770	7467	8745	8839	7835	8054	8838	8182	9423	6751	6502	7556	9228	8640	5495	8690	8619	5081
	Positive		1489.1	5.305				0	0	0	7026	6204	4647	5401	6184	6877	6737	5903	6824	8651	6554	6582	8216	7084	7279	6194	6235	7107	6966	5731	6390	7174	6413	7139
	Positive		1567.18	6.177				0	219	0	4993	4440	3424	3631	5056	5607	4938	4165	4774	5825	4448	4601	5597	5161	4961	4184	3338	4079	4368	4053	4225	4186	4745	4863
	Positive		826.669	6.827				3209	2453	3636	35775	31907	24709	25820	30410	30560	32367	26674	32061	42949	33536	33351	40783	37797	39549	33504	28879	39089	35351	28601	35249	40423	43108	39614
	Positive		845.552	4.712				208	409	219	5720	5612	3932	4475	5685	5062	6161	4658	5149	6432	5036	5696	6933	5773	7091	5624	4598	5103	5598	4711	5010	5911	6034	5026
	Positive		509.495	11.102				1030	758	970	5756	6319	7722	8483	6384	7621	7522	6564	3547	4348	5597	4267	3040	3033	4152	3499	2894	2967	2919	2784	6048	6362	6995	5639
	Positive		849.645	6.248				2955	1733	3679	3623	3187	2419	2710	3447	3142	3851	3303	4029	4866	3957	3931	4885	4760	4935	4228	4020	4840	4397	4294	3826	3534	4315	4135
	Positive		1483.1	5.327				0	0	240	6206	6395	4988	4363	5176	5031	5031	4369	8066	5664	5243	5331	10907	5488	5906	5077	5557	5800	5435	4818	5434	5232	6342	6050
	Positive		1406.04	5.172				0	0	0	7652	6389	4958	6017	5569	6346	6961	5279	5445	7914	5399	6247	7669	5733	7353	5473	5634	7077	6209	5239	3943	4059	5227	5307
	Positive		688.525	4.267				445	350	405	3230	3019	2245	2363	2880	2377	2890	3055	3205	4964	3331	3739	4743	3804	3981	3365	2802	4610	3756	2897	3678	4735	5873	5196
	Positive		1528.14	5.549				677	453	442	7901	7648	5260	6443	7722	8506	8326	6683	9057	10084	7787	8112	10010	9069	9450	7778	7658	8615	7522	7775	8150	7982	8395	8369
	Positive		1242.51	6.818				0	144	210	10480	10449	7007	8902	9110	9741	9691	8944	9877	11574	8787	10486	12502	11042	11219	9123	6543	9880	9882	7939	8016	8868	9601	8933
	Positive		775.55	5.118				827	649	676	10507	10657	7018	9522	9815	11767	10461	9437	9566	12943	10034	11326	12369	10460	10738	9244	9360	10698	9660	8630	8019	8933	8983	8757
	Positive		700.571	5.086				2897	1679	2604	16555	14136	10770	12834	16315	17134	21673	14831	21060	24705	20701	19437	23991	23977	27221	21752	22949	24337	20442	19875	16203	16713	16467	18436
	Positive		619.602	11.958				620	444	479	13508	12992	16712	18867	17562	19422	17826	16663	11058	11298	13170	12479	9006	7888	13215	9530	8113	8400	9022	7511	12885	14829	14182	15123
	Positive		547.473	9.707				510	587	571	4448	4159	2867	3915	3920	4523	4641	3567	3334	5444	3343	3942	4740	3848	4341	3396	2652	4077	3782	3008	2438	2513	2906	2983
	Positive		764.562	4.851				8975	5986	8823	34342	30451	23830	24318	40718	38481	38395	32976	51336	55284	44009	47070	56777	52139	53844	46789	43430	46505	47047	43249	38966	40728	39491	41491
	Positive		937.763	10.754				1318	335	571	4604	5353	6152	7016	5669	6237	5896	6884	3898	4435	4523	5561	3884	3478	3882	3591	2392	2825	3079	2435	4231	4464	4631	3997
	Positive		1482.06	5.221				0	0	0	9653	8567	6287	7533	9879	9702	10258	8798	10294	12074	8611	10271	12369	10889	11914	9040	9331	11442	10116	8884	7104	7277	8242	7820
	Positive		1539.12	5.849				0	245	361	8767	8370	5835	6958	8353	8981	9086	7574	9180	11227	8020	8911	9853	9670	10487	8615	9033	9843	9368	8071	8675	9599	10353	10965
	Positive		735.571	8.166				14230	11341	17462	289	450	363	363	487	0	545	532	657	686	532	466	597	562	618	616	0	520	585	0	438	512	505	539
	Positive		841.761	11.486				2488	1950	2869	89143	98728	124419	130505	109450	101699	113883	122596	70628	99226	107819	97981	87327	74936	90553	85300	55276	83703	67194	52150	110774	130494	134869	115832
	Positive		1530.17	5.563				644	389	515	9159	8751	6359	6784	9182	9237	9547	7775	9866	11672	9015	10105	11329	10212	11163	9899	9292	10063	9397	8544	8731	10258	10478	10263
	Positive		911.796	11.341				14560	11940	15131	14684	15392	17686	21616	16141	16121	17889	17666	11686	14136	14762	14980	13007	12779	13453	12716	9748	11715	10864	9071	15125	16167	16002	14131
	Positive		1568.12	5.328				159	0	471	3543	3247	2443	2564	3548	3671	3809	3474	3934	4470	3620	4668	4550	4285	4449	3965	3555	4397	4160	4207	3554	3760	3911	3788
	Positive		1493.11	5.333				0	0	155	10740	9874	7214	8072	10174	11273	10472	8988	10564	12581	9439	10494	12585	10322	11902	9460	8980	11086	10924	8523	7293	9027	9562	9414
	Positive		1615.11	5.526				514	241	413	4903	4164	3149	3878	4269	4142	4222	3826	3785	5002	4326	4125	4811	4119	5080	4025	4030	4975	4806	4048	4324	5128	5247	5140
	Positive		553.519	5.936				320	265	385	4316	3844	3239	2863	3302	3586	3631	3235	3635	3887	3227	3660	3671	3609	3521	3174	2523	3485	3362	2929	2894	2862	3325	3080
	Positive		1503.11	5.506				191	137	194	7214	6616	4841	5413	6858	7025	6693	6025	6819	8151	6536	6895	8535	7500	8428	6958	6017	7639	7369	5984	6802	7666	8383	7425
	Positive		748.539	4.737				414	250	341	2978	2944	2106	2221	2760	2663	2985	2519	3339	4779	2825	3821	4908	4160	4338	4010	3246	4781	4348	3540	3017	3081	4109	3352
	Positive		561.523	4.694				214	247	253	6575	5975	4554	4697	5138	5827	6380	5535	5373	6785	5200	5494	6473	5872	6639	5000	5044	6640	6210	5004	3423	3736	3573	3528
	Positive		755.575	6.473				629	266	579	7136	4723	5587	6698	6254	6395	0	6337	6684	0	6957	6951	5140	22402	7480	5206	5722	6256	20250	5308	4895	6846	7332	6161
	Positive		523.472	5.394				227	308	368	6187	5821	4184	4672	4784	5273	5567	5159	5159	6813	5229	5545	6297	5326	6423	5025	4581	5324	5277	4405	5266	5381	6908	5204
	Positive		699.604	11.036				771	561	914	940	999	1128	718	1177	801	1066	1296	1462	2905	2442	2047	4531	3068	2987	2987	1816	3830	2920	2065	3463	4746	4850	4059
	Positive		943.716	10.042				7832	10637	11437	1398	1881	2118	2123	2037	0	2272	2555	0	2509	2206	2654	2623	2075	2004	2211	0	2007	2199	0	1991	2031	2416	1876
	Positive		1401.98	9.704				161	294	411	84093	73193	53403	75501	74656	96961	93600	75441	66069	100143	65344	76230	85509	68657	86826	60978	45015	71398	63769	48999	39610	42699	52197	49110
	Positive		688.589	7.044				382	233	276	2378	2851	1849	2175	2804	3025	2681	2575	2664	3724	3123	3352	3575	2736	3047	2764	2115	3624	2891	2334	3411	4081	4319	3666
	Positive		815.623	5.769				1425	1039	1276	11404	11717	8485	8371	13115	12655	13814	10380	15179	18324	14941	15547	18872	17583	16912	15348	12730	16585	16291	13953	13990	14639	14877	14502
	Positive		1549.11	5.056				600	785	768	7772	6812	5158	5746	6920	7566	7941	6906	8073	10117	7459	8243	9759	8258	9237	7108	7084	8760	9118	7394	5839	6834	6944	7477
	Positive		1532.11	5.278				475	201	0	5219	4797	3424	4059	5935	6168	6352	5395	7405	8748	6489	7355	9278	7719	9047	6748	6053	7235	7035	6138	5476	6598	6465	6417
	Positive		793.576	4.878				6213	3061	16209	3435	2621	2246	2664	3557	3234	3559	3166	4393	5758	3887	4184	4477	4133	5343	4078	3497	4551	4772	4209	3954	3654	3527	3735
	Positive		839.748	11.097				0	0	0	60482	68394	82894	90997	60405	66311	71835	76932	39514	53847	57928	55018	50087	40201	44192	44599	25505	38270	36111	26905	43758	49871	55721	44681
	Positive		1557.19	5.663				702	382	497	8194	7204	5547	5883	7824	7703	8167	6394	8074	9172	6886	8101	8605	7967	8274	6875	7579	8444	8186	6987	8703	9095	9039	10042
	Positive		1595.11	4.965				595	300	395	31114	27708	20179	24085	27389	29802	29368	26162	26611	32102	25852	28443	32040	27909	29759	24316	23583	30768	27933	23648	19185	20508	23690	23402
	Positive		740.551	4.929				4597	2919	4356	16699	11277	12645	15860	16517	14370	20449	18828	0	16718	17724	19291	13945	11738	16027	19891	0	0	0	0	0	0	6853	0
	Positive		790.586	4.909				3591	1118	2117	25554	25311	19303	17815	26291	26651	27047	23217	37003	38610	30940	33118	41822	40215	39330	34710	32800	36316	36670	35408	28371	29849	28137	27677
	Positive		1595.68	5.684				6724	3208	5882	3820	3750	3070	4782	3880	2946	4300	5032	3783	4324	4096	4415	2705	3628	4088	3631	2513	4182	4678	3514	2306	2238	4033	3766
	Positive		729.521	4.12				788	834	629	5177	4718	3626	3634	6490	5844	6875	5988	8368	12382	8063	9138	11297	9798	9863	9276	6831	9605	8932	7001	5726	6774	7655	7124
	Positive		703.599	9.407				0	0	186	3648	4024	5153	5333	3818	2648	4711	6223	3344	7506	6639	6474	6128	5165	5137	5574	0	5050	4556	2176	5151	5843	7101	6343
	Positive		821.794	11.818				0	169	149	3785	3637	4305	5367	4391	4878	4366	4596	0	3454	3913	3676	2229	1988	3246	3037	0	2512	2072	0	5375	5950	6330	5650
	Positive		808.655	6.519				616	383	353	10525	10010	7090	7972	10192	9943	11429	9296	10541	15276	10960	11449	14278	12448	14677	12124	9884	13012	10524	9534	10050	10234	12671	10543
	Positive		1001.97	12.119				0	0	0	10236	13856	15929	15240	14751	13726	16449	17226	10082	14152	11242	5380	6088	11502	10627	9014	6967	10867	8246	7289	10834	11440	13433	11249
	Positive		839.693	6.897				2342	1528	2570	12149	11189	8336	8745	10348	8969	10877	9681	11931	19558	10902	13664	18296	14717	13704	11910	9750	14097	13285	10627	10004	11205	12289	11657
	Positive		927.777	11.347				8169	8796	10281	8298	9206	11186	12476	8999	8414	9989	8762	7299	9719	9827	9686	9062	8292	8478	8944	6613	8622	7400	6326	8356	10324	8914	8599
	Positive		585.523	4.707				0	187	154	5735	6212	4129	4672	5928	5403	5822	5045	5598	6710	5323	5857	6540	5859	6285	4894	4633	5698	5670	4584	5570	5806	6559	6292
	Positive		611.539	4.733				217	163	0	10324	9880	6999	7769	12402	11243	11880	10347	13002	17331	12146	12975	15190	14727	15882	11630	11362	14226	13684	11174	10567	12373	12011	12215
	Positive		1155.29	4.959				240	214	0	3684	4074	2799	2888	3961	4978	3636	2997	3923	2474	2681	3162	2471	3236	3305	2935	4595	3204	3624	4549	4324	3154	3302	3661
	Positive		716.558	4.799				1462	1014	1407	44718	40489	29958	32736	36538	36102	44147	37256	40202	59148	42755	44888	59658	51126	51279	43509	34867	54888	49517	36792	28745	32887	39340	32491
	Positive		1522.09	5.189				238	406	184	9318	9016	6458	6868	10802	11083	11354	9266	12250	13674	11273	11699	13505	11627	13368	11777	10442	12281	12319	10986	8580	9574	10117	9996
	Positive		609.525	5.512				396	270	361	6382	5577	4350	4491	6502	5903	5752	5896	5888	6554	6522	6743	6578	6085	7037	5755	5429	5933	6785	5323	5477	6329	6002	7057
	Positive		1516.1	5.338				165	0	0	11133	10910	7420	8845	11013	10772	11367	9395	10965	14040	10828	11297	13370	13177	14454	11488	11427	12716	12104	10705	10028	10910	11737	12197
	Positive		1565.2	6.148				174	0	224	4414	4250	2972	3369	3431	3718	3527	3147	3744	4094	3163	3335	4111	3779	3578	3373	2998	3474	3665	3318	3147	3574	3720	3782
	Positive		1493.16	5.615				319	271	223	5594	4602	3641	4142	5077	4845	5449	4123	5000	5778	4357	5019	5517	4622	5512	4671	4682	5026	5094	4319	4483	4639	4657	4660
	Positive		563.504	4.626				230	174	188	6202	5585	4084	4629	7050	6893	7196	5913	8363	10539	7961	8409	10651	9092	10590	8341	7576	8574	7430	6933	5901	7174	7081	7533
	Positive		625.519	4.469				753	622	699	59009	54829	38624	45591	67143	68685	72499	61183	72247	100437	68902	78977	94625	80686	84370	68715	53745	78966	76812	65054	47448	54258	55656	57338
	Positive		1482.16	6.549				0	111	0	7172	6801	4700	5645	5908	6527	7263	5651	4512	8138	6297	6255	6754	5787	7526	5175	3127	5628	4536	3209	4263	5218	6640	5460
	Positive		821.579	4.808				737	319	884	2424	2284	1857	1605	4429	4046	4501	4108	5171	6884	5036	5859	7125	6012	6365	5311	3969	5581	5492	4380	3417	3919	3583	3916
	Positive		1493.12	5.804				152	142	151	4736	4247	3049	3676	4764	4498	4358	4070	4216	5572	4164	4386	5389	4530	5782	4193	4426	4762	4823	4166	3897	3971	4403	4462
	Positive		627.534	4.701				266	399	353	14063	13011	9919	9789	15376	15716	16466	13075	17296	22918	14605	18126	21785	18399	19032	15575	12245	17478	17601	14489	11614	13559	13887	14075
	Positive		1324.19	11.003				21463	22757	31558	12071	11234	16903	13774	17882	11617	16251	22014	20807	38122	38312	29391	50998	40350	34412	44463	27295	49898	40054	30832	37440	47231	57089	42310
	Positive		1474.07	5.487				0	0	0	9479	9235	6180	7821	10369	11283	10514	9438	9976	12863	9996	11215	11761	11448	11851	9571	8848	10934	9577	9045	9853	12643	12504	12683
	Positive		1546.2	5.969				150	154	0	10661	9227	7053	7725	10894	11223	11623	9317	10137	13581	9665	10753	12732	11115	12858	9707	9107	11196	10909	10093	8324	9274	9408	9716
	Positive		888.832	11.473				0	0	403	30015	32454	40108	44873	34409	46187	42605	41394	19420	21916	27602	23939	16124	14637	22090	16998	11316	13754	12442	10927	19207	21577	21191	18994
	Positive		1622.25	6.255				690	302	1319	3080	2971	2146	2236	3104	2969	2850	2889	3465	4148	3096	3509	3825	3486	3628	3550	2625	3719	3392	2796	3046	3539	3406	3198
	Positive		1513.2	6.571				131	0	0	9624	8634	6048	8086	8131	8449	10045	9026	6570	12447	8641	8655	10405	9062	10578	7327	4177	8668	6512	4365	6084	7376	9148	8620
	Positive		1450.06	5.491				0	0	0	5387	5334	3526	4512	5296	6253	5955	4914	5708	6864	5650	6308	6039	5564	6798	5072	5019	6013	5339	4536	4509	5474	5490	5212
	Positive		945.853	10.948				4486	3919	3303	6325	6939	8909	9325	5930	6469	6390	8050	4750	4943	5690	5659	5148	4610	4421	4729	3533	3673	3913	3647	4161	4363	4551	3662
	Positive		1469.1	4.797				1316	688	1501	2455	2389	1628	1935	2609	2906	3337	2874	3509	4109	3078	3642	4357	3861	4067	3193	2362	3982	3536	3195	2676	2705	3045	3100
	Positive		561.524	11.101				430	591	548	5500	5922	6446	8263	4636	5613	6266	6199	2874	2895	3423	3121	2725	2490	2872	2187	1829	1978	2315	1817	3074	3421	3414	3129
	Positive		1538.12	5.851				0	0	302	10753	9965	7275	7826	10739	10724	9637	9606	10897	13351	9948	10374	12129	11896	12185	9724	9634	12042	11339	10452	10831	11387	12184	12579
	Positive		429.373	4.34				1233	966	1168	4537	4091	3086	3224	4781	5052	5669	4996	6034	7197	5127	6234	7528	7846	7621	5764	5133	5450	6339	4762	5014	6200	6390	6668
	Positive		565.365	3.084				365	303	259	3739	4458	2796	3969	2971	4352	3717	3046	3030	5918	3449	4820	4786	2561	4978	4259	3540	3418	4937	4333	4461	4859	6116	7255
	Positive		1419	9.708				0	0	0	7914	7354	4994	7055	7166	9347	8755	7043	6337	9310	6379	7214	8621	6229	7814	5902	4777	6805	6229	4939	4145	4094	5454	5128
	Positive		1352.26	9.401				0	0	0	2104	2337	2040	3008	2559	1777	2908	3332	2021	6033	4200	3832	3935	3194	3464	3402	691	1453	2499	1113	2891	4165	4702	4194
	Positive		650.475	3.769				256	213	372	14743	13110	9463	11348	11351	11445	13199	11762	13573	21085	14815	15666	21757	19825	20356	17084	15477	23559	21799	15796	16944	16795	20434	18670
	Positive		897.584	4.773				0	0	290	2865	2857	1969	2181	3730	3813	3740	3458	4998	5799	3641	4459	5380	4727	4775	3684	3549	4124	3674	3696	2533	3105	2763	2897
	Positive		994.888	12.012				1358	1044	1682	9903	9620	11004	14188	8864	7967	7976	9974	5495	9090	9011	9323	11428	8573	8452	8997	5190	10005	8074	6234	11574	13783	15678	14133
	Positive		885.757	9.767				5039	2807	3124	2149	2075	1394	1752	1770	1639	1717	1807	1524	2172	1815	2026	2192	1839	2001	1722	0	1804	1542	0	1553	1928	1766	1604
	Positive		1478.11	5.771				231	0	229	3486	3001	2170	3008	3419	4230	3339	2861	3129	3897	3005	3601	3548	3697	3806	3141	3204	3582	3237	3212	3131	3507	3423	3896
	Positive		1534.11	5.278				0	173	293	4240	4152	3008	3040	4712	4448	4741	4125	5304	5995	4916	4980	6151	5439	5782	4950	4491	5410	5174	4812	4638	4982	4717	4988
	Positive		1550.09	5.043				354	150	187	8352	7233	5434	6148	6792	7375	7504	6179	7288	9129	7144	7847	8694	7425	8048	7081	5672	7724	7253	6340	5295	5538	6215	5829
	Positive		938.841	11.35				654	276	387	4001	4138	4379	5874	5062	5846	5290	5433	3473	4118	4170	4272	3210	3298	3802	3293	2636	2577	2377	2237	3981	4723	4474	4253
	Positive		1506.1	5.515				377	230	0	11662	10303	7665	8513	10679	11396	10028	9305	11206	11504	9593	10985	12468	11203	11372	9897	8860	11025	10233	9668	10950	12118	12296	11326
	Positive		1470.1	5.457				0	0	210	5796	5229	3688	4562	4859	12079	5066	4949	4640	6018	4918	5117	5353	5037	5192	4635	3880	5176	4477	3758	4237	4818	5404	5255
	Positive		1510.12	5.549				710	378	570	31112	30182	20723	23965	32801	35315	35435	29705	35162	43480	33477	35070	39759	35064	39145	29612	29617	34704	29806	28943	28825	30662	33172	32668
	Positive		1445.08	5.775				0	0	0	3704	3452	2423	2823	3997	3610	3394	3352	3057	4400	3718	3403	4560	3383	4152	3068	2808	3650	3211	2440	2761	3217	3592	3243
	Positive		829.694	7.607				1188	258	452	23415	21315	15022	18137	20045	21746	20372	17549	20159	26981	18462	20198	24205	19736	21464	15899	13816	17775	18669	15072	14802	17178	20200	18733
	Positive		1526.12	5.531				706	277	480	4167	4442	2836	3596	5013	4678	4481	3929	4796	5934	4990	4931	5702	4655	5513	4350	4416	5139	4861	4511	4484	4502	5041	4926
	Positive		1566.24	6.806				0	156	198	4205	3802	2628	3813	3825	4288	4541	3792	4237	5022	3884	4483	4343	4240	4598	3875	3046	4211	3448	3308	2960	2789	3256	3114
	Positive		1456.15	6.527				0	132	154	22617	20499	14184	18676	17649	18468	20988	18479	13329	21894	16428	17602	18227	16365	20120	14357	9932	15916	12339	9426	13858	19144	22565	18294
	Positive		705.818	4.811				3965	1950	3845	7637	6564	5058	5434	7750	7961	7731	7158	7406	11955	7870	9219	11569	9606	10715	7832	5694	9474	8500	6391	5505	6403	8190	7725
	Positive		637.554	4.764				0	264	124	2860	2602	1818	2255	4622	4134	4031	3385	4912	5816	3955	5014	5073	4724	4671	3679	3531	4174	3902	3861	2679	2986	3118	3167
	Positive		738.538	4.786				1082	273	430	10755	9695	6992	8025	9222	8890	11390	8959	9151	12716	10327	12584	13483	11681	12950	10370	8018	12564	11329	8668	7791	8724	9319	9101
	Positive		1645.12	5.009				1179	488	751	5412	4776	3446	4148	5570	5996	5694	4257	5988	6483	4581	5299	5826	5802	6362	5237	6094	5566	5595	5665	4885	4778	5236	5249
	Positive		233.078	0.535				264	287	282	1824	1705	1694	1147	1723	1210	1818	2660	3535	2297	4367	2678	2658	1374	1581	1674	1843	1379	1742	3089	1536	3011	1289	2390
	Positive		1242.11	10.467				3583	4402	6421	4366	5042	6619	4756	7636	4467	7823	8008	9345	16075	14801	12994	24546	21222	20576	21081	15694	28371	24375	18460	22075	27395	27754	24014
	Positive		1011.91	11.893				1237	795	944	5386	5436	3706	4098	4727	5366	3978	3506	3168	2560	3186	2907	3590	3049	3931	2651	3425	3268	3166	3514	4455	4483	4454	4286
	Positive		902.575	4.472				405	312	291	18699	16612	11872	14416	20687	22189	22638	19016	25497	30204	20938	24957	31456	25374	26579	21329	17728	24256	23595	19852	14272	15806	17975	17786
	Positive		1652.32	6.84				171	0	288	3672	3463	2405	2792	4049	4116	3619	3476	3675	4439	3169	3788	3797	3809	3651	3167	2479	3283	3352	3138	2688	3102	3024	2949
	Positive		799.568	3.847				20250	13982	24045	659	457	637	738	682	822	710	846	733	867	564	576	1039	781	779	570	627	666	686	536	701	539	772	597
	Positive		937.836	11.01				757	337	349	7548	8533	10023	11683	11859	12725	12225	14461	8237	9953	10410	10720	7485	6654	8528	7838	4487	5351	4703	4435	7602	8307	7734	6703
	Positive		885.548	4.473				450	444	432	28663	27133	18870	21597	31317	33315	34314	28763	35314	45670	33300	37127	43868	39431	40479	33319	27272	36430	37287	31555	22227	25583	28645	25899
	Positive		1484.11	5.519				318	239	354	25881	24573	16716	20263	25745	29599	26858	23600	26247	33893	26497	28670	31250	27377	31761	24706	21980	26137	25992	22689	27612	29824	29643	30312
	Positive		367.338	3.34				1338	938	679	6516	5045	7149	8109	4596	5971	5908	5775	3119	3851	3417	3192	3540	3348	3791	3663	3235	3051	2679	2989	4088	3721	3604	3165
	Positive		339.29	4.337				266	283	179	3534	3417	2237	3022	4091	4218	4371	3883	4707	5498	4241	3926	4587	4248	4073	3538	2578	2716	3929	3008	2799	3490	3999	3684
	Positive		960.864	11.786				4097	2509	3145	3486	2397	2343	2947	4007	3980	3316	2596	3370	2518	2508	2549	2232	2996	2789	1941	4546	2118	2201	2804	3123	3043	2776	2835
	Positive		898.725	8.138				352	243	341	23595	21556	15143	17926	26684	27349	24723	24491	27286	39715	26987	32168	39798	31790	27040	23843	18652	31406	29945	22156	21473	23056	27872	26716
	Positive		1598.1	4.972				320	218	311	4541	5370	3320	4304	3750	5444	4486	4959	4604	6639	4358	5579	4107	4510	5425	4058	4618	5665	5299	3925	3408	2734	4428	4785
	Positive		869.781	11.465				0	750	769	18266	20084	25293	27683	20706	22012	24203	24586	14425	20101	21623	19976	16932	15027	17778	16932	10671	14347	12427	10314	15407	17624	18350	15795
	Positive		959.856	11.335				1847	1114	860	4738	4066	5428	6389	4859	5239	5275	5997	3170	3738	3897	4238	3153	3125	3349	2924	2518	2914	2624	2625	2997	3491	3657	3100
	Positive		872.71	8.094				580	360	443	17825	15306	11507	12922	18775	18072	16946	16105	18574	25687	18186	21225	27941	23152	19411	17295	12914	21923	22788	16786	16792	18852	21153	21568
	Positive		884.709	7.832				1029	344	599	3337	2858	2151	2418	3807	3990	3305	3399	3306	5866	3419	4528	5250	4656	4056	3588	3404	4688	3897	3364	3069	3506	4071	3661
	Positive		1230	6.831				241	0	174	3174	2802	1959	2893	2966	3429	3215	2702	3208	3962	3133	3161	3748	3489	4094	3039	2423	3165	2892	2645	3178	2702	3057	3142
	Positive		900.783	10.246				148288	109864	165735	5301	5146	3570	3923	5073	5921	4368	4028	4789	3824	2964	3743	4144	4033	4290	3066	4293	3109	3402	3967	3939	3923	3898	3519
	Positive		1548.1	5.328				202	0	217	4920	5018	3327	3843	5306	5319	5294	4630	5740	6706	5128	6007	6723	6266	6686	6076	5479	6053	6435	5614	4982	5050	5094	5326
	Positive		589.518	4.693				301	309	394	12686	12530	8529	9573	12523	13630	13054	11394	13769	18621	13192	14819	17880	15655	16334	12724	11869	13415	14403	11654	9329	10134	11461	10393
	Positive		521.456	3.849				230	193	175	5069	4627	3350	3648	4356	4630	5046	4091	5435	6875	4465	5717	6824	6629	6346	5225	5368	6726	6232	5072	3861	4339	5016	4471
	Positive		649.648	12.092				685	460	582	2684	3378	3809	4307	3875	4500	3702	3990	2561	2913	3222	2874	2738	2482	3326	2309	2543	2321	2410	1927	4257	4669	4885	4267
	Positive		1497.11	5.83				0	0	0	4782	4609	3420	3283	4835	4753	4833	4324	4737	5149	4378	5272	5396	5051	5093	4569	4636	4355	4128	4122	4079	4144	4443	4197
	Positive		888.777	10.589				3864	0	1762	4414	4733	2984	3776	5148	6603	5278	3481	3812	3302	2830	3113	2509	2476	3333	2483	3983	2250	2765	3211	3415	3346	3202	3814
	Positive		909.735	10.777				8160	9406	15028	7633	8949	10909	11883	7243	7619	7429	9780	5933	7288	8430	8112	8273	7093	7433	7438	5408	6646	6505	5367	7604	7583	8153	7482
	Positive		846.525	4.596				322	308	354	2636	2451	1635	2228	3713	3116	4521	4658	4926	8324	6450	7144	8798	7437	6561	6034	2627	8037	5956	3740	2592	4312	4927	4172
	Positive		809.574	4.631				2413	1793	2546	1062	1238	1507	981	4031	4470	4282	4588	4787	7294	4823	5240	5490	4891	4460	4936	2699	3470	4104	2730	2101	2464	1512	2309
	Positive		603.53	9.725				1346	2230	2543	8110	7560	5224	6149	6936	8146	7314	6296	7198	9863	6453	7202	9001	8029	8108	6051	5550	7531	6747	5415	6006	5999	6397	6871
	Positive		788.59	4.453				350	336	501	12956	12203	8583	9477	11426	12514	11393	9348	11965	10169	8780	9553	10473	11708	11293	9901	14498	10845	11382	13692	10968	10139	10206	10549
	Positive		1468.13	5.513				0	0	206	26381	22980	16275	21027	23545	28209	23894	19900	25723	31549	20918	26002	28021	24668	29285	21885	16833	22001	22768	18450	27329	28475	28569	30207
	Positive		575.502	9.71				664	832	898	36589	32155	22391	32564	33561	40238	39941	32483	31047	44418	28631	32638	36685	31247	37679	26067	23019	31930	28852	21947	20271	20145	25555	23848
	Positive		927.744	10.286				24511	20011	28436	3709	3921	4823	5626	5979	6091	5912	6718	4296	6035	5421	4797	4973	4768	4694	4229	2816	3696	3388	2614	5177	5477	5402	4683
	Positive		1464.15	5.895				226	201	0	36769	32774	23324	27606	31292	35686	33763	27121	28565	38153	25118	28912	32735	28435	33207	24792	21904	27853	26743	22771	26516	29813	32313	30440
	Positive		1451.07	5.502				0	250	166	4740	4502	3288	3296	4480	5217	4802	3832	4649	5760	4549	4851	4733	4403	5413	4294	4180	4915	4487	3857	2741	3345	3418	3816
	Positive		1172.84	5.13				7245	4851	8045	2173	2175	1648	1463	3050	2651	2872	2649	4344	3415	3726	4134	4180	4259	3982	3556	3428	3710	3683	3226	4219	3721	3982	4017
	Positive		1466.11	5.303				0	0	0	9819	9171	6378	7283	9631	10629	9943	8579	9371	12766	9253	10017	12451	10091	11908	9186	9069	10458	9581	8817	7819	9478	9674	10378
	Positive		714.51	4.522				353	302	363	6097	5830	4265	4211	4482	17531	23839	4501	23484	37327	5633	28433	35709	28850	32690	27939	19198	36917	6284	20504	17938	5283	26048	5416
	Positive		716.522	4.201				295	254	249	5618	4813	3684	3916	4477	5099	4982	5231	5338	8763	5274	6849	10492	8667	6953	7022	5325	8876	9304	5793	4481	4762	5582	5439
	Positive		1335.49	4.281				0	0	130	367	283	227	315	6369	924	644	965	1428	1891	1383	1454	1238	1421	1037	1319	801	7011	848	926	282	708	637	575
	Positive		923.782	10.274				113228	54139	56000	4392	3458	2818	3133	4419	6916	4047	3749	4933	2926	3017	3311	2807	2487	3422	2460	5152	2319	2166	4707	3339	3380	2908	3086
	Positive		1318.23	7.767				0	0	0	7324	6938	9497	10430	9655	6678	12581	11531	7324	17005	12561	12098	14663	10485	15082	11672	4898	10721	9513	5256	6298	9429	11808	9163
	Positive		920.885	11.961				0	0	951	34435	34704	43134	51415	33566	42092	41344	45344	24545	28600	34722	31217	24770	22291	32205	25988	18110	21066	20384	18016	28461	34108	33531	32784
	Positive		1319.23	7.771				155	0	0	7634	6912	10106	10330	8433	6669	13383	11453	7017	16157	12950	12368	14188	10953	16439	11721	4629	11293	9851	5692	7342	9703	11747	9665
	Positive		866.665	7.496				330	328	245	3778	2949	2336	2932	3435	3679	3621	3853	3476	7671	4343	5360	7215	4702	4152	3508	1817	4727	4227	2416	2893	3429	5207	4309
	Positive		1558.12	5.311				269	285	296	4370	4151	2885	3194	5242	5751	5317	4646	6244	8001	6145	6462	8132	7620	6709	6230	5612	6210	5809	5345	5247	5508	5448	5330
	Positive		813.54	4.858				0	0	722	5105	4745	3562	3448	4917	5191	5136	4006	6091	5801	4448	4950	5461	5620	5930	5696	5925	5245	5591	5194	5071	5290	5070	5131
	Positive		715.611	8.386				5060	2599	2775	563	533	755	789	1031	656	896	810	782	1285	828	1054	1416	1116	1265	893	660	1229	921	922	869	1069	1026	994
	Positive		1495.1	5.279				0	0	0	5515	4661	3399	4231	5539	5584	5302	4588	6017	7470	5875	6053	7449	6852	7421	5995	5129	6632	5955	4913	6011	7523	7107	6908
	Positive		800.658	6.949				1422	1012	628	21236	17938	13214	15912	17587	19614	19677	17082	16942	24758	17386	18927	21966	18464	19321	16337	13530	18527	15973	13505	13563	14107	16360	14958
	Positive		722.533	4.248				493	358	470	6072	5215	5931	8136	7214	7774	6342	8182	6212	8646	7211	8071	8902	7336	8556	7302	5560	7856	6982	5285	6199	6740	8061	7104
	Positive		797.588	5.364				20322	13427	20859	9000	9294	5803	7859	9025	11530	8631	10743	10050	13205	10380	11845	14214	10928	10836	10750	9052	13801	11169	9151	0	10859	11594	10034
	Positive		821.608	5.722				4959	3403	5727	8029	9031	8968	5671	8604	7526	10792	7372	9612	11234	11021	11260	14103	9563	11273	8770	9367	10874	10111	8557	11840	10202	9930	10952
	Positive		311.258	5.482				320	346	312	4275	4629	2925	3530	3967	3973	4696	4178	3754	4555	3617	3928	4330	4118	4153	3803	3884	4433	3841	3388	3316	3571	4007	3896
	Positive		989.919	11.937				1236	788	7704	7072	11389	8508	9410	6507	6892	6432	6682	4417	24141	25266	16556	6875	4807	23963	5219	5132	39097	9469	18502	6576	6929	6977	34636
	Positive		1564.12	5.138				11193	7393	11859	7058	6243	5012	4573	10288	8376	9617	8282	11324	13554	11236	10818	12800	11879	11905	11769	10585	11344	11031	10119	10428	11922	11010	10480
	Positive		536.437	8.503				5637	6031	7841	850	986	682	646	875	793	853	908	1148	1957	1387	1477	1942	1937	1500	1773	1061	1927	1450	1089	1403	1683	2108	1730
	Positive		748.593	6.489				762	469	669	85494	112690	105623	71745	73560	64292	89209	127101	64086	156578	89790	82432	139114	75103	109039	100918	63234	65707	186582	52231	57160	103454	139801	81676
	Positive		1294.14	10.498				10000	9983	13834	511	505	420	324	1296	871	1138	926	1774	2469	1694	2091	3011	2517	2257	2338	1551	2511	2291	1665	1758	2235	2111	1872
	Positive		791.746	11.102				0	179	182	4798	4798	6154	7155	4749	6180	5917	5443	2726	2660	3472	3252	2425	2326	3175	2389	2333	2113	2141	2026	3262	3644	3946	3637
	Positive		1154.78	4.947				300	193	213	4971	4321	3108	3676	4235	5683	4595	3155	4691	2799	3161	3206	3089	3550	4056	3655	5690	3379	3640	5210	4490	3755	3433	3858
	Positive		1181.04	6.409				129	0	134	3883	3616	5353	5267	5478	5362	6972	5792	4710	5687	5169	5454	5152	4930	5268	5020	4500	4054	3949	3630	3518	4062	4316	4089
	Positive		784.467	4.365				348	113	100	11226	10089	7222	8056	9492	9044	11063	8474	10085	12183	10203	10337	12294	11925	12046	10312	10625	12926	12390	10186	8717	9835	11150	9899
	Positive		1580.11	5.305				0	177	223	2523	2497	1826	1715	3227	2790	3257	3012	3387	3961	3488	3366	4199	3565	3666	3343	2781	3298	3290	3128	3148	3085	3096	3355
	Positive		738.545	5.709				1393	807	1141	9184	8728	6150	6511	8527	9199	8450	7477	9438	10538	9082	9458	10941	10202	10981	9556	9209	9938	9349	8832	9454	10916	10092	10776
	Positive		690.506	4.104				253	164	220	4921	4112	3043	3662	3617	3437	3917	3463	5065	6851	5167	5175	7352	6313	6353	5624	4692	6976	6718	4995	3908	4203	5743	4747
	Positive		688.599	8.434				0	0	0	2476	2497	3234	3703	3406	3100	4372	3920	3489	6046	6075	5249	6197	5432	6108	5849	3905	6252	5320	4304	5555	6217	5979	5310
	Positive		917.702	10				17781	24967	33517	2832	3366	3820	4562	3622	0	3862	4897	3139	5039	3894	4351	4692	3824	4226	3842	0	3092	3240	0	3659	4336	4114	3552
	Positive		837.791	11.096				0	380	313	5730	5970	8064	8513	6289	6900	7432	6925	3822	4210	4939	4716	3381	3305	3938	3395	2576	3074	3221	2721	4153	4843	5421	4147
	Positive		813.73	11.1				399	452	595	46446	52364	67735	71396	51635	55063	61240	62980	33094	44475	54825	45282	41986	33615	42393	40062	25689	39308	31857	24133	49122	58229	60076	49798
	Positive		777.559	4.805				4518	2243	5410	2495	1888	2124	1532	3201	3833	3358	2984	3421	3894	3674	3425	3914	3133	3704	3151	2601	3870	3275	1733	2351	2605	2172	3385
	Positive		815.944	6.826				291	230	356	16696	14221	10099	13203	14337	15960	16641	14303	14792	20684	14529	17194	20177	16179	17532	14847	10711	16083	15212	11232	11017	12272	14051	13773
	Positive		1320.22	7.769				0	115	0	4152	3739	5813	5220	4870	3292	6215	5600	3792	8718	6358	6297	7577	5510	8249	5328	2219	5467	5109	2838	3773	5204	6147	5316
	Positive		1435.11	5.275				0	0	184	5594	5103	3589	4049	4768	5674	5302	4422	4592	6271	4465	5271	6005	4729	5650	4385	3963	5266	5034	4376	3571	3670	3488	3460
	Positive		535.508	11.104				270	220	165	9277	9399	12473	13825	9609	10971	11297	10532	5110	5358	5908	6110	4219	3994	5967	4429	3593	4111	4679	3323	7456	7521	7529	7173
	Positive		782.556	4.488				1841	1338	1876	9699	8137	6087	6979	18216	19708	19356	18255	21321	32087	22851	24796	28403	23941	22981	20903	12490	20929	20688	14801	9782	11150	11815	11166
	Positive		644.562	6.752				198	242	177	1418	1216	1188	1804	1942	1780	1786	1711	2024	2492	2155	2246	2163	1891	1692	1499	1224	5299	1616	1310	1576	1864	2065	2166
	Positive		796.661	7.273				519	382	451	5230	4531	3295	3764	4318	4563	4642	3863	4843	5812	4249	4976	5740	4626	4967	4170	3595	4127	4152	3757	3212	3240	3404	3768
	Positive		875.775	10.2				51499	30503	51931	3444	2940	2058	2859	2594	3481	2742	3202	2147	2866	2009	2745	2257	2150	2558	2023	2403	1841	2196	2282	2169	2610	2014	2215
	Positive		727.008	4.37				0	0	125	24737	20056	15052	18815	18533	16886	21295	18969	19174	28016	20495	23692	29514	25816	24847	25117	21272	29453	30211	22313	18860	22232	26497	24421
	Positive		692.525	4.575				540	430	676	126941	111800	83789	86326	121990	110783	142840	117918	149521	231778	156490	171549	219391	191029	202553	171085	129507	212997	186182	135002	119425	139007	157960	145280
	Positive		665.589	7.08				403	236	483	4891	5226	6270	7601	5621	4806	5606	6648	4691	7076	6789	6175	7242	5644	5098	6278	3195	6022	5020	3951	4748	5620	6593	4973
	Positive		810.485	4.457				168	0	0	10122	9010	6401	7310	8024	7767	9107	7806	8017	8984	7791	8538	10881	9699	8748	8283	8177	10625	10936	9750	7375	7511	8949	8627
	Positive		831.633	5.747				5857	3969	5867	7612	6610	5358	4855	5215	4926	5231	4722	6545	7914	5467	5936	7975	7258	6199	6411	6075	6954	7614	7084	6087	7285	7028	7170
	Positive		718.542	4.661				1037	789	1135	264305	224414	168538	184502	230931	229754	271319	238106	277800	451935	304777	335220	474333	399846	415686	350279	251120	422013	389489	269338	234751	276172	329317	291817
	Positive		313.274	5.43				291	215	449	4186	3602	2694	2898	3631	3324	3368	3508	3504	3934	3705	3432	3821	3607	4454	3590	2966	3429	3600	2982	3904	3783	3872	4196
	Positive		549.487	4.36				472	524	423	84247	75845	52794	62016	77355	78940	81877	68784	83398	108608	79812	85824	112548	93595	114689	90122	88696	109378	93997	82240	72804	80648	86480	88760
	Positive		925.796	10.556				172134	88609	84355	25430	25132	15931	20835	22657	28722	20451	16413	18135	13615	12093	14803	14402	13091	16410	11922	17535	11803	14167	16327	18147	15053	14044	15332
	Positive		651.534	4.853				2573	1169	1958	4877	4589	3680	3073	4348	5094	4576	4081	5479	6085	4691	4638	6424	5732	6924	4974	6935	6742	6309	6820	7043	6994	6024	6356
	Positive		313.274	6.541				428	364	391	8002	7017	4918	5988	6768	7250	7156	6680	6102	8565	6506	6431	7133	6509	7632	5917	4924	6789	5256	4839	6115	6908	7631	6568
	Positive		1496.19	5.965				154	137	171	5809	4526	3642	4135	5565	5844	5515	4947	5277	6505	4430	5568	5077	4928	5400	4376	3934	4638	4584	4149	4495	4181	4439	4720
	Positive		628.537	4.689				326	212	147	6873	6326	4369	5005	7230	7642	7126	6146	7622	9961	7250	8465	9735	8067	8723	7938	6039	7376	7541	6357	5603	6217	6501	6342
	Positive		831.569	4.85				6914	4401	8013	2432	2017	1676	1555	5280	5082	4899	4383	6421	6668	5674	5994	5443	5898	5207	5432	3868	5097	4348	4227	3171	3372	3491	2906
	Positive		550.491	4.508				202	302	213	7103	6404	4310	5585	6419	7047	6481	6012	7309	10012	6922	7993	10700	9561	9364	8320	7918	9916	9074	7797	6992	7188	7918	8009
	Positive		1492.12	5.84				194	140	0	9012	7704	5547	6614	8008	8388	9128	7149	8509	10785	7890	8580	9202	9033	10185	8160	7589	9212	8085	7182	6032	6660	6322	7561
	Positive		1681.43	10.148				4435	4246	6798	2692	2770	3143	4119	1849	1959	2189	2549	1296	2082	1665	1997	2270	2017	1897	1489	970	1745	1983	1256	1739	1627	1868	1615
	Positive		768.477	4.289				124	136	0	9456	7239	5703	7493	7307	6042	9050	7885	7879	16865	10228	11395	15509	11937	13152	11540	8117	13831	12146	7604	9361	12079	13475	11919
	Positive		939.779	10.874				1696	524	453	5229	5411	6918	8011	6581	7090	7399	8350	4732	6659	6660	6570	5594	5279	5190	5118	2882	3963	3615	2825	4455	5473	5014	4611
	Positive		746.558	4.742				5115	3520	6116	27610	23215	17930	18589	24911	25294	28280	24196	30967	46943	30297	36030	54391	44927	42552	34342	25346	43528	41206	29304	22735	27676	32612	28990
	Positive		895.568	4.589				213	111	169	2485	2237	1606	1728	3277	3222	3556	2844	3951	5280	3631	4374	5194	4380	4659	3703	3164	4261	3874	3064	2541	2698	2297	2703
	Positive		841.567	5.517				357	316	386	4061	5458	3526	5325	5175	6029	3537	5787	5540	5383	4859	5960	5710	5832	5290	5368	2488	5327	6271	2882	5165	5651	5646	5823
	Positive		734.525	4.452				346	295	278	12999	11259	7954	9627	10036	10585	11098	9037	10877	16196	10662	12360	18088	16017	14804	12512	10941	15881	15599	12625	7570	9041	11249	10965
	Positive		740.536	4.899				4194	2566	3507	25105	23674	18619	15860	21438	20536	21229	18828	26567	26483	21213	23582	28344	26495	27942	25811	27725	37822	27805	27433	27079	26914	26496	25794
	Positive		1540.12	4.886				616	224	439	6358	5379	3945	4528	13481	14569	13375	11624	16565	19103	12666	15187	15028	14641	14271	12866	8670	12178	11468	10336	7499	8010	7846	7892
	Positive		841.589	5.245				1078	811	1577	6085	8493	9039	10298	10317	8888	11089	10575	10892	10442	10998	10778	11205	10842	11861	11908	10904	10771	11972	10661	10794	11902	10804	10508
	Positive		801.676	10.693				0	512	479	4934	5776	7671	7589	5495	5708	6192	6502	4172	4802	5940	5161	4013	3866	4679	4037	4440	3593	3977	4268	4560	4775	5265	4782
	Positive		953.886	12.093				0	0	265	5894	9744	7752	9100	10106	10103	8021	8182	6832	10770	11218	10276	8911	5568	5908	9048	5083	5383	6679	5421	8341	9242	10652	8249
	Positive		762.572	4.372				244	116	158	18696	18097	12817	12700	15874	18788	15956	12833	17416	16446	14737	15759	18185	18260	17679	15078	19098	17951	18638	19526	16157	15424	16450	17111
	Positive		742.565	5.044				2545	1522	2507	21588	20815	15649	13948	19430	17516	18454	15708	23492	24608	20630	21309	23255	23986	25508	22297	22310	23912	24147	22287	25491	27909	26964	27552
	Positive		1292.21	7.779				0	0	118	1535	1328	2108	1964	2325	1855	3437	3072	2049	5124	3801	3292	4385	2969	4877	3727	1624	3601	2969	1562	1819	2541	2687	2609
	Positive		873.764	10.534				35589	21782	31530	14676	14619	9778	10562	14667	17570	14063	8573	12248	6193	7048	7750	7194	7915	12030	7305	15506	8403	9742	12347	14256	11669	10040	11994
	Positive		166.092	0.531				1671	1403	1142	4666	2833	3587	3442	3671	4198	3239	3257	3444	3943	4411	2880	4227	3632	3082	3247	3151	3009	3472	2874	3046	3646	3475	3878
	Positive		1517.09	5.332				233	140	0	8884	7591	5634	6080	7937	8252	8274	6953	8995	11142	8019	8837	11017	9416	10373	8498	8300	10084	9199	8221	8282	8756	9693	9071
	Positive		921.748	9.514				18437	4495	6043	31439	30150	21242	21417	29092	32977	27562	26148	32656	35270	28507	32379	35787	32083	33464	29825	32325	26175	30489	28852	27613	30599	31960	31937
	Positive		1521.09	5.024				306	0	265	16519	14299	10029	12133	14007	15782	14939	13155	15171	18740	13544	16093	19735	17741	18543	15552	14456	19124	16587	13956	10616	10712	12923	12941
	Positive		787.64	6.127				5616	4234	6172	37809	46274	29697	30865	37547	33943	37635	28569	31167	42919	48699	42794	39833	77742	37694	39337	31575	48858	40263	60321	30358	60144	35446	32121
	Positive		815.746	11.504				0	524	855	21644	22819	30288	33424	26060	24969	27753	27885	15890	23197	25349	21352	19519	17403	22720	20978	16688	22089	18744	14446	39306	44418	44605	41028
	Positive		577.519	11.464				1296	588	999	4090	4566	5785	6516	5946	6270	6015	5722	3388	3132	3677	3646	2616	2491	3075	2735	2726	2458	2705	2352	3849	4732	4420	4182
	Positive		883.712	10.339				2917	2636	3323	3030	3787	3793	5034	3365	3724	3527	4179	2230	3044	2710	2919	2791	2552	2766	2269	1956	1942	2204	1975	2623	3177	3305	2708
	Positive		1040.95	12.012				954	453	301	6461	5942	4194	4429	5708	6227	4688	4264	4565	4226	4061	4804	5572	4698	5121	3909	4498	5182	5664	4802	6538	6203	6401	7416
	Positive		834.79	11.104				0	358	556	76841	85150	103702	123228	75793	103050	94283	88681	37005	42247	51287	49080	34874	30786	41961	32692	23980	27947	29510	23041	41412	46431	49620	41617
	Positive		817.762	11.099				252	0	189	5083	5374	7170	7855	5209	6416	6226	5810	2658	3627	3744	3289	2278	2371	2732	2710	1915	2246	2510	1870	3066	3285	3057	3265
	Positive		828.676	6.807				1176	927	1290	10844	9554	6868	7455	8881	9114	9183	9154	9436	12553	9302	10109	11677	10522	11687	9394	7938	10380	9048	8587	8505	9758	9822	9478
	Positive		899.78	10.256				380446	275808	417298	10035	8352	6272	6871	9712	11487	8840	7769	9501	7405	6733	7619	8046	6699	7963	6402	8498	5894	6356	8041	7471	7219	7329	6865
	Positive		826.541	4.353				0	0	0	7685	7106	4624	5947	11080	10476	11716	10426	12582	18129	12821	14737	17738	15433	15148	13205	9385	13251	12234	10072	7585	9501	10081	9066
	Positive		607.469	6.95				818	1072	1447	2845	3525	4550	4506	3479	2887	4105	4072	3976	4651	5161	4780	3958	4104	4782	4440	4132	4581	4147	3938	5503	5951	5730	5536
	Positive		576.505	10.087				976	631	853	6735	6851	4120	5882	6343	7995	6709	5406	5891	6891	4827	6268	6939	5924	7020	5083	5077	6385	6082	5457	4264	4684	5314	5362
	Positive		1519.12	5.404				0	132	0	5201	4623	3120	3894	5210	5407	5663	4884	5582	6908	5663	5647	6630	5846	7031	5534	4683	6017	5030	4366	5566	5944	5952	6004
	Positive		1580.13	5.654				860	715	894	20680	17974	12760	14473	18420	19704	18873	15064	18795	20234	15993	17852	19693	17335	20388	15818	17620	17501	17217	15704	16783	18301	18000	18210
	Positive		833.733	9.65				1781	912	1268	4337	4294	4644	6535	3071	3102	3483	3756	2334	3625	2737	3227	4564	3552	3566	3369	2029	3553	3622	2035	2815	3191	3672	2718
	Positive		839.653	9.677				8437	10832	16194	7715	8686	9671	12528	5857	5029	6100	7883	4287	7144	6494	7875	9615	7561	6654	6857	3190	7358	8013	3815	5625	7341	8120	6418
	Positive		617.587	11.8				1293	1786	2616	7792	8880	11340	12548	9705	10039	10636	10932	5434	6922	8719	7865	5761	5619	7412	6260	4047	4813	5284	3683	6728	6666	6723	5832
	Positive		856.687	8.337				724	323	293	6238	5370	4071	4061	5280	5799	5497	4500	6382	7409	6189	6316	8115	6516	6397	5305	5292	6708	6317	5381	4335	4228	5135	4708
	Positive		861.733	10.616				0	0	0	2806	3391	4189	4624	4048	4468	4958	5427	3614	4057	5109	4435	3186	2977	3830	3440	2361	2831	2270	2103	3805	4910	4614	4260
	Positive		783.555	4.499				950	562	635	1873	1926	1620	1148	4461	4742	4537	4927	5007	7210	5178	5766	6574	5744	5267	4784	3002	5183	4920	3481	2601	2673	3068	2824
	Positive		929.785	8.438				8205	5244	7332	278	214	171	192	185	0	199	142	350	173	197	181	252	171	0	244	0	185	200	231	289	0	195	221
	Positive		1436.14	5.339				0	0	0	26351	23047	15343	20732	21807	26094	24318	19944	19570	25329	18265	19833	21849	21396	24383	17912	17101	22384	18751	17136	14028	15183	19429	17533
	Positive		937.793	9.878				7827	5347	7255	766	710	456	596	752	0	766	475	0	606	519	662	556	675	553	520	0	611	679	0	626	803	513	529
	Positive		1582.15	5.325				318	180	294	2518	2150	1662	1610	3584	3489	3614	2866	4219	5582	3849	4350	5281	4927	5426	4074	3789	4422	4594	3712	2987	3440	3384	3515
	Positive		835.534	4.429				892	732	911	45088	40341	28157	31206	37973	42620	41788	34342	39945	50178	35411	42108	52714	43183	43660	37193	32963	45064	41953	37042	23716	25471	31161	30151
	Positive		1440.1	5.268				0	0	0	6950	7151	4467	5307	7287	6842	6850	5868	7041	8993	6364	7842	8627	6998	7981	6557	6416	8030	7382	5865	6550	7124	7335	7783
	Positive		1456.05	5.207				0	0	0	5738	4124	3634	3904	5442	5446	5733	4984	4908	6006	3316	4857	4160	5693	4431	4550	4665	4164	5991	4649	3665	3820	4671	2720
	Positive		1602.38	10.098				1347	602	815	7580	7990	9575	12053	5654	6541	6372	6633	4108	4273	4707	4772	4943	4131	5423	4920	4608	4804	4532	3898	6028	6260	7002	5692
	Positive		1494.1	4.997				0	203	195	10560	8444	6101	9240	7888	9733	9698	9238	9275	14008	10531	11787	16122	12034	12070	11060	8207	13831	11498	9381	8939	10590	11119	11006
	Positive		739.531	4.753				322	209	233	5993	5447	3610	4420	6756	5045	5853	4770	5746	7813	5710	6502	7790	6697	6386	5227	4771	40657	6578	5624	4369	5028	5384	5338
	Positive		889.767	11.041				0	0	0	10243	10989	14246	16289	15311	15619	15457	18854	10583	12690	14805	13453	9827	9027	9658	10295	7564	7698	7177	5707	12630	15537	14411	12279
	Positive		869.554	4.552				154	0	190	5498	4856	3175	4396	5409	5889	6292	4517	6565	8363	6168	6745	8392	7536	8556	6407	6245	6976	6013	6181	5099	6186	6303	5922
	Positive		1482.09	5.274				0	0	0	7139	8567	6287	5045	6519	5630	5895	8798	5732	12074	8611	10271	7191	6039	11914	9040	5885	11442	10116	6025	7104	6165	8242	7820
	Positive		833.587	4.649				1205	971	1033	2768	2600	1962	1734	9439	8568	9570	8778	13789	19942	12112	16046	17868	14200	13383	11463	5409	10115	10028	7067	4753	5603	5506	4436
	Positive		694.529	4.572				239	212	232	12288	10569	7814	8112	11206	11152	14145	12279	13734	21791	15047	15800	20952	17930	19824	16481	12657	20300	17389	13267	12055	13663	15299	13983
	Positive		733.546	4.457				884	702	1171	58258	53342	36253	40768	45570	49466	49744	45530	48593	68191	45749	54731	73066	66197	61329	52774	47114	71555	71813	56387	38485	41115	52052	45699
	Positive		1467.15	5.575				0	0	157	5319	5133	3427	3716	4457	4975	5036	3643	5114	5148	4330	4429	4944	4994	5113	4369	3803	4606	4211	4142	4065	4305	4568	4303
	Positive		802.593	4.129				39637	26949	48772	1268	802	1109	1377	990	1171	1354	887	831	973	714	649	1170	908	909	814	600	984	683	771	882	700	938	694
	Positive		1564.13	4.934				32404	10630	22094	5080	4306	3087	3525	10176	10841	11072	8817	12359	15869	11216	12220	14514	11948	12340	9708	7464	9418	10004	8042	5459	5779	5955	6679
	Positive		911.742	10.762				0	2686	4024	8808	9620	12230	14205	10425	11721	10711	12327	7436	8528	9921	9665	7309	7092	7466	7003	5774	5629	5643	5217	8622	9766	10285	8544
	Positive		791.581	4.906				2567	1822	2611	13207	13180	9449	8558	14614	13642	13904	11362	18951	19684	15333	17155	22450	19780	20593	18524	16551	17611	19438	17856	14446	14271	14369	14989
	Positive		659.593	8.842				295	305	336	4897	5840	6076	8169	5377	4961	6385	7830	5216	11112	8141	7595	7153	5713	6211	6270	2876	8023	5117	2722	5382	6971	7642	6741
	Positive		716.476	4.282				213	307	249	7363	7050	4601	5281	5810	5885	8036	6713	7882	12843	7699	8566	12724	10512	12371	9489	7772	9497	10923	6777	8742	8728	10383	8986
	Positive		784.825	5.018				18844	10126	18146	719	565	439	717	1085	1068	905	1027	1214	1483	1173	575	863	1107	1317	1150	735	795	970	813	773	505	784	846
	Positive		1498.11	4.944				200	0	0	2664	2436	1738	1748	3597	3650	3362	3036	4360	5310	4332	4450	4893	5344	5306	4544	3752	4604	4000	3765	3479	4091	3742	4203
	Positive		577.507	4.559				227	273	313	3600	2931	2256	2363	2893	3684	3288	2905	3059	4096	3376	3625	4330	3898	3661	3292	2823	3725	3559	3196	2529	3039	3122	2746
	Positive		787.62	9.607				3354	2909	3838	7403	8201	10382	12037	5426	4989	6474	7188	4506	5315	6520	5498	6720	5501	6131	5895	4027	6293	5222	4718	6607	7899	8829	6226
	Positive		591.535	5.213				261	359	279	7692	6712	4855	5086	7416	7340	8024	6169	7500	10410	8032	8062	9635	8613	10340	8530	8088	9324	8993	7350	7833	8523	8185	8476
	Positive		887.563	4.701				247	279	128	6328	6539	4329	4392	6848	7370	7822	5983	7510	10064	7085	7398	9046	7918	8363	6761	6127	7481	7318	6073	5367	5720	6446	6141
	Positive		686.569	6.421				515	407	0	3899	3898	2521	2778	5158	5155	4081	4374	5186	7728	4884	5461	5871	4913	5367	4009	4089	4890	5059	4217	3618	4582	4209	4495
	Positive		480.31	1.622				200	210	317	6539	3875	6524	6337	3216	6078	5796	4673	2249	2196	2350	2027	2237	2065	2391	2382	1700	3657	1841	2498	2494	2059	2665	2005
	Positive		1460.11	5.335				0	0	154	15491	13633	9662	10379	12918	13172	14503	10392	12979	16423	12585	12700	14702	13662	15372	12686	11872	14279	13507	11829	11571	12833	13459	13262
	Positive		790.572	4.927				19237	13941	17078	25024	25041	17633	16292	25635	26651	27047	23217	37003	38610	30940	33118	41822	40215	39330	34710	32800	36316	39100	35408	28371	29849	28137	27677
	Positive		675.264	3.196				5854	3090	4512	11176	9352	6421	8444	107366	19393	19519	20118	33664	45943	32245	31302	33479	34356	25864	30489	21761	183944	23139	21538	10098	21154	16735	17426
	Positive		1530.14	5.791				449	336	593	9975	9323	6004	7334	11232	11562	12172	10239	12344	15110	11359	12732	14215	13003	14524	12391	11052	13656	11449	10748	9947	10516	10581	10837
	Positive		1077.34	4.808				4665	1692	5046	9347	7279	5355	7202	8040	7927	9618	7847	8005	10744	8477	9185	10773	9069	10647	7893	5365	8960	9378	6560	6797	7935	9058	8843
	Positive		563.539	11.798				470	394	431	3474	3721	4797	5598	4226	4975	5282	5708	2928	3201	4142	3759	2432	2209	3606	2838	2244	2572	2230	2149	3350	3585	3847	3400
	Positive		1566.14	5.043				16196	5586	11357	11348	10023	6745	8138	24005	24659	24684	20013	29762	36588	23897	29809	34507	27919	28985	23343	16773	24870	22657	19817	13742	14081	13960	14183
	Positive		1424.05	5.48				0	0	0	5515	5186	3374	3954	4715	5041	5217	4758	4702	6999	5186	5421	5423	4836	6010	4972	4232	5280	4559	3954	3233	3529	3953	3830
	Positive		1698.51	11.091				215	0	194	4148	4331	2600	3270	3553	4622	4326	2622	2599	1872	1612	2660	1490	2199	2404	1809	1831	1826	2013	2001	2388	2451	1451	2181
	Positive		844.632	5.729				0	1344	1520	9019	7689	5613	5953	6997	7096	6592	6309	8382	8392	7809	7739	8506	8434	8488	8625	9674	8203	8510	7995	8196	8033	7237	7616
	Positive		776.601	5.931				3058	2505	4719	51686	48550	39552	30441	59169	46777	44133	41634	61416	70790	51097	51766	58500	62506	68540	48973	57527	64124	47943	54896	65310	54667	52286	75157
	Positive		904.591	4.706				148	262	169	4000	3262	2512	2578	3802	4159	4000	3381	4390	6148	3885	4567	5610	4560	5236	4642	3501	4487	4646	3928	3274	3427	3974	3173
	Positive		1528.15	5.325				242	0	0	6970	6162	4227	4810	9610	10044	9593	8130	10498	13917	9918	10696	12598	10945	11975	9651	7910	10850	10016	8586	6965	7587	7506	8026
	Positive		1556.12	5.309				405	153	301	3936	3502	2569	2504	3650	3614	4035	3403	4638	5487	4749	4952	6499	5331	5439	5293	4113	5549	4430	4365	4077	4966	4833	4421
	Positive		971.873	11.33				1650	1201	1386	7031	8201	9332	11841	7726	7873	8350	10370	5339	6212	7087	7462	6062	5436	6021	5831	3147	4758	4352	3400	5159	5536	6301	5050
	Positive		814.56	3.168				9447	6618	10777	524	417	717	619	499	557	846	588	268	422	308	432	386	357	512	376	228	305	471	528	612	434	482	483
	Positive		1490.14	5.335				0	0	0	16229	14948	9755	11666	15359	17465	16666	13417	16009	21327	14471	16149	21718	18787	21426	15795	14661	18928	18123	15933	13255	13535	15089	15997
	Positive		706.765	4.368				0	110	169	10094	8234	5907	7167	7102	6847	8905	7707	7841	13539	8421	9658	14262	12346	12702	10181	8560	14205	12674	9679	7058	8593	10446	9609
	Positive		901.797	10.953				36351	18826	20260	18670	17582	11929	12574	19342	22983	18359	11673	16789	9832	10398	10981	9750	11549	16461	10352	21698	11902	13133	17954	19104	16622	13247	16666
	Positive		743.253	3.206				315	109	191	403	335	231	300	3452	580	475	639	974	1099	947	770	944	945	704	852	609	8199	489	708	335	867	526	440
	Positive		868.677	7.043				0	0	528	6398	5810	4064	4226	8561	8872	8446	8140	8912	15032	9597	11784	14445	11732	9657	9091	5951	9915	9761	7193	7346	8337	9462	9211
	Positive		1073.57	3.193				2415	1200	2193	5387	4443	3023	4350	31559	8659	8111	8491	12668	18342	13938	12425	13825	14398	10751	11813	8179	42777	9353	9592	4629	8873	7677	7349
	Positive		1569.1	4.949				929	539	638	16499	16245	10518	11599	15505	15450	16095	12080	16972	16902	12960	15311	16738	17433	18659	15061	17033	17665	16272	16290	16084	15803	16488	17912
	Positive		845.792	11.474				0	0	233	9600	11154	14286	15924	11942	14102	14272	14031	6498	7788	8966	8188	6039	5548	7549	5867	4403	4479	4966	4303	7462	8645	8584	7141
	Positive		838.711	7.727				0	0	0	4912	5200	3275	3566	4694	4691	5164	4097	5856	7317	4946	5872	8156	6929	6607	5401	5207	6842	6026	5386	4398	4238	4796	4504
	Positive		1458.09	5.823				0	133	0	5058	6947	4885	4152	4871	5053	5021	4455	13040	5157	6697	5184	5144	4417	6287	4956	4790	13390	4497	6823	3051	4228	4892	3563
	Positive		1467.1	5.303				188	0	0	7570	7515	4707	5509	7055	8104	6955	6591	7228	9515	7107	7393	8500	8022	8761	6828	7081	7429	7549	6275	6373	6965	7080	7475
	Positive		575.502	4.429				3168	2047	2948	250522	217299	146797	178308	202589	229448	221042	184168	207390	278155	190175	216505	273903	238691	238933	199938	170917	236272	235075	188491	122880	128841	154578	156130
	Positive		1441.09	5.267				0	0	0	5183	4415	3027	3677	4755	5470	5152	4478	5142	6419	4046	5236	6061	5443	6144	4184	3915	5122	4956	4376	4479	5201	5278	5523
	Positive		907.819	11.354				8797	5320	2021	8075	9900	6538	6023	6673	9320	8710	7131	8433	5663	4779	5772	4651	6237	6924	5571	10098	6333	6876	8443	7102	5661	5252	6274
	Positive		861.804	11.107				0	641	942	32286	36812	46146	53929	30569	37201	39629	40761	17617	21905	26332	25237	18468	16236	19655	18257	11500	15363	14585	11017	19847	22140	23226	19649
	Positive		603.531	10.07				1379	1923	1647	19047	16465	10602	15713	17551	21643	19971	14968	16875	19872	13141	15639	18341	15548	20082	13967	12377	16893	15881	13523	11964	12426	13920	14799
	Positive		1272.16	11.026				8549	11601	16705	673	563	951	847	1202	792	1228	1862	1752	2653	2381	2247	3080	2406	2647	2871	1702	3028	1975	1626	2030	2837	2870	2839
	Positive		1430.01	10.08				0	381	418	54794	50644	30825	47029	53682	71052	60866	45216	44332	59286	38247	49314	56755	43214	58736	38708	38355	49493	46851	39779	34092	30969	37610	40369
	Positive		945.9	11.957				0	0	1163	48544	53295	69766	79467	56567	64342	63401	70008	37342	48571	55111	52868	41944	37387	46103	40540	23610	33399	31952	23614	40850	45790	50756	43218
	Positive		745.557	4.747				18749	10946	19641	108341	94282	65520	73288	99688	95764	113317	97019	119003	188469	118696	139653	212963	178617	171801	139572	98691	177720	166753	116202	90936	106638	123131	117070
	Positive		1507.12	4.797				953	468	1433	2138	1910	1375	1365	3020	2910	3239	2908	3720	5042	3296	4132	4450	4488	4291	3795	2711	3621	3782	2909	2858	2861	3000	3009
	Positive		880.718	9.519				5739	5049	6672	95079	96970	66611	62119	88390	85521	81528	80003	93521	141456	99854	112514	128289	112211	117554	97926	76728	89012	98412	75853	83841	97685	116747	110008
	Positive		1511.12	5.322				0	0	191	5707	4782	3729	3499	5114	5029	5342	4565	5662	6676	5263	5507	6724	6230	6351	5463	5211	5443	5703	5076	4713	5202	5315	5120
	Positive		826.594	4.279				26889	18479	32352	727	1176	764	874	0	0	0	0	0	0	0	0	0	0	0	853	785	1814	1122	977	581	1323	1535	1462
	Positive		1500.09	5.508				0	209	272	11118	9028	6430	7864	11758	11069	11358	9148	10979	14714	11226	11417	12881	11918	13207	11053	11000	12658	11055	9478	10765	12840	12362	12649
	Positive		1534.11	5.838				0	209	0	19998	19988	11561	18772	15705	20972	15968	11583	19362	14953	18754	12108	20494	12367	14353	19390	19952	19772	19544	18339	19421	19791	20612	15116
	Positive		843.706	7.552				665	359	558	8924	7598	5358	5995	6515	7188	7511	6484	8149	11622	6774	7283	8307	8982	8860	7373	5392	9465	6462	5514	5648	5923	7195	6140
	Positive		630.553	5.067				972	669	581	4969	4992	3279	3364	4480	4417	4513	3820	5534	5515	4501	4948	5502	4749	5684	4850	4134	5240	4917	4208	4094	4815	4966	5025
	Positive		848.585	5.381				0	0	0	2500	2382	1492	1827	3897	3835	3747	3820	3959	5231	3997	4185	4605	4485	4564	4143	3431	4280	3588	3772	3307	3770	3129	3415
	Positive		1027.93	11.893				556	474	733	2896	3652	4316	5051	3041	2875	2814	3911	2069	3527	3270	3639	3524	3350	2879	2794	1443	2956	2286	1962	3104	3190	3604	2925
	Positive		747.559	4.746				1651	660	1415	5702	4868	3701	3515	5179	5171	7200	5413	6316	8957	6466	6997	10921	9156	8634	7401	5031	8832	8249	6597	4949	5819	6547	6295
	Positive		573.486	4.118				301	338	278	4486	4258	2685	3241	3704	4005	3922	3819	3986	5274	3622	3583	4877	4319	3754	3463	2899	4021	3973	3179	1930	2170	2582	2651
	Positive		1421.94	9.369				0	0	140	7144	6217	4399	4673	5856	5610	6349	5188	6605	9294	6406	6793	8781	6993	8082	5863	4772	6996	5592	4778	4629	5805	6552	6058
	Positive		1483.05	4.455				0	0	0	11887	10684	6907	8605	7699	8161	9385	8218	8228	12668	9104	10242	15090	13850	11638	10697	9011	15029	16105	11459	7273	8811	12041	10108
	Positive		845.731	10.086				5873	2077	2894	5234	5362	3098	4325	4073	5778	4428	2746	3644	2479	2443	2468	2437	2243	3429	2645	4522	3115	2819	4182	4314	3181	3165	3352
	Positive		755.058	5.312				0	0	209	4054	4140	6484	5558	4377	4427	3755	5087	3861	3142	3866	3658	3450	3686	3609	3898	3309	4353	3839	4349	4570	4043	4157	4875
	Positive		1552.13	5.325				394	187	736	4485	4239	2789	3052	5518	5369	5565	4804	6529	7390	5678	6497	7321	7739	7039	5933	5425	6208	6229	5494	4729	5086	5740	5265
	Positive		1523.09	5.172				0	226	540	4711	8066	5618	6036	9604	10015	10335	9383	11286	12154	10574	11680	12593	12104	11604	10278	9694	11884	10627	10396	9266	8110	8482	9046
	Positive		780.76	12.107				0	0	0	3967	3057	3076	2215	3630	0	3547	2925	4108	6547	5765	5600	16244	12415	11425	9216	8940	20663	17721	10539	16662	19985	25469	20741
	Positive		1471.13	5.517				0	0	0	5129	3844	3173	3285	4221	4453	3834	3382	3996	5243	3402	4143	5231	4058	4569	3756	2769	3369	3897	2976	4357	4940	4966	5006
	Positive		940.835	11.901				3327	2731	4092	4017	4125	5507	6463	4153	4278	4689	5315	3471	4851	4859	4508	4841	3829	4527	4625	3440	4880	4022	3398	7058	8620	8215	7021
	Positive		1537.07	5.079				0	371	0	4621	4470	2654	3685	4146	4889	3883	3605	4082	5340	3711	4053	4899	4443	5353	4259	4261	4564	4255	3844	3755	4298	4310	4390
	Positive		1449.98	9.759				0	252	157	13431	15184	9078	10306	12945	12105	13988	9872	12794	17955	11835	12889	15516	13057	15504	11033	9987	13140	12388	9647	11140	12435	14456	13284
	Positive		746.581	5.291				2815	2339	3533	1096041	604060	867008	864875	1114451	964481	1157935	1056334	1218646	618886	1188645	1170232	367377	1393382	1444905	1223899	1193282	1450617	334506	1166701	1299518	1405906	1413416	565939
	Positive		601.519	5.335				368	311	439	7463	6797	5032	4532	6860	6543	6618	5032	8201	8762	7329	7502	9140	8840	8378	7831	8233	9257	8800	7184	8382	8561	8365	8918
	Positive		670.309	3.196				15651	9913	13700	34342	30508	19484	25428	413615	64048	54247	67088	111917	153047	113338	105274	110821	115349	83714	94814	69132	604468	74673	70463	32723	69183	50897	58094
	Positive		947.749	10.698				4788	6268	3871	4418	5408	7003	7529	5812	5387	6242	7378	4686	6607	6908	7569	6793	5975	4966	5911	2604	5081	4657	3325	5077	7061	6686	5718
	Positive		698.513	5.128				467	230	312	5523	5017	3426	3610	4820	4600	4937	4122	5389	6151	5474	5364	5899	6207	6015	4938	4768	5751	5088	4367	4285	4294	4852	4543
	Positive		973.938	12.056				860	0	674	52085	55357	74891	85268	60866	68975	70796	78178	41017	57870	66706	60584	46844	44279	53537	50306	27769	39772	35245	25615	43662	53289	59091	47767
	Positive		903.662	9.084				0	170	238	4063	3620	4773	6149	3401	3025	4692	4867	2832	6368	4876	4601	5442	3608	3243	2846	1214	3696	4038	2855	3643	4829	4817	4030
	Positive		863.692	9.519				2581	0	0	29481	30115	20292	19001	26784	27297	24733	24193	28594	42050	29253	34018	38503	33435	35534	29703	24413	27104	29049	23187	25045	28945	34135	33579
	Positive		899.78	10.543				103041	68612	94641	33524	33220	20256	24199	30226	38942	28161	18592	26051	14895	13400	16434	15898	15382	23531	14426	28528	15333	18648	26120	25979	20086	18972	22556
	Positive		774.537	4.851				785	362	896	6935	5832	4230	4402	5812	5944	6842	4600	5742	6159	5067	5839	6443	5815	6051	5102	5545	5521	5956	6839	5189	5583	4962	4838
	Positive		577.517	10.083				867	491	600	5346	5288	3020	4458	5795	7083	4933	4600	5150	5652	3800	5087	6533	5066	6977	4439	5125	6639	5979	5192	5082	5239	5371	6000
	Positive		589.555	11.474				1428	1459	1876	15286	16119	22444	24891	17550	22066	21816	20784	9767	11489	14289	13339	9101	7427	11511	9651	5913	7558	7227	5861	10669	13145	13068	10665
	Positive		808.774	11.107				338	334	381	51797	56453	73225	86873	57074	70975	71852	66043	28656	32605	41840	35773	25255	21931	33278	26930	20148	23467	22645	17876	41028	46768	48202	42929
	Positive		844.526	4.826				7421	6423	10240	1229	674	922	947	1355	1770	1948	1920	1217	1913	1581	1302	916	1109	1769	1787	1652	1537	1492	620	1860	1551	1009	627
	Positive		787.592	5.165				21625	14312	24263	57857	52632	37734	35344	74636	72594	76219	66306	94675	109085	86472	95886	102945	101516	105335	92401	74175	95153	91828	80489	72410	78646	79141	78692
	Positive		887.746	10.876				1510	464	460	7337	8460	10465	12684	11702	11540	11394	13228	6463	9690	10098	10144	8062	7153	7800	8295	4151	6366	4851	4325	10430	13631	12984	10394
	Positive		840.551	5.114				0	416	0	5585	5356	3296	3962	5613	5236	5608	4396	6110	8107	6441	6876	8112	8115	7794	6533	5884	7232	7079	6753	7172	7998	7500	8222
	Positive		1426.07	4.824				0	167	216	6244	5464	3466	4569	4642	4636	5149	4370	4716	7026	4220	5104	5980	5553	5595	4843	3608	5652	5419	4727	4111	4837	5105	4887
	Positive		822.556	5.176				6903	5254	4566	7399	10249	6797	6004	11362	10670	11547	11162	10930	12191	12216	12814	12077	11625	11565	12416	11142	11487	11518	11721	11582	11759	9431	11427
[truncated: 605 more rows]
